# Supplementary material for: The evolution of UDP-glycosyl/glucuronosyltransferase 1E (UGT1E) genes in bird lineages is linked to feeding habits but UGT2 genes is not
Source: PLoS One. 2018 Oct 31;13(10):e0205266. doi: 10.1371/journal.pone.0205266 (PMC6209164; doi:10.1371/journal.pone.0205266)
Supplement: S1 File — (TXT) [file pone.0205266.s005.txt]

>Ach_XM009081606_1_196_bp 196 bp
MREVLEILRQKGHEIVVVAPEVSLHMKPSFVMKMYSVPYTQEEMEEVFCGHLLQNKELMG
YLEE-TKFDAILTDPVVPCGLILAEHLSLPSVFFLRGIPCGLDFEATQCPNPPSYVPRFT
QLTDHMTFLQRVKNLLHDIPSKLASEFLH--QDVTVLDLLRKGSIWLLWVEFV-----PL
MPNIIPIGGVNCAHKK
>Ach_XM009082511_1_196_bp 196 bp
MRLVVERLRQRGHDVVVVAPEISLRIDASYTMKTYSVSYTKEYVEAEFCKRLLSDKELIK
YLEE-SKFDAVFMDPFFPCGQIVAEYLSLPSVYFVRGLPCSLDFHATLCPNPPSYVPRFT
RYTDRMVFLQRVGNLIASLSSALIKEFLH--QEATVLELFSHASVWLMKYDFVFEYPRPL
MPNMVLIGGIGCTREN
>Afo_XM019472705_1_v1_196_bp 196 bp
MRSVLATLSQKEHEIVVVAPEVNLNVKASYTLKTYPVPLTREELGASMCTSLLHNKDLMQ
YLEG-SKFDAVLTDPVVPCGQILALHLSIPSVFFLRGLPCSFDLQATHCPDPPSYVPRFT
DNSDHMTFIQRVENLFLKSSELLASDVLH--RPVTMKELLSHGSIWLKRMDFVFEYPMPV
MPNIVFIGGINCGKKK
>Afo_XM019472708_1_196_bp 196 bp
MWQVVKKLTERGHEVVVLIPEVSWQMKTTCTVKTYPVSYTLEELDNAFCKNLFNSKETLQ
YLNQ-SGFDAVLTDPIFMCGATLANYFSLPFVFFMRGFPCNLHYEAPQCPSPLSYTPRFT
FNSDRMTFFQRVENALVALLEKFSSEVLQ--RDVSLLDLLNSASIWLLRFDFVFEYVRPV
MPNMVFIGGINCAQRK
>Apl_XM013102400_1_196_bp 196 bp
MREVLEGLKAKGHEVVVAAPEINLHIKPTFTMKMYPVPFTQEEMDKDFCEHLLYNKELMR
YLEE-SKFDVVFTDPVIPCGPIVAEHLSVPSVYFLRGIPCGLDFEATQCPNPPSYVPRFT
EHTDHMSFLQRVKNLVFDVQNKLASEFLQ--RDMTVLDLLRKASVWLLRLDFVLDYPRPL
MPNIVLIGGVNCAHKE
>Apl_XM013102401_1_196_bp 196 bp
MREVLEGLKAKGHEVVVVAPEVSLYIKPSFVMKMYPVPFTQEEMDTTFCEHLLYNKELIR
YLEE-SKFDAVFTDPILPCGQILAEHLSVPSVFYLQQIPCGLEFEATQCPNPPSYVPRFT
DNTDRMNFLQRVKNVIFDIPNKLASEFLQ--RDVTVPDLLRKASIWLVKLDFVLHYPRPL
MPNMILVGGVNCAHRK
>Apl_XM013102402_1_196_bp 196 bp
MREVLDGLSEKGHEIVVVAPEVNLHIKPAFVLKMYPVPFTQEELDENFCEYLLNNKELIK
YLED-SKFDALFTDPMLPCGQILAEHLSVPSVFYLQQIPCGLEFEATQCPRPHSYVPRFS
ANTDRMNFLQRVKNVLFDIPNKLASEFLQ--RDVTVLDLLRNASIWLMRFDFVFHYPRPL
MPNMVIIGGITCTHRK
>Apl_XM013102404_1_196_bp 196 bp
MREVLDSLKEKGHEVVVVAPEVNLYIKPSFVMKTYPIPFTQEELDRGFCEHLLYNKELMR
YLEE-SKFDAVFTDPVIPCGPIVAEHLSVPSVYFLRGIPCGLDFEATQCPNPPSYVPRFT
EHTDHMNFLQRVKNLVFDVPNKLASEFLQ--RDMTVLDLLRKASVWLLRLDFVLDYPRPL
MPNIVLIGGVNCAHKE
>Apl_XM013102405_1_196_bp 196 bp
MRPIVERLRQRGHEIVIVAPEINLRIDSSYTMKTYSVPYTREYVEAEFCKMLLSDKELIK
YLEE-STFDAVLMDPFFPCGQILAEHLSIPSVYLVRGLPCSLDFHATLCPNPPSYIPRFT
RYTDRMGFLQRVVNVIVSLSNILIKEFLQ--KEATLLEILSHASIWLMKYDFVFEYPRPV
MPNMVLIGGISCTQEK
>Apl_XM013102407_1_196_bp 196 bp
MKEVLIELSKRGHEIIVMAPEMKTIVDSSYTLKTYPVPLKEEEMEDLLCSSLLHNKEMMK
FIEE-SKFDVMFTDPVTPCGQIIALHFSIPSAFFLRAIPCAIDTHAAQSPDPPSYVPRFS
LNTDHMTFPQRVENVLIAISERLASDFLQ--KPITVTELLSHGSIWLKRLDFVFDYPTPV
MPNMIFIGGINCARKK
>Avi_XM009873404_1_196_bp 196 bp
MQPVVEKLAEKGHEVLVLLPEVSWNTGVTYTVKTYPVSQTLEELDNAFCKDLFKSKETLQ
YLNQ-SNFDAVLTDPFFMCGATLANYLSLPFVFFMRGLPCNLHYVATQCPSPLSYVPRFT
FNSDHMTFFQRVENALISLLEKLSSEVLQ--RDVSLADLINSASISILRFDFVFEYVRPV
MPNMVFVGGINCAQKK
>Avi_XM009875574_1_v1_196_bp 196 bp
MREVLDVLSQKGHEIVVVAPEINKHIKPSFVMKTYPIPFTKEEVDGSFCAHLLSNKQIVR
YLQK-SKFDAVFTDPVLPCGQILAEHLSVPSIFFFRVMPCGLDFEATQCPNPPSYVPRFT
GLTDHMSFLQRVKNLILDIPNKLASEFLQ--RDVTVLDLWRKASIWLLRLDFVLDYPRPL
MPNMIVIGGVNCAYNK
>Avi_XM009875574_1_v2_196_bp 196 bp
MRVVLEKLWERGHEIVAVIPDASLLMKSSFTIKTYSVPYTQEFLERFYCRNLLYDEELMK
YIQD-SKFDAVMMDPVLPCGPIIAEYLSLPSVYFMRGLPCTLDYEAAQCPSPFSYVPRFM
SSSDHMTFTERVKNHLVGISGNLASEFLH--KEVTILELFSKASIWLMRYDFVFEYPRPI
MPNMVYVGGINCEQKE
>Bre_XM010298483_1_196_bp 196 bp
MRAVVEKLTERGHEVVVLIPEVSWQMKTTYTVKTYPVSYTLEQLDNAFCKNLFSSKETLQ
YLNQ-SNFDAVLTDPVFMCGVTVANYFSLPFVFFMRGFPCNLHYEAPQCPSPLSYTPRFT
FNSDHMTFFQRVENALVALLEKFSSEVLQ--RDVTLLDLVNSASIWLLRFDFVFEYVRPV
MPNMVFIGGINCAQKK
>Bre_XM010304980_1_196_bp 196 bp
MRVVLEKLRERGHEVVAVIPEATLLMKSSFTIKTYSVPYTQEFVDRYYCRHLLHDEELMK
YLQD-SKFDAIMMDPVLPCGPIVAEYLSLPSVYFMRGLPCTLDYKATQCPSPYSYVPRFT
SNSDHMTFMERVKNLLVGFSENLASEFLH--REVTVLELFSKASVWLMRYDFVFEYPRPI
MPNMVYIGGINCEEKN
>Bre_XM010304981_1_196_bp 196 bp
MQEVLDGLRQKGHEVVVVAPEISLYIKPTFVMKTYPVLFTQEEMDGNFCTQLLYNKELVR
YLEE-SKFDAVFTDPVLPCGQILAEHLFLPSVFFLRGIPCGLEFEATQCPNPPSYVPRFT
EHTDRMNFFQRVKNLIFDVPNKLASKLLQ--RDVIVLDLLHNASIWLLQLEFVFHCQRPS
MPNMIIIGGLNCAHRK
>Brh_XM010139391_1_196_bp 196 bp
MHPVVERLRQRGHEIVVVAPEINLRIDSSYTIKTYSVPYTREYVEAEFCKRLLSNRELIK
YLEE-SKFDAVFMDPFFPCGQIVAEHLSLPSVYFVRGLPCSLDFHATLCPNPPSYVPRFT
RYTDRMVFLQRTGNLIANLGSGLIKEFLQ--REATVLELLSHASIWLMKYDFVFEYPRPL
MPNMVLIGGIGCTQET
>Brh_XM010143559_1_196_bp 196 bp
MQKVVEKLSERGHEVVVLMPEVSWNMGTTYTVKTHPVSQTLEELDDSFCKDLFNSKETLE
YLNQ-SRFDALLTDPAFMCGATLGNYLSLPFVFFMRGFPCSLHYKAPQCPSPLSYIPRFT
FNSDQMTFLERVENALVSLLEKLSSEVLQ--RDVSLIDLLNSASIWLLRFDFVFEYVRPV
MPNMVFIGGINCVQKK
>Brh_XM010143561_1_196_bp 196 bp
MRELLDSLSQKGHEIVVVASEISLHIKPSFVMKIYPMLFMKEEVEGSVYAHLLYNKELVR
YLEE-SRSDTVFTDPVLPCGQVLAEHLSVPSMFLLRVMPCGLDFDATQRPIPPSYVPRFS
DHTDHMNFLQ-VKKLILDVSNKLASEFLQ--RDVTVLDLLSQGSVWLMRLDFVLDYPRPL
MPNIIFIGGVNCAHKK
>Brh_XM010143562_1_196_bp 196 bp
MREVVEGLSQKGHEIVVIAPEATLQIKPSFVLKMYPVPFSQEEMEENFCTHLLYNKELVR
YLEE-SKFDAVFTDPVLPCGQILAEHLSLPSVFFLRGIPCGLEFEATQCPIPPSYVPRFS
DHTDHMNFLQRVKNLIFNIPNKLASEFLQ--RDVTLLDLLRQGSVWLMRLDFVLDYPRPL
MPNIIFIGGVNCAHKK
>Can_XM008495025_1_196_bp 196 bp
LQQVVEKLSERGHEGVVGMPEVSWMMEATYTVKTYPVTQTLEELDNAFCKDLFNSKETLQ
YLNQ-SGFDAILTDPAVMCGPILAHYLSLPIVFFMRGFPCSLHYEAPQCPNPLPYVPRFT
FNSDQMTFFQRVGNALVAFLEKFSSELLQ--RDMSLMDLLNTASVWLLRFDFVFEYVRPV
MPNMIFVGGINCAQKK
>Can_XM008495028_1_196_bp 196 bp
LQQVVEKLSERGHEVVVVMPEVSWMMEATYTVKTYPVTQTPEELDNALCKDLFNSKETLQ
YLNQ-SGFDAILTDPAVMCGPILAHYLSLPIVFFMRGFPCSLHYEAPQCPNPLPYVPRFT
FNSDQMTFFQRVGNALVAFLEKFSSELLQ--RDMSLMDLLNTTSIWLLRFDFVFEYVRPV
MPNMIFVGGINCAQKK
>Can_XM008495029_1_196_bp 196 bp
LREVLDSLREKGHEIVVVAPEIGIHLRPSYVMKFHPVNFTQQELDEHFCARLLYNKSLIQ
YLQE-SNFDAVLTDPVLLCGQILAEHLAVPSVFFSRGVPCGLEYEATRCPSPPSYVPRLT
DLSDHMNFLQRMKNLLYDIPNKLASEFLQ--RDVTVTDLLSQASIWLLRLDFVLDYPRPL
MPNMIFIGGVNCVAKK
>Can_XM008495030_1_196_bp 196 bp
LREVLDSLREKGHEIVVVAPEIGMYIKPSYVMKFHPVNFTQQELDEHFCARLLYNKSLIQ
YLQE-SNFDAVLTDPVLLCGQILAEHLAVPSVFFSRGV-------ATQCPHPPSYVPRLT
DLSDHMNFLQRMKNLLYDIPNKLASEFLQ--RDVTVTDLLSQASIWLLRLDFVLDYPRPL
MPNMIFIGGVNCVAKK
>Can_XM008495031_1_196_bp 196 bp
MREVLDSLSQKGHEIVVVAPEINLYIKPEFVMKRYPIPLTQEELDYAFCTYLLHNKELVR
YLEE-SKFDAVFTDPILPCGQIVAEHLSVPSIAFLQQMPCGLEFEATQCPHPPSYVPRLT
DLSDHMNFLQRVKNLLFDFLNKLASEFLQ--RDVTVTDLLSHISIWLMKIDFVFHYPRPL
MPNMIFVGGVNCAHKK
>Can_XM008495032_1_196_bp 196 bp
MRMVLEKLWERGHEIVAVIPEATLLMKTSFTIKTYPVPYTQEFVDKFYCRHLLYNEELMK
YLQD-SKFDAIMMDPVLPCGPIVAEYLSLPSVYFLRGLPCTLDYKATQCPSPFSYVPRFV
SSSDHMTFVERVKNVLVGISENLASEFLH--REVTVLELFSKASIWLMRYNFVFEYPRPV
MPNMIYIGGINCEQKN
>Can_XM008504311_1_196_bp 196 bp
LRLVVEQLSQRGHEIVVLAPEISLRIGSSYTLKTYSVSYTKEYVEAEYCKRLLSNKELIK
YLEE-SKFDAVFMDPFFPCGQIVAEHLSLPSVYLVRGLPCSLDFHATRCPNPPSYIPRFT
HYTDHMAFLQRLRNLLTSLSSDLIKEFLH--QEATLLELFSHASIWLMKYDFVFEYPRPL
MPNMVLIGGISCTQEK
>Cbr_XM008640710_2_196_bp 196 bp
MRPVVEKLRDKGHEIVVVAPEINLRIQSSYTLKTYPVSYTREFVEAEFCKRLLSDKELIR
YLEG-SEFDAVFMDPFFPCGQILAEHLSLPSVYFLRGLPCSLEFQATLCPSPPSYVPRFT
RSTDRMSFLRRLANLLATLGSPLIREFLQ--REATVPELFGHAAVWLMKYDFVFEYPRPL
MPNMVLVGGIGCTREN
>Cbr_XM017743415_1_196_bp 196 bp
MREVLDLLRQKGHEVVVVAPEVTMHIKPSFVMKRYSVPYTQEEMDKDFCQHLLQNKELMR
YLEE-SKFDALLTDPVGPCGVILAEHLSLPSVYFLRGVPCGLDFEATQCPNPPSYVPRFS
QLTDHMSFLQRVKNLLFDTQNKLASEFLQ--REVTVLDLLRKGSVWLLRLEFVLDYPRPL
MPNIIPVGGVNCAHKE
>Cbr_XM017743417_1_196_bp 196 bp
MRPVVEKLQQKGHEVVVLVPSTSLYMKSKYTVKVYPIPYTDEYLGEVLCKSLLRNEELMQ
YLKE-GKFDVIFTDPILMCGPLVAEYLSIPSVYFLRGFPCGMDSAATQCPSPPSYVPRFL
DNSDSMTFSQRVKNMLVHLLEELAYEVFK--KKVTATELLSRGSFWLMRYDFVFEFPRPV
MPNMAFIGGINCAQKK
>Cbr_XM017743418_1_196_bp 196 bp
MREVLEMLQQKGHEVVVVAPEVTMHIKPSFVMKTYPVPFTQEELDEVPCSHLLHNKELIR
YLEE-SKFDAVFTDPFLPCGQILAEHLSLPSVYFLHQIPCGLEYPATQCPNPPSYIPRFT
GLTDRMTFLQRVKNLLYDIPNELASEFLK--REVTVPDLLRQASVWLMKLDFVLHFPKPL
MPNMVLISGVNCAYKK
>Cbr_XM017743420_1_196_bp 196 bp
MREVLDVLGQKGHEVVVVAPEVTMHIKPSFVMKRYSVPYTQEEMDKDFCQHLLQNKELMR
YLEE-SKFDALLTDPVIPCGAILAEHLSLPSVYFLRGVPCVLDFEATQCPNPPSYVPRFS
QLTDHMSFLQRVKNLLFDTQNKLASEFLK--RDVTVLDLLRKGSVWLLRLEFVLDYPRPL
MPNIIPIGGVNCAHKE
>Cbr_XM017743421_1_196_bp 196 bp
MREVLDVLGQKGHEVVVVAPEVTMHIKPSFVMKRYSVPYTQEEFDKHFCQHLLQNKELMR
SLEE-SKFDALLTDPVIPCGAILAEHLSLPSVYFLRGVPCGLDFEATQCPNPPSYVPRFS
QLTDHMSFLQRVKNLLFDTQNKLASEFLQ--REVTVLDLLRKGSVWLLRLEFVLDYPRPL
MPNIIPVGGINCGHKE
>Cbr_XM017743422_1_196_bp 196 bp
MQEVVEKLSERGHEVVVVVPEVSWQIETTYKVVTFPVTQTLEELDNSFCKDMFRSQETLR
FLNQ-SSFDAILTDPAFMCGPILAHHLSLPFVFFMRGFPCNLHFAAPQCPSPLSYVPRFT
FNSDRMTFFQRVENALISLLEKLSSEVLQ--RDMSLMDIVNSAAIWLLRFDFVFDYVRPV
MPNMVFVGGINCAKKK
>Cbr_XM017743423_1_196_bp 196 bp
MRMVLEKLWEKGHEIVAVVPDAALLLKSPFTIKTYSVPYTQEFVDQQYCRHLLYNKELMR
YLQD-SKFDAIMMDPVLPCGPILAEYLSLPSVYFMRGLPCTLDYKATQCPSPVSYVPRFS
SSSDHMTFPERVKNFLIGLSESLASEFLQ--REVTMQELFSRASVWLMRYDFVFEYPRPI
MPNMVYIGGINCLQKK
>Cca_XM009561283_1_196_bp 196 bp
MRPIVERLRQRGHAIVVLAPEINLRIDSSYTLKTYSVPYTKEYVEGEFCKRLLSDKELIE
YLEE-SKFDAVFMDPYFPCGQIVAEHLSLPSVYLVRGLPCSLDFHATLCPNPPSYVPRFT
RYTDRMAFLQRAGNLVASLSSRLIKEFLQ--QEATVLELFSRASIWLMKYDFVFEYPRPL
MPNMILVGGISCTQEK
>Cca_XM009561284_1_196_bp 196 bp
MREVLDSLHQKGHEIVVVAPEIRLHIKPSFVLKLYPVPFTQEELNHCYCSHLLHNKELVR
YLEE-KKFDAVFTDPILPCGQILAEHLSLPSIFYLQQLPCGLEYEATQCPNPPSYVPRFT
DLTDHMNFLQRVKNIIFDFPNQLASEFLQ--RDVTVVDLFRQASIWLIKLDFIFHYPRPL
MPNMIMVSGVNCVHKK
>Cca_XM009561286_1_196_bp 196 bp
MREVPDGLSRKGHEIVVVAPETNLYIRPSFVLKLYPVPLKLEEMHENLCAQLLYNKELVQ
YLEE-SKFDALFTDPVLPCGQILAEHLSLPSIFHFRGTPCGLDFEATQCPNPPSYVPRFS
DLTDRMNFFQRVKNLMLDFPFKLASEFLQ--RDVTMLDLFRQASIWLMRFDFVLDYPRPL
MPNMIYVGGINCAHKK
>Cca_XM009561287_1_196_bp 196 bp
MRKVVDGLHQKGHEIVVVAPEISLYIKPSFVMKMYPVSFTQEELDENFCTHLLYNKEPVN
YLNE-SNFDAVFTDPMLPCGQILAEHLSLPSVFYFRGSPCGLEYKATQCPNPPSYVPRIT
GLTDHMNFLQRVMNLIIDIPNKLASEFLQ--RDVTMLDLFRQASVWLMRFDFALDYPRPL
MPNMIYVGGVTCAHEK
>Cca_XM009561288_1_196_bp 196 bp
MQEVLDGLRRKGHEIVVVAPEVSVHIKPSFIMKMYAIPFTKEEVDGSICTHLLYNEELVR
YLEQ-SKFDALFTDPVLPCGQILAEHLSLPSVVFLRVMPCGLEFEATQCPNPPSYVPRFT
GLTDGMSFLQRVKNLILDIPNKLASEFLQ--RDVTVLDLFRQASIWLLRLDFALDHPRPL
MPNMVVIGGVNCAHKK
>Ccr_XM009695886_1_196_bp 196 bp
MQQLVEKLAERGHEVVVVMPEVSWQMGTTYTVKIYPVTKTLEELDNAFCKDLLSSEETLQ
YLNQ-SSFDAILTDPVFMCGPILAKYLSLPFVFFMRGFPCNLHYEAPQCPSPLSYTPRFT
FNSDRMTFFQRVENVLVSLLEKLSSEILK--TDVSLVDLMNSASIWLLRFDFVFEYVRPV
MPNMVFIGGINCAERK
>Ccr_XM009709609_1_196_bp 196 bp
--EVLDGLSRKGHEIVVVAPEATLYIKPTFVMKMYPVPLKQNEIDENFCADLLYNKELVR
ELEE-TKFDAVLTDPVLPCGPILAEYLSVPSVFFLRGIPCGLDFEATQCPSPPSYVPRFT
DLTDSMNFLQRVKNLMFGILNKLASEFLQ--RDVTVPDLLRQASIWLMRSDFVLDYPRPL
MPNIIAIGGLKCAHKE
>Ccr_XM009710010_1_196_bp 196 bp
MRLVVEQLRQRGHEIVVVAPEINLRIDSSYTIKTYSVPYTKEYVEAEFCKHLLSNKELIA
YLEE-SKFDAVFMDPFFPCGQIVAEHLSLPSVYFLRGLPCSLDLHATRCPNPPSYIPRFT
HYTDRMTFLQRTGNLIASLSSRLIKEFLQ--QDTTMLELFSHASIWLMKYDFVFEYPRPL
MPNMVLIGGISCTQEK
>Cli_XM005509221_2_196_bp 196 bp
MRPVVGKLQQNGHEVVVVVPSTNLYLKPKYTVKEYPVRYTEENYSVVLCESLFHNKDMMQ
YLRE-SKFDVVFTDPVLMCGPIIAEYLSVPSVYFLRGLFCGMDSEATQCPNPPSYIPRFL
NHSDQMTFAQRVKNMLVHLLEELANEILQ--KKVTATDLLRRGSVWLMRFDFVFEFPRPV
MPNMVFIGGINCDQKQ
>Cli_XM005509223_1_196_bp 196 bp
MKPVVEKLTERGHEVVVVAPEVSWQVGKTYTVKTYPVSYTVEDLDNNFCKDLFRNKETLQ
YLNQ-SGFDAVLTDPILMCGATISKYLALPSVFFMRGFPCNLHYEAAQCPSPLSYAPRFT
FNSDRMTFFQRVENALVSLLEAFSSEVLQ--RDVSLLDMFNSASIWLLRYDFVFEYVRPV
MPNMVFIGGINCAEKK
>Cli_XM005509232_1_196_bp 196 bp
MRVVLEKLWERGHEIVAVIPEATLLLNSSFTIKTYSVPYTQEFLDESYCRHLLYNKELMK
YLND-TKFDAIMTDPVLPCGPIVAENLSLPSVYFMRGLPCTLDYQAAQCPSPFSYVPKFT
SSADHMTFTERVKNLLVGISENLASEVLQ--REVTVLELFSKASIWLMRYDFVFEYPRPI
MPNMVYVGGINCAQRK
>Cli_XM005509234_1_196_bp 196 bp
MKPVVEKLTERGHEVVVLTPEVSWQVRKTYTVKTYPVSYTVEDLDNNFCKDLFRNKETLQ
YLNQ-SGFDAVLTDPIFMCGATVSNYLSLPFVFFMRGLPCNLHYEAAQCPSPLSYAPRFT
FNSDRMTFFQRVENALVSLLEAFSSEVLQ--RDVSLLDMFNSASIWLLRYDFVFEYVRPV
MPNMVFIGGINCAEKK
>Cli_XM005515858_1_196_bp 196 bp
------------HEITVLAPEINLRIDSSYTVKTYSVSYTREYVEAEFCKHLLSNKELIE
YLEE-SKFDAVFMDPFFACGQIVAEHLSLPSVYLLRGLPCSLDFHATLCPNPPSYVPRFT
RYTDRMAFLQRTGNLLASLSSRLIREFLQ--QEATMLELFSHASVWLMKYDFVFEYPRPL
MPNMVLIGGISCTQEK
>Cli_XM013369284_1_196_bp 196 bp
MREVLDGLKQKGHEIVVVAPEVTLHIKPTFVMKMYPVPYTQEEMHESFCSHLLYNKELLR
YLKE-SQFDAVLTDPVLLCGPILAEHLSLPSVFFLRGIPCSLDLQATQCPSPPSYVPRYT
DLTDRMNFLQRAKNLIFEIPNKLASEFLQ--RDVTVVDLLRQGSIWLLRFDFVLDYPRPL
MPNIIVIGGVNCAHKK
>Cli_XM013370671_1_196_bp 196 bp
MREVLDGLKQKGHEIVVVAPEITLHIKPTFVMKTYPVPFTQEELDRTFCSHLLYNKELVT
YLKE-SQFDAVFTDPFLPCGPILAEHLSLPSVFILQRLPCDLDLQATQCPSPPSYVPRFT
DHTDRMNFLQRVRNLIYDIPNTLASEFLQ--RDVTVMDLLRQASIWLLRRDFVFQYPRPL
MPNMVMVSGVTCAHKK
>Cma_XM010118886_1_196_bp 196 bp
MRVVLEKLWERGHEIVAVIPEASLLMKSSFTIKTYSVPYTQEFLDRYYCRNLLHNEELMA
YLHD-SKFDAIMVDPVLPCGPIVAEYLSLPSVYFMRGLPCTLDYKATQCPSPFSYVPRFT
SSSDHMTFTERVKNLLIGFSENLASEFLH--REVTILELFSKASIWLMRYDFVFEYPRPI
MPNMVYIGGINCEQKK
>Cma_XM010121853_1_196_bp 196 bp
MREVLDGLRQKGHEIVVVAPESTLQIKPTFVMKMYPAPLTQEEIHQNFCADLLYDKELVR
YLEE-SKFDVVLTDAVLPCGPILAEHLSVPSVFFLQQMPCGLDFEAAQCPSPPSYVPRFT
EYTDHMNFLQRVKNLIFGISSKLASEFLQ--RDVTVPDLLRQASIWLMRLDFVFHYPRPL
MPNIIVIGGVNCAKKK
>Cma_XM010121854_1_196_bp 196 bp
MREVLDGLRQKGHEIVVVAPEINLQIKPTFVMKMYPVPFTQEELDGNLCAHLLYNKELVR
YLEE-SKFDAVFTDPMLPCGLILAEHLSVPSVVFLQQMPCGLEFEATQCPNPLSYVPRFT
EHTDRMNFLQRVKNLIFDIPNKLASEFLQ--RDMTLPDLLRQASIWLMKLDFVLHYPRPL
MPNMIMVSGVNCAHRK
>Cpe_XM010005871_1_196_bp 196 bp
MRVVLERLWEKGHKIVAVVPEAALFLKSSFTIKTYSVPYTQEFVDKFYCRSLLYDEELMK
YLQD-SKFDAVMVDPVLPCGPILAEHLSLPSVYFMRGLPCTLDYKATQCPSPYSYVPRFT
DNSDHMTFMERVKNLLIGFSENLASEFLH--RDVAVLELFSKASIWLMRYDFVFEYPRPI
MPNIVYIGGINCEQKQ
>Cpe_XM010005892_1_196_bp 196 bp
MQQVVEKLAERGHEVVVVMPEVSWNMKASYKVVTHPVSQTMEDLDNAFCKDLFKSKEILQ
SLNQ-SNFDAVLTDPFFMCGAIVANYLSLPFVFFMRGLPCNLHYKAPQCPSPLSYAPRFT
FFSDQMTFFQRVENAVVDFLEKLSSEVLQ--RDVSLTDLTNSASVWILRYDFVFEYVRPV
MPNMVFVGGINCAKKK
>Cpe_XM010005905_1_196_bp 196 bp
MKQMVEKLVEKGHEVVVVMPEVSWRMGAAYTVKTFPVSYTLEELDHSFCKDLFNNREIMQ
YLNQ-SSFDAVLTDPIILCGATLANYLSLPAVFYVRGLACNLHYEIPQCPSPLSYVPRFT
LNSDQMTFFQRVENALVAFLEKLSSEVLQ--RDVSLQDLLSSASIWLLRLDFVFEYVRPV
MPNMVFVGGMNCAKRK
>Cpe_XM010005948_1_196_bp 196 bp
MTEVLDQLSLKGHEIVVLAPEHNLYIKPRFVMKSYPVSFTQEELEHTFCSRLLDNNQLIR
YLEE-SKFDAIFTDPILPCGQILAEHLAVPSVAFLQQMPCGLEFEATQCPNPPSYIPRFT
DLADRMTFFQRVKNLLFDFPNTLASKFLH--REVTVTELLSHVSIWVLKIDFVLHYPRPL
MPNMILTGGVNCAHKK
>Cst_XM010207242_1_196_bp 196 bp
MREVLEKLWERGHKVIAVIPDATLLMKSSFTIKTYSVPYTQEFVERYYCRHLLYNEELMK
YLQD-SKFDAIMMDPVLPCGPIIAEYLSLPSVYFMRGLPCTLDYKATQCPSPVSYVPRFM
SSSDHMTFMERVKNLLIGFSENLASEFLH--REVTILELFSKASIWLMRYDFVFEYPRPV
MPNMVYVGGINCKQKQ
>Cst_XM010207243_1_196_bp 196 bp
MRPIVERLRQRGHEIVVVAPEINLRIDSSYTMKRYSVPYTKEYVEAEFCRLLLSNKELIK
YLEE-REFHAVFMDPFFPCGQIVAEHLSLPSVYLVRGLPCSLDFHATLCPNPPSYVPRFT
HYTDHMAFLQRIGNLIASLSSRLIKEFLQ--QEATVLELFSHAAIWLMKYDFVFEYPRPL
MPNMVLIGGISCTQEN
>Cst_XM010207244_1_196_bp 196 bp
MQEVLDSLRQKGHDIVIIAPEINIHIKPSFIMKMHPVPFTKEKVDASVCAHLSYSKELVR
YLEE-SKFDAVLTDPVMPCGQILAAHLSIPSVFFLQGMQCGLELKAIQCPSFPSYNPRLT
ELTDHSVF---LKNLIFDNANKLASEFLQ--RDVTMLDLLRQDSVWLIRLDFVLDYPRPL
MPNVI-------ANTR
>Cst_XM010207245_1_196_bp 196 bp
MREVLDSLRQKGHEIVIVAPEVSLRIKPTLVMKMYSVPFTQEELEKSLCAHLLYNKELVR
YLEE-SKFDAVFTDPVMPCGQILAAHLSIPSVFFLRGMPCGLELEATHCPSPPSYVPSFT
EFTDHMNFLQRVKNLIFDNANKLASEFLQ--RDVTMLDLLRQDSVWLIRLDFVLDYPRPL
MPNVIAIGGVNCGHKK
>Cvo_XM009885811_1_196_bp 196 bp
MREVLDSLRQKGHEIVVVAPEISLYIKPTFAMKMYPVPFTQEEMDGNFCAHLLHNKELVR
YLEE-SKFDAILTDPVLPCGQILAEHLSIPSVFFLRGIPCGLDFEATQCPNPPSYVPRFT
AHTDRMNFFQRVKNLIFDIPNKLASEFLQ--RDVTVPDLLHQASIWLMRLDFVLDYPRPL
MPNIIVIGGVNCAHKK
>Cvo_XM009885819_1_196_bp 196 bp
MRQVVKKLTERGHEVVVLVPEVSWRMKTTYTVKTYPVSYTLEELDNAFCKNLFSSKETLQ
YLNQ-SSFDAVLTDPIFMCGATLANYFSLPFVFFMRGFPCNLHYEAPQCPSPLSYIPRFT
FNSDHMTFFQRVENALVALLEKFSSEVLQ--RDVSLLDLLNSASIWLLRFDFVFEYVRPV
MPNMVFIGGINCAQKK
>Cvo_XM009885821_1_196_bp 196 bp
MKEVLAELSKRGHEIVVIAPDNKILIDSSYELKTYPVPFKKGEMEELICSSLLYNKEMMK
YIEE-TKFDAIFTDPLTPCGQIIALHFSIPTVFFLRGVPCAIDIHAAQSPDPPSYVPRFS
LNTDHMTFPQRVKNFLISISENLASDFLQ--KPMTITQLLSHGSIWLKRLDFVFDYPMPV
MPNMIFIGGINCGQKK
>Cvo_XM009885822_1_196_bp 196 bp
MHSVLAALSQKEHEIVVVAPEVNLNVKASYTLKMYPVPLTREKLGASMCTSLLHNKDLMQ
YLEG-SKFDAVLTDPIVPCGQILALHLSIPSIFFLRGLPCSFDLQATQCPDPPSYVPRFT
DNSDHMTFIQRMENLFLKSSELLATDVLH--RPVTMKELLSHGSIWLKRMDFVFEYPMPV
MPNIVFIGGINCGKKK
>Ega_XM009634682_1_196_bp 196 bp
MREVLDSLRQKGHEIVVVAPEINWHIKPTFIMKMYPVPFTQEELDRTFCTHLLYNKELVR
YLEE-SKFDAVFTDPILPCGQILAEHLSVPSVVFLQQIPCGLEFEATQCPNPPSYVPRFT
EHTDHMNFLQRVKNLIFDIPNKLASEFLQ--RDVTVLDILRQASIWLLKLDFVLHYPRPL
MPNMIMVSGVNCVHKK
>Ega_XM009634683_1_196_bp 196 bp
MREVLDGLRQKGHEIVVVAPEINIHIKPSFIMKMYPIPFTKEEIDGSICAHLLYNKELVR
YLEE-SKFDAVFTDPILPCGQILAEHLSVPSVVFLRGTPCGLEFEATQCPNPPSYVPRFT
EHTDHMNFLQRVKNLIFDIPNKLASEFLQ--RDVTVLDLSRQASIWLIRLDFALDYPRPL
MPNMIMVSGVNCAHKK
>Ega_XM009634684_1_196_bp 196 bp
MRPVVERLRQKGHEIVVVAPEINLRIDSSYTMKTYSVPYTKEYVEAEFCKRLLSNKELIE
YLEE-SKFDVVFMDPFFPCGQILAEHLALPSVYLVRGLPCSLDFHATLCPNPPSYIPRFT
HYTDRMAFLQRVGNLIASLSSSLVKEFLQ--REATVPELFSHASIWLMKYDFVFEYPRPL
MPNMVLIGGISCTQEK
>Ega_XM009634698_1_v1_196_bp 196 bp
MQQVVEKLTERGHEVVVVVPEVSWKMKTTYTVKTYPVSYTLEELDNAFCKNLFSSKETLQ
YLNQ-SGFDAVLTDPIFMCGATLANYFSLPFVFFMRGFPCNLHYKAPQCPSPLSYTPRFT
FNSDHMTFLQRVENALVALLEKFSSEVLQ--REVSLLDLLNSASIWLLRFDFVFEYVRPV
MPNMVFIGGINCAQRK
>Ega_XM009634698_1_v2_196_bp 196 bp
MRPVVEKLQQNGHEVVVVVPSTSLHMKPKYTVKVYPIPYTEEHLAVAFCKSLLLNEEMMQ
YLRE-SKFDVILTDPVLLCGPIIAEYLSVPSVYFLRGLPCGMDSEATQCPNPPSYVPRFL
YNSDSMTFAQRLKNMLIRVLEELVYEIFQ--KNVRAIDLLSRGSVWLMRYDFVFEFPRPV
MPNMVFIGGINCDQKK
>Ehe_XM010150883_1_196_bp 196 bp
MREVLDGLRQKGHEIVVVAPEISLYIKPAFVMKMYPVPFTQEEMDGNFCAHLLYNKELVR
YLEE-STFDAVFTDPVLPCGQILAEHLSVPSVFFLRGIPCGLDFEATQCPNPPSYVPRFT
QNTDRMNFLQRVKNLIFDIPNKLASEFLQ--RDVTVLDLLRQASIWLMRLDFVLDYPKPL
MPNIIVIGGVNCAHKK
>Ehe_XM010150885_1_196_bp 196 bp
MREVLDGLRQKGHEIVVVAPEISWYIKPAFVMKMYPVPFTQEELDRTFCTHLLYNKELVR
YLEE-SKFDAVFTDPILPCGQIVAQHLSVPSVLFLQQIPCGLDFEATQCPNPPSYVPRFT
DLTDHMNFLQRVKNLIFDIPNKLASEFLQ--RDVTVLDLLRQASIWLIKLDFVLHYPRPL
MPNMVMVSGVNCAHKK
>Ehe_XM010150886_1_v1_196_bp 196 bp
MRPVVEKLTERGHEVVVLIPEVSWRMGTAYTVKTYPVSYTLEELDNAFCKNLFSNKETLQ
YLNQ-SNFDAVLTDPIFMCGATLAHYFSLPFVFFMRGFPCNLHYEAPQCPSPLSYTPRFT
FNLDHMTFFQRVENALVSLLEKFSSEVLQ--RDVSLLELLNSASIWLLRFDFVFEFVRPV
MPNMIFIGGINCAQRK
>Fgl_XM009575107_1_196_bp 196 bp
MRPVVEKLQQNGHEVVVVVPSTSLYMKPKYTVKVYPIPYGEEHLAVTLCKSLLHNEDMMH
YLRE-SKFDVVFTDPILMCGPIITEYLSVPSVYFLRGFPCGMDSEATQCPNPPSYVPRFL
NNSDSMTFAQRMKNMLVHMLEELAYEIFQ--KKVTATDLLSRGSVWLMRYDFVFEFPRPV
MPNMVFIGGINCDQKK
>Fgl_XM009575109_1_196_bp 196 bp
MWEVLDSLRQKGHEIVVVAPFSNIHIKPSFFMKMYPIPFIKKEVDGSICAHFLYNKELVR
YLEE-SKFNVVLTDPVLPCGQILAEHLSVPSVFFLRGAPCGLDFETTQCPSPPSYVPRFT
ELTDRMNFLQRVKNLIFDIRNKLTSEFLQ--WHVTVLDLLRQASIWLMRLDFTLDYPRPL
MPNIIAIGGVNCVHKK
>Fgl_XM009575110_1_196_bp 196 bp
MQEVLDGLRQKGHEIVVVAPEISLFLKPTFVMKMYPVPFTQEEMDKNLCAHFLYNKDLVR
YLEE-SKFDAVLTDPVLPCGQILAEHLSVPSVFFLRGAPCGLDFEATQCPSPPSYVPRFA
VLTDRMNFLQRVKNLIFDIPNKLASEFLQ--RHVTVLDLLRQASIWLMRLDFTLDYPRPL
MPNIIAIGGVNCVHKK
>Fgl_XM009575111_1_196_bp 196 bp
MREVLDGLRQKGHEIVVVAPEISLYIKPTFVMKMYPVPFTQEEMDGNFCTHLLYNKELVR
YLEE-SKFDAVFTDPVLPCGQILAEHLSVPSVFLLQQIPCGLDFEATQCPNPPSYVPRFT
ELTDHMNFFQRVKNLIFDIPHKLASEFLQ--RDVTVLHLLRNASIWLLRLDFVFHYPRPL
MPNMIIIGGVNCAHRK
>Fgl_XM009585081_1_196_bp 196 bp
MRQVVEKLTERGHEVVVVIPEVSWQMKATYTVKTYPVSYTLEELDNAFCKNLFSSTETLQ
YLNQ-SGFDAVLTDPIFICGATLANYLSLPFVFFMRGFPCNLHYEAPQCPSPLSYTPRFT
FNSDRMTFFQRVENALVAFLEKFSSEVLQ--RDVSLLDLLNSASIWLLRFDFVFEYVRPV
MPNMVFIGGINCAQRN
>Fpe_XM005244429_1_196_bp 196 bp
MRPVVERLRQRGHEIVMVVPEINLRIGSSYTMKTYSVSYTKEYVEAEFCKRLLSNKELIK
YLEE-SKFDAVFMDPFFPCGQIVAEHLSLPSVYLVRGLPCSLDFHATLCPNPPSYIPRFT
RYTDRMAFLQRVGNLIVSLSSHLIKEFLH--QEATVLELLSHASVWLMKYDFVFEYPRPL
MPNMVLIGGVSCARER
>Fpe_XM005244455_1_196_bp 196 bp
MRSLLVALSQKEHKIVAVAPEVNLNVKTSYTLKTYPVPLTREELEARMCSSLLHNKDLMQ
YLEE-SKFDAVLTDPVVPCGQILALHLSIPSVFFLRGLPCSFDLQATQCPDPPSYVPRFT
DNSDHMTFIQRVENLFLKSSELLASDVLH--RPVTMKELLSHGSIWLKRMDFVFEYPMPV
MPNIVFIGGINCGNKK
>Fpe_XM013304867_1_196_bp 196 bp
MQQVVEKLIERGHEVVVVTPEASWHMRTTYVVKTYPVSYTLEELDNAFCKDLFSSKETLQ
YLNQ-SGFDAVLTDPIVLCGATVANYFSLPSVFFVRGFPCSLQYKAPQCPSPLSYIPRFT
SYSDRMTFFQRVENALLALLEEFSSEVLQ--RDVSLLDLLSSASVWLLRFDFVVEYVRPV
MPNMVFIGGINCARRK
>frog_UGT1A6_196_bp 196 bp
MRVLVDRLAQRGHYIVVAIPEVNMLFKDLYKVKTFSSPYSKDVLENRMCQHFLQNSTLIR
ELEK-EHFDAMLTDSVFPCGEIVAEHLSIPSVSFMRGTIFGMDQIASQTPSPPSYVPRFT
VYTDNMSFSQRVKNFLIHSLEQMASDFLK--KEVTAMSLFSRTSIWLMRYDFVFEFPRPI
MPNVILIGGINCAKQK
>frog_UGT1L1_196_bp 196 bp
MRILVESLGQRGNQVVVLAPHSNIHIHPSYILRTYPVPYSKELLKEQMCQHLLHSKEIMQ
ELQE-SAFDAALIDPFFPCGMIVAEYLHLPSVYLLYGLPCGIDRLATQCPSPLSYVPRFT
GNTDHMSFPQRLKNALLWPVDQLASEFLH--REMTILQLYSQTSVWLMKTDFVFDYPRPL
MPNMVFVGGINCVGEQ
>Gfo_XM005430457_1_196_bp 196 bp
IREGLHMLQQKGHEVVVVAPEVSLHVKPSFVMKMYPVPFTQEEMDKVFCTHLIHNKELIR
YLEE-SKFDAILTDPVLPCGAILAEYLSLPSLYFLQQIPCGLEYQATQCPNPPSYVPRFT
DLTDHMTFLQRVKNMLYDIPNELASEFLK--REVTVPDLLRQASIWLMKLDFVLHFPKPL
MPNMVLISGVNCAYKK
>Gfo_XM005430460_1_196_bp 196 bp
MREVLDILRQKGHEVVVVAPEVTLHVKPSFVMKMYSVPFTQEELEKAFCERLLQNKELIR
YLEE-SKFDAILTDPVATCGLILAEHLSLPSVYFLRGVPCGLDLDARLCPSPPSYIPRFS
DLTDRMTFLQRVKNLLFDIPNKLASEFLQ--REVTVQDLLRKGSVWLLRSEFVLEYPRPL
MPNIIPIGGVNCAHKE
>Gfo_XM005430461_1_196_bp 196 bp
MREVLDMLRQKGHEVVVVAPEVTLHIKPSFVMKMYPVPFTQEEMEKDFCEQLLQNKELIR
YLEE-SKFDAILTDPFVPCGVILAEHLSLPSVYFLRGIPCGLDFEATQCPKPPSYVPRLT
DLTDRMTFLQRVKNLLFDIPNKLASEFLQ--QEVTVLDLLRKGSVWLLRLEFVLDYPRPL
MPNIIPIGGVNCAHKE
>Gfo_XM014311030_1_196_bp 196 bp
IREGLHMLQQKGHEVVVVAPEVSLHVKPSFVMKMYPVTYTQEDMDNAFCRHLLQNKELMR
YLEE-SKFDAILTDPVVPCGVILAEHLSLPSVYFFRGIPCGLDFEATQCPNPPSYVPRFT
HFTDQMTFFQRVKNLLFDTQNKLASEFLQ--REVAVQDLLRKGSVWLLRSEFVLDYPRPL
MPNIIPIGGANCAHKE
>Gfo_XM014311031_1_196_bp 196 bp
MREVLNMLQQKGHEVVVVAPEVSLHIKPSFVMKMYSVPFTQEEMEKDFCKHLLQNKELIR
YLEE-SKFDAVLTDPVAPCGVILAEHLSLPSVYFLRGIPCGLDFEATQCPNPPSYVPRFS
QLTDQMTFFQRVKNLLFDTQNKLASEFLQ--REVAVQDLLRKGSVWLLRLEFVLDYPRPL
MPNIIPIGGVNCAHKE
>Gfo_XM014311032_1_196_bp 196 bp
MREVLDMLQQRGHEVVVVAPEVTLHIKPSFVMKMYAVPYTKEELEKDFCEQLLQNKELIR
YLEE-SKFDAVLTDPVAPCGVILAEHLSLPSVYFLRGIPCGLDFEATQCPNPPSYVPRFS
QLTDQMTFFQRVKNLLFDTQNKLASEFLQ--REVTVQDLLRKGSVWLLRLDFVLDYPRPL
MPNIIPIGGVNCAHKE
>Gfo_XM014311033_1_v1_196_bp 196 bp
MQEVVEKLSERGHEVVMLVPEVSWQMETTYKVVTYPVSQTLEELDNSFCKDLFRNQETLR
FLNQ-SGFDALLTDPAFMCGTILAHHLSLPFVFFMRGFPCDLHFAAPQSPSPLSYVPRFS
FNSDRMTFFQRVENTLISLLEKLSSEVLQ--RDVSLMDLVNSAAIWILRFDFVFEYVRPV
MPNMVFVGGINCAKKK
>Gfo_XM014311033_1_v2_196_bp 196 bp
MRPVVEQLGQKGHEVVVLVPSTSLYMKSEYTVQAYPIPYTEEYLGEVLCKSLLQNEELMQ
YLQE-SKFDLIFTDPILMCGPLVAEYLALPSVYFLRGFPCGMDSAATQCPSPTSYVPRFL
DNSDSMTFSQRVKNVLVDLLEELAYEVFK--KKVTVTELLSRGSFWLMRYDFVFEFPRPV
MPNMAFIGGINCVQKK
>Gfo_XM014311035_1_196_bp 196 bp
MRELLNMLQQKGHEVVVVAPEVTLHIKPSFVMKMYPVPYTQEDLKKQFCGHLLQNKELIR
YLEE-SKFDAVLTDPVLLCGAILAKHLSLPSVYFLRGIPCGLDFDATQCPRPPSYVPRFT
QFTDHMTFFQRVKNLLHDIPDKLASEFLQ--QDVAVQDLLRQASVWLMRSDFVLEYPRPL
MPNIIPIGGVNCAHKE
>Gfo_XM014311036_1_196_bp 196 bp
MRMVLEKLWEKGHEIVAVVPDAALLLKSSFTIKTYSVPYTQEFVDQYYCQHLLSDKELMK
YLQD-SKFDAIMMDPVLPCGPILAEYLSLPSVYFMRGLPCTLDYKAAQSPSPVSYVPKLS
SLSDHMAFPERVKNFLIGLSESLASEFLQ--RDVTIQELFSQASVWLMRYDFVFEYPRPI
MPNMVYVGGINCLQKK
>Gga_XM004942503_2_196_bp 196 bp
MKEVVQKLAERGHEVVVLKPEVSWQMGETYTVKTYPVSTKLEELDNAFCRELFSSTETLH
YLNQ-SSFDAILTDPFFMCGATVANYLSLPFVFFMRGFPCNLHYEAAQCPSPLSYIPRTS
LNSDHMTFFQRVLNTLISLLEKFSSEVLQ--RDVSLLDLLNSASIWLLRYDFVFEYPRPV
MPNMVFIGGMNCAQKK
>Gga_XM015289249_1_196_bp 196 bp
MKEVLAELSSRGHEIVVVAPDSSILIDSSYTMKTYPVPYKQEEMEELLCSSLLYKEELMK
FMEE-SKFDAVFTDPLTPCGQIVALHLSIPTIFFLRGVPCSIDIYAAQSPSPPSYVPRFS
YSTDHMTFPQRVKNLLISISERLASDFLQ--QPMTLTQLLSHGSIWLKRTDFAFDYPMPV
MPNMVFIGGINCGRKK
>Gga_XM015289250_1_196_bp 196 bp
MREVLDGLRQKGHEIVVVAPEVNVHIKPTFVMKMYPVPFTQEEMDSSFCEHLLYNKELIR
YLQE-YEFDALFTDPFFPCGQILAEHLSIPSVFLLQQIPCGLDIDATQCPNPPSYVPRFS
GNSDHMNFLQRVKNIIFDIPHKLASEFLQ--RDVTVLDLLRKASIWLVRFDFVFHYPKPL
MPNMIIIGGITCTHKK
>Gga_XM015289251_1_196_bp 196 bp
MQPVVGKLQQNGHDVVVVVPSSSLFMKSKYTVKVYRIPYEEEHLHLVLCESLLHNKEMMQ
YLRK-SKFDVVFTDPILMCGPILADYLSVPSVYFLRGFPCGMDSKATQCPSPPSYVPRFL
NNSDSMTFAQRMKNMLVSILEELAYEILQ--KKVTATDLLSHGSVWLMRYDFVFEFPRPT
MPNMVFIGGINCAQKN
>Gga_XM015289252_1_196_bp 196 bp
VLEMLEVLKQKGHEIVVVAPEANLNVKPSFILKTYPASFTQEEMDDNFCAWLLKNKELIR
YLEE-SNFDALFTDPVFPCGAILAEHLSIPSVYFMRGMPCGLDFEATQCPNPPSYIPRFT
DHTDHMNFLQRVKNVIFDTSNKLASEFLQ--RDVTVIDLLRKASVWLLRYDFVLDYPRPL
MPNIIVVGGINCAHKQ
>Gga_XM015289253_1_196_bp 196 bp
MQEVLDGLRQKGHEIVIVSPEFNLFVKPSFTMKLYQVPVTEEEINGDFCEQLLKNKELIR
YLEE-SNFDALFTDPVLPCGAIVAEHLSIPSVYLLRGIPCGLHLEATQCPSPPSYIPRFT
DHTDHMNFLQRVKNVIFDTSNKLASEFLQ--RDVTVLDLLRKASIWLLRYDFVLDYPGPL
MPNIIVVGGVNCAHKQ
>Gga_XM015289254_1_196_bp 196 bp
MKEVVQKLAERGHEVVVLMPEVSWQMGETYTVKTYPVSTKLEELDNAFCKELFSSTETLQ
YLNQ-SGFDAILTDPVLMCGATVANYLSLPFVIFMRGFPCNLHYEATQCPSPLSYVPRFS
FNSDHMTFFQRVENALISFLEQLSSEVLQ--RDVSLIDLLNSASIWLMRYDFVFEYPRPV
MPNMVFIGGINCAQKK
>Gga_XM015289255_1_196_bp 196 bp
MREVLDELRQKGHEIVVVAPEVSLYIKPSFIMKMYPVPFTQEEVDGMFCEQLLYNKELIR
YLQE-NKFDAVFTDPILPCGQILAEHLSVPSVFYLQQIPCGLEFEATQCPNPPSYIPRFT
DNTDHMNFLQRVENVIFSISNKLASEFLQ--HDVTVPGLLSKASIWLIKLDFVLHYPRPL
MPNMIMVSGVNCAHKK
>Gga_XM015289256_1_196_bp 196 bp
MKEVVQKLAERGHEVVVLKPEVSWQMGETYTVKTYPVSTKLEELDNAFCKELFSSTETLQ
YLNQ-SGFDAVLTDPIFMCGATLANYFSLPFVFFMRGLPCNLHFEAAQCPSPLSYVPRFS
FSSDHMTFFQRVENTLISFLEQLSSEVLQ--RDVSLIDLLNSAAVSIMRFDFVFEYPRPV
MPNMVFVGGINCAQKK
>Gga_XM015289259_1_196_bp 196 bp
VLEMLEVLKQKGHEIVVVAPEASLNVKPSFILKTYPASSKQKGMAGNLCENLLYNKELIK
YLEE-SKFDALLTDPILSCGAILAEYLSIPSVYFMRLIPCGFDSEASQCPSPPSYIPRFS
DLTDHMNFLQRVKNVIFDTSNKLASEFLQ--RDVTLLDVFHKASIWLLRYDFVLDYPRPL
MPNMIVVGGVNCAHKQ
>green_anole_UGT1A_196_bp 196 bp
MKPVLKQLRQNGHEMVIIAPEVSIHIKPEYTLKTYPVPFTSEEMNENICTHLLYNEELKM
YFRE-NKFDAVFSDPFWPCGQIVAEYLEIPSVFFLRGIPCGYEFEATQCPRPPSYVPRFT
RYSDHMTFPQRVKNMLFHFTEKLASEFLQ--REMTFVELVSNGSVWLIREDLAFTYPKPL
MPNMIMIGGINCAGKK
>green_anole_UGT2A1_196_bp 196 bp
MKSIIHELAARGHQVTVLLPSFYQEAESSFHLEVISVPFSKKDMDNFMCDNVFWNEKLLQ
KLES-AAFDVLISDPVMLGGELLAEKLHVPFLYSLRFSFGTMERICGNIPAPPSYVPAMG
EQTDRMSFMERIANMLTYLSHKYYSDVLG--RPTTLCETMGKAEIWLIRTYWDFEFPRPL
LPNFEFVGGLHCQPAK
>green_anole_UGT2A2_196_bp 196 bp
MKSVIHELTARGHRVTVVMASSYQAAESSFHVEVIPVPFTRKEMEMLTCDNVFWNEKLLQ
KLES-AAFDVLISDGVMPGGELLAEKLRVPFLYSLRLTPGTMERICGHVPAPSSYVPTLV
GLTDRMSFMERTANMLTYLSLQYFSDVLG--KPTTLCEIMGKAEIWLIRTYWDFEFPRPL
LPNFEYVGGLHCQPAK
>green_anole_UGT2A3_196_bp 196 bp
MKFILNELTDRGHQVTVLLPSFFMAVKASFQLEEIPFLFSREDMDTMLCDRVVLNQTLME
RLES-VGFDILIADPLLPCGELVAEKLHLPFVYTFRFSVGTMECVCGVIPAPPSFVPALG
GLTDRMSFMQRTRNMLFYALHKYYSDVLG--RPTTLCETMGKAEIWLIRTYWDFEFPRPL
LPNFEFVGGLHCQPAK
>Gst_XM009810010_1_196_bp 196 bp
MRPVVERLRERGHEIVVVAPEIHLRIDSSYTMKTYSVPYTKEYVEAEFCKRLLSNKELIK
YLEE-SKFDAVFMDPFFPCGQIVAEHLSLPSVYLVRGLPCSLDFHATLCPNPPSYVPRFT
RYTDRMAFLQRVGNLIASLSSHLIKEFLQ--QEATVLELFSHASIWLMKYDFVFEYPRPL
MPNMVLIGGISCTQEK
>Gst_XM009810013_1_196_bp 196 bp
MRQVVEKLTERGHEVVVVIPEVSWQMETTYTVKTYPVSYTLEELDNAFCKNLFSSKETLQ
YLNQ-SGFDAVLTDPILMCGATLANYFSLPFVFFMRGFPCNLHYEAPQCPSPLSYTPRFT
FNSDRMTFFQRVENALVSLLEKFSSEVLQ--RDVSLLDLLNSTSIWLLRFDFVFEYVRPV
MPNMVFIGGINCAQRK
>Hal_XM009914114_1_196_bp 196 bp
MRVVLEKLWERGHEIVAVIPDATLLMKSSFTIKTYSVPYTQEFVDRYYCRHLLYDEELMK
YLQE-SKFDAIMVDPVLPCGPIVAEYLSLPSVYFMRGLPCILDYKATQCPSPFSYVPRFT
SSSDHMTFMERVKNLLVGFSENLASEFLH--REVTILELFSKASIWLMRYDFVFEYPRPI
MPNMVYIGGINCEQKK
>Hal_XM009915219_1_196_bp 196 bp
MREVLDGLRQKGHEIVVVAPEVSLYIKPTFVMKTYSVPFTKEEMDHTFCTHLLYNKELVR
YLEE-SKFDAVFTDPILPCGQILAEHLSVPSVFFLQQIPCGLELEATQCPSPPSYVPRFT
DLTDHMNFLQRVKNLMFELPNKLASEFLQ--RDVTVPDLLRQASIWLMKLDFVLHYPRPL
MPNIIMVSGVNCAHKK
>Hal_XM009917852_1_196_bp 196 bp
MRSLLAALSQKEHEIVIVAPEVNLNVKASYTLKTYPVPLTREELGASMCSSLLHNKYLMQ
YLEG-SKFDAVLTDPVAPCGQILALHLSIPSVFFLRGLPCSLDLQATQCPDPPSYVPRFT
DNSDHMTFIQRVENLFLKSSELLASDVLH--RPVTMKELLSHGSIWLKRMDFVFEYPMPV
MPNIVFIGGINCGKKK
>Hal_XM009917854_1_196_bp 196 bp
MRQVVEKLSERGHEVVVVIPEVSWQMETTYTVKTYPVSYTLEELDNAFCKNLFSSKETLQ
YLNQ-SGFDAVLTDPFFMCGATLANYFSLPFVFFMRGFPCNLHYEAPQCPSPLSYTPRFT
FNSDHMTFFQRVENALVSLLEKFSSEVLQ--RDVSLLDLLNSASIWLLRFDFVFEYVRPV
MPNMVFIGGINCAQRK
>Hle_XM010577903_1_196_bp 196 bp
MHPVVERLRQRGHEIVVVAPEINLRIDSSYTMKTYSVPYTKEYVEAEFCKRLLSNKELIK
YLEE-SKFDAVFMDPFFPCGQIVAEHLSLPSVYLVRGLPCSLDFHATLCPNPPSYIPRFT
RYTDHMAFLQRAGNLIASLSSHLIKEFLQ--QEATVLELFSHASIWLMKYDFVFEYPRPL
MPNMVLIGGISCTQEK
>Hle_XM010577904_1_196_bp 196 bp
MRVVLEKLWERGHEIVAVIPDATLLMKSSFTIKTYSVPYTQEFVDRYYCRHLLYDEELMK
YLQE-SKFDAIMVDPVLPCGPIVAEYLSLPSVYFMRGLPCILDYKATQCPSPFSYVPRFT
SSSDHMTFMERVKNLLVGFSENLASEFLH--REVTILELFSKASIWLMRYDFVFEYPRPI
MPNMVYIGGINCEQKK
>Hle_XM010577998_1_196_bp 196 bp
MRSLLAALSQKEHEIVIVAPEVNLNVKASYTLKTYPVPLTREELGASMCSSLLHNKYLMQ
YLEG-SKFDAVLTDPVAPCGQILALHLSIPSVFFLRGLPCSLDLQATQCPDPPSYVPRFT
DNSDHMTFIQRVENLFLKSSELLASDVLH--RPVTMKELLSHGSIWLKRMDFVFEYPMPV
MPNIVFIGGINCGKKK
>human_UGT1A10v2_196_bp 196 bp
MQSVVEKLILRGHEVVVVMPEVSWQLERSCTVKTYSTSYTLEDQNREFCRSLFNDRKLVE
YLKE-SSFDAVFLDPFDTCGLIVAKYFSLPSVVFTRGIFCHL-EEGAQCPAPLSYVPNLL
GFSDAMTFKERVWNHIVHLEDEIASEILQ--TPVTAYDLYSHTSIWLLRTDFVLDYPKPV
MPNMIFIGGINCHQGK
>human_UGT1A1v2_196_bp 196 bp
MLGAIQQLQQRGHEIVVLAPDASLYIRDGYTLKTYPVPFQREDVKESFCSHLLHNKELMA
SLAE-SSFDVMLTDPFLPCSPIVAQYLSLPTVFFLHALPCSLEFEATQCPNPFSYVPRLS
SHSDHMTFLQRVKNMLIAFSQTLASEFLQ--REVTVQDLLSSASVWLFRSDFVKDYPRPI
MPNMVFVGGINCLHQN
>human_UGT1A3_196_bp 196 bp
MREVLRELHARGHQAVVLTPEVNMHIKEEFTLTTYAISWTQDEFDRHVCVELLHNEALIR
HLNA-TSFDVVLTDPVNLCAAVLAKYLSIPTVFFLRNIPCDLDFKGTQCPNPSSYIPRLT
TNSDHMTFMQRVKNMLYPLALSLASELFQ--REVSVVDILSHASVWLFRGDFVMDYPRPI
MPNMVFIGGINCANRK
>human_UGT1A4v2_196_bp 196 bp
MREALRELHARGHQAVVLTPEVNMHIKEEFTLTAYAVPWTQKEFDRVTCVELLHNEALIR
HLNA-TSFDVVLTDPVNLCGAVLAKYLSIPAVFFWRYIPCDLDFKGTQCPNPSSYIPKLT
TNSDHMTFLQRVKNMLYPLALSLASELFQ--REVSVVDLVSYASVWLFRGDFVMDYPRPI
MPNMVFIGGINCANGK
>human_UGT1A5_196_bp 196 bp
MREALRDLHARGHQVVVLTLEVNMYIKEEFTLTTYAISWTQDEFDRLLCVELLHNEALIR
HLHA-TSFDVVLTDPFHLCAAVLAKYLSIPAVFFLRNIPCDLDFKGTQCPNPSSYIPRLT
TNSDHMTFLQRVKNMLYPLALSLASELFQ--REVSVVDLVSHASVWLFRGDFVMDYPRPI
MPNMVFIGGINCANGK
>human_UGT1A6v1_196_bp 196 bp
MKDIVEVLSDRGHEIVVVVPEVNLLLKESYTRKIYPVPYDQEELKNRYCQSLLQDRDTLN
FFKE-SKFDALFTDPALPCGVILAEYLGLPSVYLFRGFPCSLEHTFSRSPDPVSYIPRYT
KFSDHMTFSQRVANFLVNLLEELASAVLK--RDVDIITLYQKVSVWLLRYDFVLEYPRPV
MPNMVFIGGINCKKRK
>human_UGT1A7v1_196_bp 196 bp
MQSVVEKLILRGHEVVVVMPEVSWQLGRSCTVKTYSTSYTLEDQDREFCRSLFNDRKLVE
YLKE-SCFDAVFLDPFDACGLIVAKYFSLPSVVFARGIFCHYLEEGAQCPAPLSYVPRLL
GFSDAMTFKERVWNHIMHLEEEIASEILQ--TPVTAYDLYSHTSIWLLRTDFVLEYPKPV
MPNMIFIGGINCHQGK
>human_UGT1A8_196_bp 196 bp
MQSVVEKLILRGHEVVVVMPEVSWQLGKSCTVKTYSTSYTLEDLDREFCRSLFNDRKLVE
YLKE-SSFDAVFLDPFDACGLIVAKYFSLPSVVFARGIACHYLEEGAQCPAPLSYVPRLL
GFSDAMTFKERVRNHIMHLEEEIASEILQ--TPVTAYDLYSHTSIWLLRTDFVLDYPKPV
MPNMIFIGGINCHQGK
>human_UGT1A9_196_bp 196 bp
MRSVVEKLILRGHEVVVVMPEVSWQLGRSCTVKTYSTSYTLEDLDREFCRSLFKDKKLVE
YLKE-SSFDAVFLDPFDNCGLIVAKYFSLPSVVFARGILCHYLEEGAQCPAPLSYVPRLL
GFSDAMTFKERVRNHIMHLEEEIASEILQ--TPVTEYDLYSHTSIWLLRTDFVLDYPKPV
MPNMIFIGGINCHQGK
>human_UGT2A1v3_196_bp 196 bp
VKIIIDELIKKEHNVTVLVASGALFITPTLTFEIYKVPFGKERIEGVICDGVLKNQQLMA
KLKK-SKFEVLVSDPVFPCGDIVALKLGIPFMYSLRFSPATVEKHCGKVPYPPSYVPALS
ELTDQMSFTDRIRNFISYHLQSYYSKALG--RPTTLCETMGKAEIWLIRTYWDFEFPRPY
LPNFEFVGGLHCKPAK
>human_UGT2A2v2_196_bp 196 bp
IKIILEELIQRNHNVTVLASSATLFINSNVNFEVIPVSYKKSNIDSLICDGVLKNPKLMA
RLQK-GGFDVLVADPVTICGDLVALKLGIPFMYTLRFSPATVERHCGKIPAPVSYVPALS
ELTDQMTFGERIKNTISYSLQSYYSKILG--RPTTLCETMGKAEIWLIRTYWDFEFPRPY
LPNFEFVGGLHCKPAK
>human_UGT2A3_2v2_196_bp 196 bp
VKVILEELIVRGHEVTVLTHSKPSLIDYRLKFEVVHMPQDRTEENEIFCESFIYNQTLMK
KLQE-TNYDVMLIDPVIPCGDLMAELLAVPFVLTLRISVGNMERSCGKLPAPLSYVPVMT
GLTDRMTFLERVKNSMLSVLFEFYSKALG--RPTTLCETVGKAEIWLIRTYWDFEFPQPY
QPNFEFVGGLHCKPAK
>human_UGT2A3v1_196_bp 196 bp
VKVILEELIVRGHEVTVLTHSKPSLIDYRLKFEVVHMPQDRTEENEIFCESFIYNQTLMK
KLQE-TNYDVMLIDPVIPCGDLMAELLAVPFVLTLRISVGNMERSCGKLPAPLSYVPVMT
GLTDRMTFLERVKNSMLSVLFEFYSKALG--RPTTLCETVGKAEIWLIRTYWDFEFPQPY
QPNFEFVGGLHCKPAK
>human_UGT2B10_2v1_196_bp 196 bp
MKTILKELVQRGHEVTVLASSASILFDPNLKLEVYPTSLTKTEFENIICKDVVSNKKLMK
KLQE-SRFDIVFADAYLPCGELLAELFNIPFVYSHSFSPGSFERHSGGFIFPPSYVPVMS
KLSDQMTFMERVKNMLYVLYFQFYSEVLG--RPTTLSETMRKADIWLMRNSWNFKFPHPF
LPNVDFVGGLHCKPAK
>human_UGT2B11_196_bp 196 bp
MKTILKELVQRGHEVTVLASSASILFDPNLKFEVYPTSLTKTEFENIICKDVVSNKKVMK
KLQE-SRFDIVFADAVFPCGELLAALLNIRFVYSLRFTPGTIERHSGGLIFPPSYIPIMS
KLSDQMTFMERVKNMIYVLYFQFYSEVLG--RPTTLFETMGKADIWLMRNSWSFQFPHPF
LPNVDFVGGFHCKPAK
>human_UGT2B28v1_196_bp 196 bp
MKTILKELVQRGHEVTVLASSASILFDPNLKLEVYPTSLTKTEFENIICKDVVSNKKVMK
KLQE-SRFDIIFADAFFPCGELLAALLNIPFVYSLCFTPGTIERHSGGLIFPPSYIPVMS
KLSDQMTFMERVKNMIYVLYFQFYSEVLG--RPTTLFETMGKADIWLMRNSWSFQFPHPF
LPNIDFVGGLHCKPAK
>human_UGT2B7v2_196_bp 196 bp
IKTILDELIQRGHEVTVLASSASILFDPNLKIEIYPTSLTKTELENFICKDVVSNKKFMK
KVQE-SRFDVIFADAIFPCSELLAELFNIPFVYSLSFSPGTFEKHSGGFIFPPSYVPVMS
ELTDQMTFMERVKNMIYVLYFQFYSEVLG--RPTTLSETMGKADVWLIRNSWNFQFPYPL
LPNVDFVGGLHCKPAK
>Ldi_XM009950500_1_196_bp 196 bp
MREVLDALRQKGHEIVVVAPEASLQIKPTFIMKMYPVSFTKEELDENFCAHLLYNKELVR
YLEE-SKFDAVLTEPVIPCGQILAEHLSVPSVFFLRALPCGLDFEATQCPNPPSYVPRFT
EYTDHMNFFQRVKNLIFDIPNKLASEFLQ--RDVTVLDLSRKASIWLMRLDFVLDYPRPL
MPNIIVIGGVNCAHKK
>Ldi_XM009950501_1_196_bp 196 bp
MREVLDALRQKGHEIVVVAPEASLQIKPTFIMKMYPVPFTQEEMDGNFCTHLLYNKELVR
YLEE-SKFDAVLTDPVIPCGQILAEHLSVPTVFLLQQIPCGLEFEATQCPNPPSYVPRFS
ENTDHMNFFQRVKNLIFVIPNKLASEFLQ--WDVTVLDLLRKASIWLLRLDFVFHYPRPL
MPNMVIIGGVNCAHRK
>Ldi_XM009952178_1_196_bp 196 bp
MQQVLEKLTERGHEVVVVLPEVSWQMGTTYTVKTYPVSYTLEKLDNAFCKDLFNSKETLQ
YLNQ-SGFDAILTDPIFMCGPTLAKYLSLPFVFFMRGFPCNLHYEAPQCPSPLSYIPRFT
FNSDHMTFFQRVENALVSLLETFSSKVLQ--RDVSLIDLMNSASIWLLRFDFVFEYVRPV
MPNMVFIGGINCAQKK
>Ldi_XM009952180_1_196_bp 196 bp
MQEVLDALRQKGHEIVVVAPEINIHIKPSFIMKMYPIPFTKEEVDGSICAHLLYNKELVR
YLEE-SKFDVVLTDPVIPCGQILAEHLSVPSVFFLRVMPCGLEFEATHCPSPPSYVPRFT
NLTDHMNFFQRVKNLIFDISNKLASEFLQ--RDVTVTDLLRQASIWLMRLDFVLDYPRPL
MPNIIVIGGVNCAHKK
>Ldi_XM009959099_1_196_bp 196 bp
MRLVVEWLRERGHEIVVVAPEINLRIASSYTMKTYSVPYTKEYVEAEFCKRLLSNKELIE
YLEE-SKFDAVFMDPFFPCGQIVAEHLSLPSVYLVRGLPCSLDFHATLCPNPPSYIPRFT
RYTDRMAFPQRTGNLIASLSSRLIKEFLR--QEATVLELLSHASIWLMKFDFVFEYPRPL
MPNMVLIGGISCTQEK
>Mga_XM003207360_3_196_bp 196 bp
MQEVLVGLRQKGYEIVVVAPEIDLHVKPSFTMKLYQVPIPEEEINRDFCEQLLNNKELMR
YLEE-SNFDALFTDPVLPCGAIVAEHLSLPSVYLLRGIPCGLDIEATQCPNPPSYIPRFT
DNTDHMNFLQRVKNIIFDTSNKLASEFLQ--RDVTMLDLFRKASIWLLRYDFVLDYPRPL
MPNIIVVGGVNCAHKQ
>Mga_XM010713215_2_196_bp 196 bp
MKEVAHKLAERGHEVVVLKPEVSWNTGDKYTVKTYPVSTKLEDLDNTFCKEMFSSMETLQ
YLNE-SSFDAVLTDPFFMCGATVANYLSLPFVFFMRGLPCNLHFEAAQCTSPLSYVPRLS
FNSDHMTFFQRVENTLISLLEKFSSEILQ--REVTLLDLLNSASISIMRFDFVFEYPRPV
MPNMVFVGGMNCAEKK
>Mga_XM010713218_2_196_bp 196 bp
VLEMLEILKQKGHEIVVIAPEANLNIKPSVTVKSYPVPFPQEEMDDNFCEQLLYNKELMR
YLQE-SNFDALFTDPVFPCGAILAEHLSIPSVYFMMLIPCGLDFEATQCPSPPSYIPRFT
DNTDHMNFLQRVKNVIFDTSNKLASEFLQ--RDVTMLDLFRKASIWLLRYDFVLDYPRPL
MPNMIVVGGVNCAHKQ
>Mga_XM010713219_2_196_bp 196 bp
MREVLDGLRQKGHEIVVVAPEVSVHIKPTFIMKMYSVPFTQEEMDGSFCEHLLYNKELIR
YLEE-SEFDALFTDPFLPCGQILAEHLSIPSVFLLQHIPCGLDIDATQCPNPPSYIPRFS
GNSDHMNFLQRVKNIFFDIPHKLASEFLQ--QDVTVLDLLRKASIWLVRFDFVFHYPKPL
MPNMIIIGGITCTHKK
>Mga_XM010713221_2_196_bp 196 bp
ALEMFEVLKQKGHEIVVVASEGSLNIKPSFLLKSYQVDFPQDGTDSSFCEHLLYNKELMR
YLQE-SNFDALLTDPALPCGAILAEHLSIPSVYFMRLIPCGFDIEATQCPSPPSYVPRFT
DYTDHMNFLQRVKNVIFDISNKLASEFLQ--RDVTILDLLGKASVWLLRFDFVLEYPRPM
MPNMIVVGGVNCAHKQ
>Mga_XM010713223_2_196_bp 196 bp
MKEVLAELSRKGHEIVVVAPDSNILIDSSFTMKTYPVPYKQEEMEELLCSSLLYRKELMK
FMEE-SKFDAVFTDPLTPCGQIVALHLSIPTVFFLRGIPCSIDIYAAQSPSPPSYVPRFS
FSTDHMTFPQRMKNLLISISERLASDFLQ--KPMTLTQLLSHGSIWLKRTDFAFDYPMPV
MPSMVFIGGINCRRKK
>Mga_XM010726367_2_196_bp 196 bp
MKEVVQKLAERGHEVVVLKPEVSWQMGERYTVKTYPVSTKLEDLDNAFCRALFSSMETLQ
YLNQ-SGFDAVLTDPFFMCGATVANYLSLPFVFFMRGFPCNLHYEAAQCPSPLSYVPRTS
MNSDHMTFFQRVQNTLISLLEKFSSEVLQ--RDITLLDLLNSASIWLLRYDFAFEYPRPV
MPNMVFIGGMNCAQKK
>Mga_XM019610789_1_v1_196_bp 196 bp
MRLVVERLRHRGHEIVVVAPEINLRIGVSYTMKTYPVSYTREFVEAEFCKRLLSNKELMK
YLEE-SMFDGVFMDPFFPCGQIVAEHLSVPSVYLVRGLPCSLDFHATLCPNPPSYIPRFT
HYTDRMGFFQRLGNLLVSLSSHLIKEFLQ--EEATLLELLSRASIWLMKYDFVFEYPRPV
MPNMVFIGGITCTREK
>Mga_XM019616846_1_196_bp 196 bp
MQEVLDKLRQKGHEIVIVAPEVSLYIKPSFIMKMYPVPFTQEEVDGMFCEQLLYNKELIR
YLQE-SKFDAVFTDPLLPCGQIVAEHLSVPSVFYLQQMPCGLEFEATQCPNPPSYVPRFT
ENTDHMNFLQRVKNVVFEISNKLASEFLQ--HDVTVPGLLSKASIWLIKLDFVLHYPRPL
MPNMIMVSGVNCAHKK
>Mnu_XM008939195_1_196_bp 196 bp
VKEVLAELSRRGHHILVVAPESKILIDSSMELRTYPVPLQQEELRELMCRPLLYHREVMQ
HSEEGGEFDTVLTDPLTPCGQIIALHFSIPIV-----LP-PLCPGH---PPPPSYVPRFS
LHRDHMTFPQRVRNFLIALPESLASEFLQ--KPVTITELLSHRSIWLKRLDFVFEYPTPV
MPNMVFIGGINCGQKK
>Mnu_XM008939196_1_196_bp 196 bp
MRELLLALGHKEHQVVVVAPEVNLNVEAAYTLKTYPVPLTRAELGARMCSSLLLNKDLMR
YLEG-NKFEAVLTDPVVPCGQILALHLSLPSVFFLRGLPCSFDLQATQCPDPPSYVPRFT
DNSDRMSFIQRVENLLLKSAELLASEVLH--RAVTMEELLSHGSIWLKRMDFVFEYPMPV
MPNMVFIGGINCGRKK
>Mnu_XM008939992_1_196_bp 196 bp
MRLLVERLGQRGHEILVLAPEVNLRMAPSYTMRTYSVPYSREDVEAEFCRRLLSNKELIV
HLEE-SEFDAVLMDPFFPCGQIVAEHLSLPSVYLARGLPCGLDLHAARCPSPPSYVPRFT
SYTQHMAFPQRLGNLLVGLSSPLIREFLR--REATVPELLGRAAVWLTKYDFVFEYPRPL
MPNMVLVGGISCTREK
>Mnu_XM008946158_1_196_bp 196 bp
MQPVVEKLSERGHEVVVLMPEVSWKMGTSYTVKTHPVSQTLKELDDAFCRDLFRSQETLQ
HLNQ-SGFDAVLTDPVFLCGATLARHLSLPAVFFMRGFPCGLHYAAPRCPSPLSYIPRFT
FNSDRMTFLQRLENALVALLEQLSSQVLQ--RDVSLLDLLSSASVWLLRFDFVFEYPRPV
MPNMVFIGGINCAQKK
>mouse_UGT1A1_196_bp 196 bp
MLGVIQQLQQKGHEVVVIAPEASIHIKEGYTLRKFPVPFQKENVTATLCSHLLHNAEFMA
SLEE-SHFDALLTDPFLPCGSIVAQYLTVPTVYFLNKLPCSLDSEATQCPVPLSYVPKLS
FNSDRMNFLQRVKNVLLAVSESLATEILQ--KEVTVQDLLSPASIWLMRSDFVKDYPRPI
MPNMVFIGGINCLQKK
>mouse_UGT1A2_196_bp 196 bp
MRDVVRELHARGHQTVVLASEVTVHIKGEFTLKTYAFPYTKEEYQQEICIALLHNKMLIQ
QLNS-SFFDVILTDPIFPCGAVLAKYLQIPAVFILRSLSCGIEYEATQCPNPSSYIPNLT
RLSDHMDFLQRVQNMLYYLVLSLASELLQ--REVSLVEVLSHASVWLFRGDFVLDYPRPI
MPNMVFIGGINCVTKK
>mouse_UGT1A5_196_bp 196 bp
MRDVVRELHAQGHQTVVLAPEVNMRIKEEFTFKVYAVPYTRQELEEMMCTNILHNESLLH
HLNS-SSFDVVFTDPVFPCGALLAKYLGIPAVFFLRYIPCGIEYEATQCPSPSSYIPNFT
RLSDHMDFLQRVQNMLYHLVLSLASELFQ--REVSSVELFSYASVWLFRGDFVLDYPRPI
MPNMVFIGGINCVTKK
>mouse_UGT1A6av1_196_bp 196 bp
MKEIVEHLSERGHDIMVLVPEVNLLLGESYRRKIFSVTYSLEELQTRFCQSLLKDSATLS
FLRE-NKFDALFTDPAMPCGVILAEYLNLPSVYLFRGFPCSLEHMLGQSPSPVSYVPRYT
KFSDHMTFPQRLANFIVNILEIIASDLLK--RDVSLPSL-HQNSLWLLRYDFVFEYPRPV
MPNMIFLGGINCKKKG
>mouse_UGT1A6b_196_bp 196 bp
MKEIVEHLSERGHDIVVLVPEVNLLLGESYRRKIFSVPYSLEELQTRFCQSLLKDSATLS
FLRE-NKFDALFTDPAMPCGVILAEYLNLPSVYLFRGFPCSLEHMLGQSPSPVSYVPRYT
KFSDHMTFPQRLANFIVNILEIIVTDLLK--RDVSLPSL-HQNSLWLLRYDFVFEYPRPI
MPNMIFIGGINCKKKG
>mouse_UGT1A7cv1_196_bp 196 bp
MKEIVEHLSERGHDIMVLVPEVNLLLGESYRRKIFSVTYSLEELQTRFCQSLLKDSATLS
FLRE-NKFDALFTDPAMPCGVILAEYLNLPSVYLFRGFPCSLEHMLGQSPSPVSYVPRYT
KFSDHMTFPQRLANFIVNILEIIASDLLK--RDVSLPSL-HQNSLWLLRYDFVFEYPRPV
MPNMIFLGGINCKKKG
>mouse_UGT1A7cv3_196_bp 196 bp
MQTVVEKLLHKGHEVVVVVPEVSWQLTKPFVVKTYAVSHTQEDLNREFCRSLFNDKKLVE
YLKQ-TSFDAVFLDPFDVCGLTVAKYFSLPSVVFSRGIFCHYLEDAAQCPSPPSYIPRLL
KFTDTMTFKERTRNLLAYMGEDIASEVLQ--TPVTMTDLFSPVSIWLLRTDFVLEFPRPV
MPNVIYIGGINCHQGK
>mouse_UGT2A1_196_bp 196 bp
VKIIIDELLRKEHNVTVLVASGALFITPSLTFEIYPVPFGKEKIESVICDGVLKNEKLMS
KLQK-EKFEVLLSDPVFPCGDIVALKLGIPFIYSLRFSPATVEKHCGKVPFPPSYVPALS
ELTDQMSFTDRVRNFISYRMQSYYTKALG--RPTTLCETMGKAEIWLMRTYWDFEFPRPY
LPNFEFVGGLHCKPAK
>mouse_UGT2A2v1_196_bp 196 bp
IKILLEELVQRNHSVTVLAPSETLFINSRINFEEIPVSYTKSKIDEIICDGVLNNPTVME
RLQK-GGFDVLLADPVTMCGELVALKLGIPFVYTLRFSPATVERHCGKIPAPISYVPALS
ELTDQMSFGERVKNIISYSLQSYYSKVLG--RPTTLCETMGKAEIWLMRTYWDFEFPRPY
LPNFEFVGGLHCKPAK
>mouse_UGT2A3_196_bp 196 bp
LKTILEELGARGHEVTVLKYP-SIIIDQSLHFENIPLLYEIETAENRLCRSVLYNQKFMD
KLRD-AQYDVVVIDPVVPCGELVAEVLQIPFVYTLRFSMGYMEKHCGQLPIPLSYVPVMS
ELTDNMTFTERVKNMMFSLLFQFYSETLG--RPTTFCKTVGKADIWLIRTYWDVEFPRPY
LPNFEFVGGLHCKPAK
>mouse_UGT2B1_196_bp 196 bp
MKIILDELVQRGHDVTVLISSASILIGPSINFEIYSAPLSKDDLEYAFCKAVVWNKSLMK
KLQG-SKFDVVLADALVPCGELLSELLKTPLVYSLRFCPGKCEKYSGGLPLPPSYVPVLS
ELSDHMTFAERVKNMLQVLLFQFYSDVLG--RPTTLTEMMGKADIWLVRTFWDLKFPHPF
LPNFDFVGGLHCKPAK
>Mun_XM005152710_1_196_bp 196 bp
MRPIVEQLRHRGHEIVVLAPEINLRIGLSYTMKTYSVSYTKEFVEAEFCKRLLGNKELIE
SLGE-SKFDAVFMDPFFPCGQIVAEHLSLPSVYLLRGLPCSLDFHATLCPHPPSYIPRFT
RYTDRMRFLQRVHNLLASLSSSVIKEFLQ--REATLLELLSHASIWLMKYDFVFEYPRPL
MPNMVLIGGISCTQKK
>Mun_XM013129913_1_196_bp 196 bp
MHPVVAKLHQNGHEVVVVVPSTSLRLKAMYTVKVYPMPYTEDHLAMAFCKNLLLNKDMMQ
YLRE-SKFEVVLTDPTQLCGPLIAEHLSIPSVYFLRGFPCGMDSDATQCPSPLSYVPRLL
GNTDNMTFTQRVKNVLGRMLEELAAEVFQ--NKVSIVDILSRGSVWLMRYDFVFEFPRPV
MPNMAFIGGIHCDQKK
>Mun_XM013129923_1_196_bp 196 bp
MRVVLEKLWQRGHEVVAVIPDAALLLKSSFTIKTYSVPYTQEFVDNFYCRHLLHDEELMK
YLQD-SKFDAIMMDPVLPCGPIVAEHLSLPSVYFMRGLPCSLDYKATQCPSPFSYVPKFT
YSSDRMTFAERVKNFLIGASEKLASEFLH--REVTMLQLFSQASVYLMRYDFVFEYPRPI
MPNMVYVGGINCKQKQ
>Muni_XM010189092_1_196_bp 196 bp
MEQVVEKLAERGHEVVVVLPEVSWQTKTTYTVKTYPVSQTLEELDNAFCKDLFNSKEILQ
YLKQ-SSFDAVLTDPVFMCGPILANYLSLPYVFFMRGFPCNLHYEAPQAPSPLSYIPRFT
FNSDHMTFFQRVENALVALLEKFASEVLE--RDVSLLDLINSASIWLLRYDFVFEYVRPV
MPNMVFIGGMNCAKRK
>Muni_XM010192774_1_196_bp 196 bp
MRSVLVALSQKEHKIVVVAPEVNLNMKASYTLKTFPVSLTREELGASMCSSLLHNKDLMQ
YLEE-SKFDAVLTDPVVPCGQILALHLSIPSVFFLRGLPCSFDLRATQCPDPASYVPRFT
DNSDHMTFIQRVENLLLKSSELLASDVLH--RPVTMKELLSHGSIWLKRIDFVFEYPMPV
MPNIVFIGGINCGKKK
>Muni_XM010192775_1_196_bp 196 bp
MRPVVERLRQRGHEIVVVAPEINLRIDSSYTMKTYSVPYTKEYVEEEFCKRLLSNKELIE
YLEE-SQFDAVFMDPFFPCGQIVAEHLSLPSVYLVRGLPCSLDVHATFCPNPPSYVPRFT
RYTDRMTFVQRAGNLIASLSSGLIKEFLQ--QEATLLELLSHASVWLMKYDFVFEYPRPL
MPNMVLIGGISCAQQN
>Mvi_XM008919547_2_196_bp 196 bp
MRQVLDSLRQRGHEIVVVAPEVSLYIKPSFVMKTFAAPLTLEEVKKEFCEWLLKNQELLR
YLQE-SQFDALLTDPVVPCGLILAEHLSLPSVYFLRAVPCGLDFVATQCPKPPSYIPRFS
QLTDRMTFFQRVGNLLYEIPNKLASEFLH--RDVTVLDLLRQGSVWLLRVEFVLDYPRPL
MPNIIPIGGVHCAHKK
>Mvi_XM008929275_2_196_bp 196 bp
MRPVVEKLQQKGHEVVVVVPSTSLYMTSKYTVRVYPAPYPDGYLDANLCQSLLQDQDLLR
YLRE-SKFDVVFTDPILMCGPVVAEYLSVPSIYFLRGFPCGMDFDATQCPNPPSYIPRFL
YYSDTMIFAERVKNMLLNLLEELASEVLK--KKVTATELLSHGSFWLMRYDFVFEFPRPV
MPNMAFIGGINCQQKK
>Mvi_XM018084458_1_196_bp 196 bp
MQEVVEKLSQRGHEVVVLMPEVSWHMETSYEVLTYPVTQTMEELDSAFCKDLFHNQETLK
ALNQ-SGFDAILTDPIFMCGPTLAHYLSLPFVFFMRGFGCNLHFEAPQCPSPLSYIPRFT
FNSDRMTFFQRVENALVSLLEKLSSEVLQ--RDVSLMDLVHSASIWLLRFDFVFEYVRPV
MPNMVFIGGINCAKKK
>Mvi_XM018084459_1_196_bp 196 bp
MQEVVEKLSQRGHEVVVLMPEVSWHMETSYEVLTYPVTQTMEELDGSFCKDLFRSQETLK
ALNQ-SGFDAILTDPFFMCGPTLAHYLSLPFVFFMRGFGCNLHFEAPQCPSPLSYVPRFT
FNSDRMTFFQRVENALMSLLEKLSSEVLQ--REMSLTDLVHSASIWLLRFDFVFEYVRPV
MPNMVFIGGINCAKKK
>Mvi_XM018084478_1_196_bp 196 bp
MRPVVERLRQRGHDLVVVAPQTNLRIRPSYTLKTYSVSYTREYVEAEFCKRLLADRELIQ
YLEE-SGFDAVFMDPFFPCGQIVAEHLSLPSVYFVRGLPCGLDSQATLCPSPPSYIPRST
HLTDRMSFLQRLGNLVASLSSPLIREFLR--REATVPELLGRAALWLLKYDFVFEFPRPL
MPNMVLVGGTGCTREN
>Mvi_XM018084480_1_196_bp 196 bp
MRQVLDSLRQRGHDVVVVAPEVSLHIKPSFVMKMYPVPFTQEEMEKDFCKELLQNQELIK
YLEE-SQFDALLTDPVLPCGSILAEHLSLPSMYFLRGVPCGLDFEATQCPNPPSYVPRFT
DHTDHMTFFQRVRNLLYDFPNKLASEFLH--REVTVLDLLRQGSVWLLRVEFVLDYPRPL
MPNIIPIGGVHCAHKK
>Mvi_XM018087228_1_196_bp 196 bp
MQEVVEKLSQRGHEVVVLMPEVSWHMETSYEVLTYPVTQTMEELDGSFCKDLFRSQETLK
ALNQ-SGFDAILTDPFFMCGPTLAHYLSLPFVFFMRGFGCNLHFEAPQCPSPPSYVPRFT
FNSDRMTFFQRVENALMSLLEKLSSEVLQ--RDVSLMDLVHSASIWLLRFDFVFEYVRPV
MPNMVFIGGINCAKKK
>Nni_XM009462116_1_196_bp 196 bp
MRLVVERLRQKGHEIVVVAPEINLRIDSSYTMKTYSVPYTREYVEAEFCKHLLSNKELIE
YLEE-SKFDAVFMDPFFPCGQIVAEHLSIPSVYFVRGLPCSLDFHATLCPNPPSYIPRFT
RYTDRMAFLQRAGNLIASLSSHLIKEFLQ--QEATVLELFSHASIWLMKYDFVFEYPRPL
MPNMVLIGGISCTQEK
>Nni_XM009462361_1_196_bp 196 bp
MRSVLVALSQKEHKIVVVAPEVNLNVKASYTLKTYPVPVTREELGASMCTSLLHNNDLMQ
YLEG-SKFDAVLTDPVVPCGQILALRLSIPSVFFLRGLPCSFDLQATQCPDPPSYVPRFT
DNSDHMTFIQRVENLFLKSSELLASDVLH--RPVTMKELLSHGSIWLKRMDFVFEYPMPV
MPNIVFIGGINCGKRK
>Nno_XM010014204_1_196_bp 196 bp
MRLVVERLQHRGHEIVVLAPEINLRIGLSYTMKTYSVSYTKEYVEAEFCKRLLSNRELIK
SLGE-SKFDAVFMDPFFPCGQIVAEHLALPSVYLVRGLPCSLDFHATLCPYPPSYIPRFT
RYTDCMGFLQRVGNLLASLSSSVIKEFLR--REATVLELLSHASIWLMKYDFVFEYPRPL
MPNMILIGGISCTQEK
>Nno_XM010014205_1_196_bp 196 bp
MRSLLAALSTKQHHIVAVAPEVNLNVKASYTLKTYPVPSTRAELGARMCSSLLHNKDLMQ
YLEG-SKFDAVLTDPVVPCGQILALHLSIPSIFFLRGLPCSFDLQATQCPDPPSYVPRFT
DNSDHMTFIQRVENLLLKSSELLASDFLH--RPVTMKELLSHGSIWLKRMDFVFEYPMPV
MPNIAFIGGINCGKKK
>Nno_XM010023200_1_196_bp 196 bp
MRPLVEKLSEKGHEVVVIVPEVSWQMRVAYTVKTYPVSYTLEDLNNAFCKNLFSNKELLQ
YVNQ-SSFDALLTDPIFMCGPLLAQYFSLPYAFFMRGFPCNLHYDAPRCPSPLSYIPRFT
FNSDQMTFLQRVENALVHLLEEFASDLLQ--RDVSLIDLVDSASIWLLRFDFVFEYVRPV
MPNMVFIGGINCAQRK
>Oho_XM009932456_1_196_bp 196 bp
MRPVVEQLRQRGHEIVVVAPEINLRIDSSYTLKTYSVPYTKEYVEAEFCKQLLSNKQLIE
YLEE-SKFDVVFMDPFFPCGQIVAEHLSLPSVYLVRGLPCSLDFHATLCPNPPSYIPRFT
RYTDRMAFLQRLGNLIATLSSRLIKEFLQ--HEATVLELLSHASIWLMKYDFVFEYPRPL
MPNMVLIGGISCTQEK
>Oho_XM009943010_1_196_bp 196 bp
MREVLDGLRQKGHEIVAVEPETDLHIKPMVVMKMYPVPFTQEELHRNFCEHLLSNKELLR
YLEE-SKFDAVLTDPMLPCGQNLAEHLSVPSVFFLYQIPCGLEFEATQCPNPLSYVPRFT
DLTDRMNFL-RVQNLIFNIPNKLASEFLQ--RDVTLPDLLHKASIGLLRVDFVFHNPQPL
MPNMIIIGGVNCAHRR
>Oho_XM009943022_1_v1_196_bp 196 bp
MREVLDVLRQKGHEIVVVAPEINLHIKPMFFMKMYPVPFTQEDMDGNFCAHLLSNKELLR
YLAE-STSDAVLSDPMIPSGQILADHLSVPSK-FLHQIPCGLESEATQCPNPLSYVPRYT
DLTDCMNFLQRVRNVIFDSPNKLASEFLQ--KDVTVPGLLHKDSIELLRVDFMFQYPRPL
MTNMIIIGRVNCADRR
>Oho_XM009943033_1_196_bp 196 bp
MREVLDRLKQKGHEIVVLAPEININIKPTLVMKTYPLPFTQQEMDENFCAHLLSNKELLR
YLEE-SKFDAVLT-AVLPCGQILAEHLSVPSVFFLRLIPCGLDSEASLCPNPSSYVPRFT
DLTDHMNFFQRVKNLIFDIPNKLASEFLQ--RDVTVADLLRKASIWLMRLDFVLDYPRPL
MPNMIFIGGMNCAHKK
>Oho_XM009943044_1_196_bp 196 bp
MREVLNHLSQKGHEIVVVAPEINLHIKPMFVMKMYPVPFTQEDMDGNFCQHLLFNKELLR
YLEE-SKCDAVITDPFLPCGQILAEHLSVPSVFFLRGIPCGLEFEATQCPNPPSYVPRFT
GLVDHMNFLQRVKNLIFDIPNKLASEFLQ--RDVSVSDLLRKASIWLVRLDFVLDYPRPL
MPNMIFIGGMNCAHKK
>Oho_XM009943068_1_196_bp 196 bp
MREVLDSLRQKGHEIVVVAPEINIHIKPMVVMKMYPVPFTQEEMDGNLCAHLLSNTELLR
YLEE-SKFDAILTDPALPCGPILAEHLSVPSVFFLRGIPCGLDFDATQCPNPPSYVPRFT
DLTDRMNFLQRVKNLVFDTPNKLASEFLQ--RDVTLPDLLRKASIWLMRSDFVLDYPRPL
MPNMIFIGGMNCAHKK
>Oho_XM009944782_1_196_bp 196 bp
MQQVVEKLVEKGHEVVVLAPEVSWEMKMTYTVKTYPVSNTLQDLNDPFCKDLFKSKETLQ
FLNQ-SGFDAVITDPIFMCGVTVANYLSVPFVFFLRGLPCDLHYKASQCPDPLSYAPRFT
FNSDRMTFFQRVENALVSFLEKFSSEVLQ--RDVSLLDLLNSASLWLLRFDFVFEYARPV
MPNMVFVGGINCVEKK
>Pad_XM009320772_1_196_bp 196 bp
MREVLDGLRQKGHDIVIVTPEINIHIKPSFIMKMYPIPFTKEEVDGSICTHLLYNKELVR
YLEE-SKFDTALTDPAIPCGQILAEHLSVPSVFFLRGMPCGLDFEATQCPSPPSYVPRFT
DHTGRMNFLQRVKILIFDIPNKLASEFLQ--RDATVLELFSHASIWLMKYDFVFEYPRPL
MPNMVLIGGVSCTQEK
>Pad_XM009320840_1_196_bp 196 bp
MRQVVEKLTERGHQVVVLIPEVSWQMKTTCTVKTYPVSYTLEELDNAFCKNLFNSKETLQ
YLNQ-SGFDAVLTDPIFMCGATLANYFSLPFVFFMRGFPCNLHYEAPQCPSPLSYTPRFT
FNSDRMTFFQRVENALVALLEKFSSEVLQ--RDVSLLDLLNSASIWLLRFDFVFEYVRPV
MPNMVFIGGINCAQRK
>Pad_XM009323405_1_196_bp 196 bp
MREVLDGLRQKGHEIVVIAPEISYYIKPTFVMKMYPVPFTQEEMDENFCAHLLYNKELVR
YLEE-SKFDAALTDPAIPCGQILAEHLSVPSVFFLRGMPCGLDFEATQCPSPPSYVPRFT
DHTDRMNFLQRVKNLILDIPNKLASEFLQ--RDVTVPDLLRQASIWLMRLDFALDYPRPL
MPNIIFIGGVNCAHKK
>Pca_XM009511506_1_196_bp 196 bp
MQQVVEKLTDRGHEVVVVVPEVSWQMKTTYRVKTYPVSYTLEQLDNAFCKNLFSSKETLQ
YLNQ-SGFDAVLTDPICMCGATLANYFSLPFVFFMRGFPCDLHYKAPQCPSPMSYIPRFT
FNSDHMTFFQRVENALVALLEKFSSEVLQ--RDVSLLDLLNSASIWLLRFDFVFEYVRPV
MPNMVFIGGINCAQRK
>Pca_XM009515033_1_196_bp 196 bp
MRPIVERLRQRGHEIVVVAPEINLRIDSSFTMKTYSVSYTKEYVEAEFCKRLLSNKELIE
YLEE-SKFDAVFMDPFFPCGQIVAEHLSLPSVYLVRGLPCSLDFHATLCPNPPSYIPRFT
RYTDHMAFLQRVGNLIAGLSSGLIKEFLQ--QKATVLELFSHASIWLMKYDFVFEYPRPL
MPNMVLIGGISCTQEK
>Pcr_XM009491260_1_196_bp 196 bp
MRPVVERLRQRGHELVVVAPEINLRIDSSYTLKTFSVPYTKKYVEAEFCKRLLSNKELIE
YLEE-SKFDAVFMDPFFPCGQIVAEHLSLPSVYFVRGLPCSLEFHATLCPNPPSYIPRFT
HYTDHMVFFQRMGNLIASLSSHLIKEFLQ--QEATVLELFSHASIWLMKYDFVFEYPRPL
MPNMVLIGGISCTREK
>Pcr_XM009492756_1_196_bp 196 bp
MQQVVEKLTERGHEVVVVIPEVSWRMKTTYTVKTYPVSYTLEDLDSAFCKNLFGSKETLQ
YLNQ-SSFDAVLTDPILMCGATLANYFSLPFVFFMRGFPCNLHYEAPQCPSPLSYIPRFT
FNSDHMTFFQRVENTLVALLEKFSSEVLQ--RDVSLLDLLNSASIWLLRFDFVFEYVRPV
MPNMVFIGGINCAQRK
>Pcr_XM009492757_1_196_bp 196 bp
MRPVVGKLQQNGHEVVVVVPSTSLYMKPKYTVKVYPVPYTEQHLAVLLCESLLHNKDMMD
YLRE-SKFDVVFADPILMCGPIIAEYLSVPSVYFLRGFPCGMDYEATQCPNPPSYIPRFL
LNSDSMTFAQRVKNMLIHMLEELAYEILQ--KKVTATDLLSCGSVWLMRYDFVFEFPRPV
MPNMFFIGGINCDQKK
>Pgu_XM010079179_1_v1_196_bp 196 bp
MRSVLAALSQKGHKIVVVAPEVNLNVKASYTLKTYPVPLMREELAARMCRSSLHNEDLMR
YLEG-SKFDAVLTDPVVPCGQILALHLSIPSVFFLRGLPCSFDLQATQCADPPSYVPRFT
DNSDHMTFIQRVENLFLKSAELLASDVLH--RPVTMKELLSHGSIWLKRMDFGFEYPMPM
MPNIVYIGGINCGKKK
>Pgu_XM010079179_1_v2_196_bp 196 bp
MKEVLAELSKRGHEIVVIAPDTKLLIDSSYEMKTYPVPITKKSMKSLLCSSLLYNKEMMN
YIKE-SKFDAVFTDPMTPCGQVVALHFSLPTVFFLRGVPCAIDIHAAQSPDPPSYIPRFS
GNTDHMTFPQRVKNFLISLSERLASDFLQ--KPMTITQLLSHGSVWLKRLDFVFDYPMPI
MPNMIFIGGINCGQKK
>Pgu_XM010079180_1_196_bp 196 bp
MREVLDGLRQKGHKIVVVAPEINLYIKTTYTVKTYPVSYTLQDLDDGFCKDLFNNKEILQ
YVNQ-SNFDAVLTDPVFMCGATVANYVSRPFVFFMRGFPCNLHYKASQCPSPLSYTPRFT
SNSDRMTFFQRVENALVALLEKFSSEVLQ--RDVSLLDLLNSASIWLLRFDFVFEYVRPV
MPNMVFIGGINCAQKK
>Pgu_XM010079671_1_196_bp 196 bp
MRPVVERLGQRGHEMVVVAPEINLRIGSSYTMKTYSVPYTREHVEAEFCKLLLSNKELME
YLEE-SKFDAVLMDPFFPCGQIVADHLSLPSVYLVRGLPCSLDFHATLCPNPPSYIPRFT
RYTDRMAFLQRTGNLLASLSSRLIKEFLR--QEATMLELFSHASVWLMKYDFVFEYPRPL
MPNMVLIGGISCTQEK
>Ple_XM010297368_1_196_bp 196 bp
MRDVLDGLRQKGHEIVVVAPEISLYIKPTFVMKMYPVPFTQEELDVNFCAHLLYNKELVR
YLEE-SKFDAVLTDPVLPCGQILAEHLSVPSIFLLQQIPCGLEFEATQCPNPPSYVPRFT
EHTDRMNFFQRVKNLIFDIPCKLASEFLQ--RDVTVLDLLRKASIWLLRLDFVFQYPRPL
MPNMVIIGGVNCAHRK
>Ple_XM010297369_1_196_bp 196 bp
MRSVLVALSQKEHEIVVVAPEVNLNVKASYTLKTYPVPLTTEELGASMCTSLLHNKDLMQ
YLEG-SKFDAVLTDPVVPCGQILALHLSVPSVFFLRGLPCSFDLQATQCPDPPSYVPRFT
DNSDHMTFVQRVENLFLKSAELLASDILH--RPVSMKELLSHGSIWLKRMDFVFEYPMPV
MPNIVFIGGINCGRKK
>Ple_XM010297370_1_196_bp 196 bp
MRQVVEKLTKRGHEVVVVIPEVSWQMGMTYTVKTYPVSYTLEELDNAFCKNLFSSKETLQ
YLNQ-TSFDAVLADPIFMCGATLANYLSLPSVFFMRGFPCNLHYEATQCPSPLSYTPRFT
FNSDHMTFFQRVENALVALLEKFSSEVLQ--RDVSLLDLLNSASIWLLRFDFVFDYVRPV
MPNMVFIGGINCAQRK
>Sca_XM009681809_1_196_bp 196 bp
MLEVLDGLKQKGHEITVVAPQISLHIKPSFITKMYPVPFTQEELRERFCTHLLYNKELIR
YLEE-SKFDAVFTDPFLPCGQILAEHLSLPSVFFLRRIPCGLELEATQCPNPPSYVPAAT
GNTDRMTFLQRMKNLIFDLPRTLASEFLQ--RGVTVSQLLSQASIWLMKLDFVLEYPRPL
MPNMIIIGGVNCAHKR
>Sca_XM009681810_1_196_bp 196 bp
MRSVVEQLRQRGHEIVVLAPEINLRIDSSYTTKTYSVSYSKEYVEAEFCRRLLADKQLIK
YLEA-SAFDAVFMDPFFPCGQIVAEHLSIPSVYLLRGLPCSLDFHATLCPSPPSYIPRFT
RYTDRMTFLQRVHNLIVSLSNHLIKEFLQ--QEATLPELLSHASIWLMKYDFVFEYSRPV
MPNMVLVGGISCTREK
>Sca_XM009681811_1_196_bp 196 bp
MRQVVEKLTERGHEVVVIMPKVSWQMGMTYTVKTYPVSFTLEELDRSFCEGLFSSREMMQ
YLNQ-SDFDALLTDPISLCGATVANYFSLPFIFFMRGFPCGLHYTAAQCPNPLSYVPRFT
FNSDHMTFFQRVENALVALLEKFSSEVLQ--RDVSLLDLLNSASIWLLRFDYVFEYVRPV
MPNMIFVGGINCVEKK
>Sca_XM009681813_1_196_bp 196 bp
MKAVLAELSKRGHEIVVIAPESRMLVDSSYTLKTYPVPFKREDFQDLLCESLLYNKELIK
YIEE-SKFDAVFTDPMTPCGQIIALHFSIPTVFFLRGIPCAVDIHAAQSPDPPSYVPRFS
LNTDHMTFPQRVKNVLISISESLASDFLQ--KPMTVTQLLSHGSIWLKRTDFVFDYPMPV
MPNMIFIGGINCGQKK
>Sca_XM009681816_1_196_bp 196 bp
MRLLVRKLQQKGHETVVVLPSTSLHMKPKYTVKVYPIPYADENLTVTFCKSLLHNKDIMQ
ELRE-SKFDVLLTDPVLICGPIIAEYLSVPSVYFLRGFPCGMDFEATKCPNPPSYVPRFL
NNLDHMTFIQRVKNLLVSVLEELAYEILQ--KKVTAAELLSHASVWLMRYDFVLEFPRPV
MPNMVFIGGINCHEKK
>Tal_XM009971277_1_196_bp 196 bp
MRLLLAALSQKQHQITVVAPEVNLNVKASYTLKTYPVPLTREELGASMCTSLLHSKDLMQ
YLEG-SKFDAVLTDPVVPCGQILALHLSIPSVFFLRGLPCSFDLQATQCPDPPSYIPRFT
DNSDHMTFIQRVENVFLKSSELLASDVLH--RPVTMKELLSHGSIWLKRMDFVFEYPMPV
MPNIVFIGGINCGKKK
>Tal_XM009971278_1_196_bp 196 bp
VKEVLDELSKRGHEVVVIAPDSKMLIDSSYELKTYPMPFKKEEMEEFMCSSLLYNKEIMK
YIEE-SKFDAIFTDPLTPCGQIIALHFSIPTVFFLRGVPCARDIHAAQSPDPPSYVPQFS
LNTDHMTFSQRVKNFLISISESLASDFLQ--KPMTITQLLSHGSIWLKRLDFVFDYPMPV
MPNMIFIAGINCGRKK
>Tal_XM009971279_1_196_bp 196 bp
MRQVVEKLTERGHEVVVVVPEVNWQMETTY-MKTYPVSYTLEELNNAFCKDLFRSKETLQ
YLNQ-SGFDAVLTDPVFMCGATLANYFSLPFVFFMRGFPCNLHYEAPQCPSPLSYTPRFT
FNSDHMTFLQRVENALVSLLEKFSSEVLQ--RDVSLLDLMNSASIWLLRFDFVFEYVRPV
MPNMVFIGGINCAQKK
>Tal_XM009971286_1_196_bp 196 bp
MQEVLGGLKQKGHEIVVVAPEINLYIKPTFVMKTYPVPFTQEDLDHAFCRHLLYNEELVR
YLEE-SKFDAVFTDPILPCGQILAEHLSLPSVFYLQQMPCDLEFDATQCPNPPSYVPRFT
VLTDRMSFLQRVKNLIFDISNKLASEVLQ--RDVTVLDLLRQASIWLIKLDFVLHYPRPL
MPNMIMVSGVNCAHKT
>Ter_XM009982045_1_196_bp 196 bp
MQEVVEKLAERGHEVVVLVPEIAWQMRTRYTLKTYPVTYTLEELDNAFCKDLFNHKETLQ
YLNQ-SRFDAILTDALFMCGATVANYFSLPFVFFMRGFPCSLHYQAPQCPNPLSYIPRFS
FNSDRMTFFQRVENALISLLEKFSSKVLQ--RDVTLIDLLNSASVWLLRFDFVFEYARPV
MPNMVFIGGINCAQKK
>Ter_XM009982048_1_196_bp 196 bp
MQEVVEKLAERGHEVVVLLPEVTWQMRTRYTLKTYPVTSTLEELDNAFCKDLFNHKETLQ
YVNQ-SRFDAILTDPIFMCGAIVANYFSLPFVFFMRGFPCSLHYEAPQCPNPLSYIPRFS
FNSDRMTFFQRVENALISLLEKLSSEVLQ--RDVTLIDLLNSASVWLLRFDFVFEYVRPV
MPNMVFIGGINCAVKK
>Ter_XM009983267_1_196_bp 196 bp
MRPVVERLRQRGHEMVVVAPEINLRIDSSCTMKTYSVPYTKAYVEAEFCKRLLSNKELIE
YLEE-SKFDAVFMDPYFPCGQIVAEHLSLPSVYFVRGLPCSLDFHATLCPNPPSYVPRFT
RYTDRMAFLQRAGNLIASLSSRLIKEFLH--QEATVLQLFSHASIWLMKYDFVFEYPRPL
MPNMVLIGGISCAQEK
>Ter_XM009985787_1_196_bp 196 bp
TREILDSLRQKGHEIVVIAPEYGLHIKPTFVMKLYPVPYTQEEMDETFCAHLLYNKELVT
YLEE-SKFDAVFTDPVIPCGQILAEHLSVPSVLFFRVMPCGLDFQATQCPNPPSYVP---
-HTDHMNFFQRVKNLFFHIPNKLASEFLQ--RAVTVPNLFRKASVWLMRLDFVLDYPRPL
MPNMIFVGGVNCAHKK
>Ter_XM009985882_1_196_bp 196 bp
MREVLDSLKQKGHEIVVVAPEVSMHIKPTFVMKMFPVPFTQEEMDEHFCAHLLHNKELVR
YLEE-SKFDAVFTDPILPCGQILAEHLSLPSVVFVQQIPCGIEFEATQCPHPPSYVPRFT
DYTDHMNFFQRANNLIVDMLNKLASEFLQ--RDVTVLDVLRKASIWLLKIDFVLHYPRPL
MPNMIMVSGVNCAYKK
>Tgu_XM002190170_2_196_bp 196 bp
MREGLVLLQQKGHEVVVVAPEVTLHVKPSFVMKIYPVPFTQEELDKAFCRSLLKNKELIR
YLEE-SKFDAILTDPVIPCGVILAEHLSLPSVYFLRGIPCGLDFEATQCPNPPSYVPRFS
QFTDHMTFFQRVKNLLFDTQNKLASEFLQQDQDVTVQDLLRKGSVWLLRLDFVLDYPRPL
MPNIIPIGGANCAHKE
>Tgu_XM002190243_3_196_bp 196 bp
MREVVDLLRQRGHEVVVVAPEVTLHIKPSFVMKMYSVPYTKEDLKKEFCEQLLQNKELVT
YLED-SKFDAILTDPVQLCGAILAKHLSLPAVYFLRGLHCGLDFEATQCPRPPSYVPRFT
QFTDHMAFLQRVKNLLYDIPDKMASEFLQ--QDVTVQDLLRQASVWLLKLDFVHDYPRPL
MPNIIPIGGVNCAHKE
>Tgu_XM004175016_2_v1_196_bp 196 bp
MQEVVEKLSERGHEVVVLVPKVSWQMETTYKVVTYPVRQTLGELDNAFCKDLFHSQETLR
FLNQ-SSFDAILTDPAFMCGAILAHHLSLPFVFFMRGFGCNLHFAAPQCPSPPSYTPRFS
FNSDHMNFFQRVENALILLLEKLSSEVLQ--RDVSLMDLVNSAAVWLLRFDFVFEYVRPV
MPNMVFVGGINCAKKK
>Tgu_XM004175016_2_v2_196_bp 196 bp
MRPVVEKLQQKGHEVVVVVPSTSLYMKSKYTVKVYPVPYTDEYLGEILCKSLLQNEELMQ
HLKE-SKFDVVFTDPILMCGPLVAEYLSVPAVYFLRGFPCGMDSAATQCPSPPSYVPRFL
DNTDSMMFSQRVKNMLVNLLEELAYKVFK--KKVTATELLSRGSFWLMRYDFVFEFPRPV
MPNMAFIGGINCVQKN
>Tgu_XM012574755_1_196_bp 196 bp
MREGLALLQQKGHEVVVLASEVTLHVKPSFVMKIYPVPFTQEEMDNAFCRSLLQNKELIR
YLEE-SKFDAILTDPVIPCGVILAEHLSLPSVYFLRGIPCGLDFEATQCPNPPSYVPRFS
QFTDHMTFFQRVKNLLFDTQNKLASEFLQ--QDVTVQDLLRKGSVWLLRLDFVLDYPRPL
MPNIIPIGGANCAHKE
>Tgu_XM012574764_1_196_bp 196 bp
MQELLVLLQQKGHEVVVVAPEVSLHIKPSIVMKTYPVPFTQEEMDKVFCTHLIYNKELLS
YLEE-SRFDAILTDPILPCGAILAKYLSLPSVYFLQQIPCGLEYQATQCPNPPSYVPRFT
ELTDHMTFLQRVKNMLYDIPNELASEFFK--QEVTVPDLLRQASVWLMKYDFVFEYPRPI
MPNMVYIGGINCLQKK
>Tigu_XM010220426_1_196_bp 196 bp
MRPVVERLTQRGHELVVLAPEISLRITSSYTTKTYSVSYSRDYVEAEFCKRLLADKQLIK
YLEE-SKFDAVFMDPFFPCGQIVAEYLSVPSVYLLRGLPCSLDFHATLCPNPPSYVPQFT
RYTDLMTFPQRVHNLVFSLSSRLIKEFLQ--REVTLLELLSHAAIWLMKFDFVFEYPRPV
MPNMVFIGGISCTQER
>Tigu_XM010220428_1_196_bp 196 bp
MRVVAEKLWERGHDIVAVIPEASLLMKSSFTIKTYSVPYSQESLDRHYCRHLFHDEELMK
YLRD-SNFDAILMDPVLPCGPIVAEFLSLPSVYFMRGLPCGLDYSAAQCPNPPSYVPKFS
HSSDHMTFRERVNNFLIGFLENLARELLQ--RDVTLLELFSKASIWLMRYDFIFEYPRPI
MPNMFYIGGINCMQKK
>Tigu_XM010222835_1_196_bp 196 bp
MRSLVEKLQQKGHEAVVLVPSTSLFMKPKYTLKVYPIPFADEHLALTLCESLLHNEGLMQ
ELKE-TKFDVILTDPILMCGPVIAEYLSIPSVYFLRGFPCGLDFEATQCPHPPSYVPRFL
NNSDHMTFSQRVKNLLVSMLEELAREILQ--KKVTATELLRHGSVWLMRYDFVFEFPRPV
MPNMVFIGGINCEKKE
>zebra_fish_UGT1ABv1_196_bp 196 bp
MKILVEEMSSRGHEMVVLVPETSILIGKSFTTKSFRVPYSFDELNAHVCEGLLYDEPLMK
SLRD-MKFDALLTDPFLPCGSVIADYFSIPAVYFLRGIPCRLDEAAAQCPSPPSFIPRFT
GYTDKMTFPQRMINTFMTVFEELATRYLK--KDTSYAELLGHGAVWLLRYDFSFEYPKPQ
MPNMVQIGGINCAKRA
>zebra_fish_UGT1ABv2_196_bp 196 bp
IKPLVEELGRRGNQVVVVIPEASLSMGPSTTTLTYPVPYTKAQIQDHIVEGLLLNKDLMK
KLQD-YNFDVILTDPFETVGVIAAEYLSIPTIYIQTSHPCGADTLASQCPSPPSYVPQLT
HFSDRMNLWQRSVNFVRTLIQEIASRVLQ--RKTSIMDIMGRAALWFVHSDFALEFPHPL
MPNMIIVGGMDNRKAE
>zebra_fish_UGT1ABv3_196_bp 196 bp
MRPLVEELGRRGNRVVVVFPEENVNMVPATTTLTYPVPYTKAQIQKGTAEGLLLNKDLLK
KLKD-YNFDAILTDPFETVGVIASEYLSIPAIYMQTSHPCGADVLASQCPAPPSYVPKLT
HFTDRMNLWQRSVNFVRTLVQEIASQVLQ--KKTSVMEIMSRAALWFMHFDFAFEFPRPV
MPNMVVIGGVDTKKPE
>zebra_fish_UGT1ABv4_196_bp 196 bp
MKILVEELSNRGHEMVVLVPETSILIKKSYSTKTYPVSFTHDDLAENLCEGLLYNEPLMK
SLRE-MGFDAMLTDPFLPCGTIIADSFSIPAVYFLRLIPCRLDEAAAQCPSPPSFMPRSS
GFTDKMTFPQRLVNTLLTVVEELASKYLQ--KETTYAELLGHGAVWLLRYDFAFEFPRPQ
MPNMVQIGGINCVKRA
>zebra_fish_UGT1ABv6_196_bp 196 bp
MKPVVEELGRRGNQVVVVIPEASLSMGPSTTTLTYPVNYTKAELHMVLAEGLLFNEDLMK
KLQD-CRFDAILTDPFEPVGVIASEYLSIPAIYMQVNLPCGVDSLASQCPSPPSYVPQNT
HFTDQMNIWQRCINLVRTLLQEIASRFLQ--RRASIVEIMNRATLWLMRFDFAFEFPRPL
MPNMVMIGGMATKKPK
>zebra_fish_UGT1ABv7_196_bp 196 bp
LKPIVEELGRRGNQVVVVIPEASLSMGPSTTTLTYPVNYTKVELEAVLAEGLLFNKDLMK
KLQD-YNFDAILTDPFEPVGAIAGEYLSIPAIYMQINHPCGVDTLASQCPAPPSYVPQFT
HFTDRMNLWQRSINFVRALLQEIASHLLQ--RKTSMVEIFSRAALWFLRFNFALEFPRPV
MPNMVMIGATVNQKPK
>zebra_fish_UGT1ABv8_196_bp 196 bp
MKPLVEELGRRGNQVVVVIPEASLSMGPSTTTLSYPVSYTKAQIQEIVAEGFLSNKDLIK
KLQD-YNFDVILTDPFELVGVIAAEYLSVPAIYIQTSHPCNVDTLASQCPSPPSYVPHLT
HFSDRMNLWQRSVNFIRTLIQEIASRVLQ--RKTSIMDIMSHAALWFVHSDFALEFPHPL
MPNMIIVGGMDNTKAE
>zebra_fish_UGT1B1_196_bp 196 bp
MKVLATELARRGHDVLVLVPEKNILIQSSFRTETFPVKISKEQLSKSLCESLLYNEPLMR
KLKE-QNFELMLTDPFLPCGPIIATALGVPAVYFLRGMPCGIDLLASQCPSPPSYVPRHS
GTSDKMNFVERIRNFFMSGFEELAARYLK--KDVTYKEIIGRGALWLHRYDFTFEYPRPI
MPNMVFIGGINCQKSA
>zebra_fish_UGT1B2_196_bp 196 bp
VKAVAEEMGRRGHTVIVVIPEISVLLGPGYITKMFSVKYDQKSLNKVLSESLFQDKELIE
FLRN-ENFDAVLTDPVLPMGAILAYNLSVPAVYLLRGMACGLDATATTCPNPSSYIPRHT
RNTDRMSFGERVMNMLMSILEEMIFNFLQ--RDVSMTEILRTGAVWLMRYDFTLEFPKPL
MPNMQFIGGINCGVRN
>zebra_fish_UGT1B3_196_bp 196 bp
VKAVAEEMGRRGHTVIVVIPEISMRLGPGYITKKFPVKYDQKLFNEVLSESLFQDKELIK
FLRD-ENFDAILTDPALPMGAVLAYNFSVPAVYMLRGMPCALDATATACPNTPSYIPRHT
GNTDRMSFGERVMNVLMSILEEVTSNFLQ--RDVSLTEILSTGAVWLMRYDFTLEFPKPL
MPNMQFIGGINCGVKN
>zebra_fish_UGT1B4_196_bp 196 bp
VKAVAEEMGRRGHTVIVVIPEISMRLGPGYITKKFPVQYKQDLINQIMSESLFQEQELIE
FLRD-QNFDAVLTNPAMPMGAILAYNLSVPAVYMLRGIMC--ESKATACPNPPSYIPRFT
QISDRMTFSERVINTLVSLLEEMTSKFLH--RDVSITEILSTAAVWLMRYDFTLEFPKPL
MPNMITIGGINCEVKN
>zebra_fish_UGT1B7_196_bp 196 bp
VKALAEEMGRRGHKVTVVIPEVSVLLGPGYVTRTFPVLYGKQQLDELQAESLLLNQELVD
FLRK-QNFDAVLTSPAVPTGAILAYNLSLPAVYMLRGLPCGLDSVATACPNPPSYIPRFT
HSSDRMSFGQRVLNVLVSMLEDVASRFMQ--RDVSVTEVLSSGALWLLRYDFTLEFPKPL
MPNMVLIGGINCAIRH
>zebra_fish_UGT2A4v1_196_bp 196 bp
MRNVVDELLNRNHTVTVLVCSASPTINFTFQYLVFEVPLSAQELDGASCDSMLRNDALIA
QLSA-LKFDVLFNDPMFMCADLLAEMLGLPLVLSVRISPGCLERMCGQMPAPPSFVPIQT
VLTDRMCFMERVQNMIANIVFSYYTDVLG--KPTTMCETMGKADIWLIRTYWDFEYPRPF
PPNFKFVGGLHCKPAK
>zebra_fish_UGT2A4v2_196_bp 196 bp
MRAIIEALVDRNHSVTVLVSSSSPTVPHTFDYHVFKVNMDKEEAKVIWCRSLLQNDDLLQ
MLGE-SHYDVLFSDPMMPCSDLMAQTLNIPQVISLRLTFATFERMCGQMPAPPSYVPAAL
TLTDRMSFMERVENMLLYFIHRLYTEIRG--KPTTMCETMGKADIWLIRTYWDFEYPRPF
PPNFKFVGGLHCKPAK
>zebra_fish_UGT2A4v3_196_bp 196 bp
MRAIIEALVDRNHSVTVLVGSSSPTVPHTFDYHVFKVNIEKEEADAVWCKGMF-KEDLLQ
MLRE-SHYDVLFSDPMMPCSDLMAQTLNIPLVLSLRATFASFERMCGQMPAPPSYVPASL
RLTDRMSFMERVENMLLYFSHRIYTEIRG--KPTTMCETMGKADIWLIRTYWDFEYPRPF
PPNFKFVGGLHCKPAK
>zebra_fish_UGT2A4v4_196_bp 196 bp
IKVILDVLIERGHNITVVTHTATPSVQTTYNAEILQVPYTKQEIVDNLCNALFSRADLLE
KWKM-EKFDVILADPLYICGEILAQKLDIPLIFSLRFTFGTLERLCGQMPAPPSYVPAAS
EKTDQMDFIDRLKNFLFYGMQHYYSEVLG--KPTTMCETMGKADIWLIRTYWDFEYPRPF
PPNFKFVGGLHCKPAK
>zebra_fish_UGT2A5v1_196_bp 196 bp
MRPVIEALVDKNHSVTVLVGSSSPTVPHTFEYHVFKVNMEKEVVDYLWSEELLFDVGLLK
TLRD-SNYDVLFSDLTMPFSDLMAQKLNIPHVLSMRISFAALERLCGQMPVPQSYVPAVA
QLTDRMSFTERVENMLLYITHHIYAEISG--EPTTMCETIGKTDIWLIRTYWDFEYPRPF
PPNFKFVGGLQCKPAK
>zebra_fish_UGT2A5v2_196_bp 196 bp
MRPVIEALVDKNHSVTVLVGSSSPTVPHTFEYHVFKVNMEKEEADAAMFRGLF-DVGLLK
TLRD-SNYDVLFSDPMMPFSDLMAQKLNIPQVISMRATFAAAERLCGQMPAPPSYVPAAL
TLTDRMSFMERVENMLLYIVHGYYSEILG--KPTTMCETMGKVDICLIRTYWDFEYPRPF
PPNFKFVGGLHCKPAK
>zebra_fish_UGT2A6_196_bp 196 bp
MRPVIEALVDKNHSVTVLVGSSSPTVPHTFEYHVFKVNMEKEVVDYLWSEELLFDVGLLK
TLRD-SNYDVLFSDLTMPFSDLMAQKLNIPHVLSMRISFAALERLCGQMPVPQSYVPAVA
QLTDRMSFTERVENMLLYITHHIYAEISG--EPTTMCETIGKTDIWLIRTYWDFEYPRPF
PPNFKFVGGLQCKPAK
