# Supplementary material for: The evolution of UDP-glycosyl/glucuronosyltransferase 1E (UGT1E) genes in bird lineages is linked to feeding habits but UGT2 genes is not
Source: PLoS One. 2018 Oct 31;13(10):e0205266. doi: 10.1371/journal.pone.0205266 (PMC6209164; doi:10.1371/journal.pone.0205266)
Supplement: S2 File — (TXT) [file pone.0205266.s006.txt]

>Ach_XM009082511_1 Ach_XM009082511.1 238 bp
EFESIVNASGEHGIVVFSLGSMVSEIPMKKAKEIADALGTVPQTVLWRYTGQVPPNLPKN
VKLVKWLPQNDLLAHPKTRAFITHGGSHGVYEGICNAVPMVLMPLFGDQMDNAKRVESRG
AGLTLNILEMTSKDISTALKAVINDKKYKENIQRLSDLHLDRPIHPLDLAVHWVEFVMRH
KGAPHLRPAAHDLNWIQYHSLDVIAFLLAVVLLSLFISLKCCLCCCRRWCCKKGRTKK
>Afo_XM019472708_1 Afo_XM019472708.1 238 bp
EFEAIVNASGEHGIVVFSLGSMVSEIPMKKATEIADALGSVPQTVLWRYTGEVPPNLPKN
VKLVKWLPQNDLLAHPKTRAFITHGGSHGVYEGICNAVPMVLMPLFGDQMDNAKRIESRG
AGLTLNILEMTSKDISAALKAVINDKKYKENIKRLSDLHLDRPIHPLDLAVHWVEFVMRH
KGAPHLRPAAHDLNWIQYHSLDVIAFLLSVVLLSLFISLKCCLFCCRRCCCKKGRPRK
>Apl_XM013102400_1 Apl_XM013102400.1 238 bp
EFEAIVNASGEHGIVVFSLGSMVSDIPMKKAREIADALGSVPQTVLWRYTGKVPSNLPQN
VKLVKWLPQNDLLAHPKTRAFITHGGSHGVYEGICNAVPMVLMPLFGDQMDNAKRVESRG
AGLTLNILEMTSEDMSNALKTVINDKKYKENIKRLSELHLDRPIHPLDLAVHWVEFVMRH
KGAPHLRPAAHDLNWIQYHSLDVIAFLLAVVLLSLFISFKCCMFCCRRCCFKKGRTRK
>Avi_XM009875574_1_v1 Avi_XM009875574.1_v1 238 bp
EFEAIVNASGEHGIVVFSLGSMVSEIPMKKATEIAEALGTVPQTVLWRYTGQTPPNLPKN
VKLVKWLPQNDLLAHPKTRAFITHGGSHGVYEGICNAVPMVLMPLFGDQMDNAKRVESRG
AGLTLNILEMTSKDISTALKAVINDKKYKENIKRLSDLHLDRPIHPLDLAVYWVEFVMRH
KGAPHLRPAAHDLNWFQYHSLDVIAFLLAVVLLSLFISVKCCMCCCRRCCCKKGRTRK
>Bre_XM010304980_1 Bre_XM010304980.1 238 bp
EFEAIVNASGEHGIIVFSLGSMVSEIPMKTATEIADALGTVSQTVLWRYTGEVPPNLPKN
VKLLKWLPQNDLLAHPKTRAFITHGGSHGVYEGICNAVPMVLMPLFGDQMDNAKRVESRG
AGVTLNILEMTSKDISTALKAVINDKKYKDNIKRLSELHLDRPIHPLDLAVHWVEFVMRH
KGAPHLRPAAHDLNWIQYHSLDVIAFLLAVVLLSLFISLKCCLFCCRRCCCKKGRTRK
>Brh_XM010139391_1 Brh_XM010139391.1 238 bp
EFEAIVNASGEHGIVVFSLGSMVSEIPMKKAEEIADALGSVPQTVLWRYTGKVPPNLPKN
VKLVKWLPQNDLLAHPKTRAFITHGGSHGIYEGICNAVPMVLMPLFGDQMDNAKRVESRG
AGLTLNILEMTSKDISTALKAVINDKKYKENIQRLSDLHLDRPIHPMDLAVHWVEFVMRH
KGAPHLRPAAHDLNWIQYHSLDVIAFLLAVVLLSLFISLKCCLFCCRRCCCKKGRTRK
>Can_XM008495032_1_XM008504311_1 Can_XM008495032.1_XM008504311.1 238 bp
EFEEIVNASGEHGIVVFSLGSMVSDIPIKQAREIADALATIPQTVLWRYTGKAPPNLPKN
VKLVKWLPQNDLLAHPKTRAFITHGGSHGVYEGICNAVPMVLMPLFGDQMDNAKRVESRG
AGLTLNILEMTSKDLSTALKAVINDKKYKENIQRLSDLHLDRPIHPLDLSVYWVEFVMRH
KGAPHLRPAAHDLNWIQYHSLDVIAFLLAVVLLFLFISLKCCLFCCRRCCSKKGRTRK
>Cbr_XM008640710_2 Cbr_XM008640710.2 238 bp
EFEAMVNASGEHGVVVFSLGSMVSEIPMKKAMEIAEALGTVPQTVLWRYTGKAPPNLPKN
VKLVKWLPQNDLLAHPKTRAFITHGGSHGVYEGICNAVPMVLMPLFGDQMDNAKRVESRG
AGLTLNILEMTSNDISTALKAVINDKKYKENIQRLSDLHLDRPLHPLDLAVHWVEFVMRH
KGAPHLRPAAHDLNWVQYHSLDVIAFLAAVVLLALFISFKCCLCCCRRCFCKKGRTRK
>Cca_XM009561283_1 Cca_XM009561283.1 238 bp
EFEAIVNASGEHGIIVFSLGSMVSEIPMKKAKEIADALGSVPQTVLWRYTGEVPPNLPKN
VKLLKWLPQNDLLAHPKTRAFITHGGSHGIYEGICNAVPMLVMPLFGDQMDNAKRVESRG
AGLTLNILEMTSKDISTALKAVINDKKYKENVQRLSDLHLDRPIHPLDLAVHWVEFVMRH
KGAPHLRPAAHDLNWIQYHSLDVIAFLLAVVLLSLFISLKCCLFCCRRCCCKKGRTRK
>Ccr_XM009710010_1 Ccr_XM009710010.1 238 bp
EFEAIVNASGEHGIVVFSLGSMVSEIPMKKAKEIADALGSVPQTVLWRYTGAAPPNLPKN
VKLIKWLPQNDLLAHPKTRAFITHGGSHGVYEGICNAVPMVLMPLFGDQMDNAKRVESRG
AGLTLNILEMTSKDISAALKAVINDKKYKENIKRLSELHLDRPIHPLDLAVHWVEFVMRH
KGAPHLRPAAHDLNWIQYHSLDVIAFLLAVVLLSLFISLKCCLFCCRRCCCKKGRTRK
>Cli_XM005509223_1 Cli_XM005509223.1 238 bp
EFEAIVNASGEHGIVVFSLGSMVSEIPMKKAEEIADALGSVPQTVLWRYVGKSPHNLPKN
VKLVKWLPQNDLLAHPKTRAFITHGGSHGIYEGICNAVPMVLMPLFGDQMDNAKQIESRG
AGLTLNILEMTSQDISTALKAVINDKKYKENIKRLSELHLDRPIHPLDLAVHWVEFVMKH
KGAPHLRPAAHDLNWIQYHSLDVIAFLLAVVLLSLFISLKCCLFCCRRCCSKKGRARK
>Cli_XM013370671_1 Cli_XM013370671.1 238 bp
EFEAIVNASGEHGIVVFSLGSMVSEIPMKKAEEIADALGSVPQTVWFP-----SPNSSTA
IQCIHYMITFPFWSHPKARAFITHGGSHGIYEGICNAVPMVLMPLFGDQMDNAKQIESRG
AGLTLNILEMTSQDISTALKAVINDKKYKENIKRLSELHLDRPIHPLDLAVHWVEFVMKH
KGAPHLRPAAHDLNWIQYHSLDVIAFLLAVVLLSLFISLKCCLFCCRRCCSKKGRARK
>Cma_XM010118886_1 Cma_XM010118886.1 238 bp
EFEAIVNASGEHGIVVFSLGSMVSDIPMEKAKEIADALGSVPQTVLWRYTGKVPPNLPKN
VKLVKWLPQNDLLAHPKARAFISHGGSHGIYEGICNAVPMVLMPLFGDQMDNAKRVESRG
AGLTLNILEMTSKDISTALKAVINDKTYKENIKRLSELHLDRPIHPLDLAVHWVEFVMRH
KGAPHLRPAAHDLNWIQYHSLDVVAFLLAVVLLSLLISVKCCLFCCRRCCGKKGRTRK
>Cpe_XM010005871_1 Cpe_XM010005871.1 238 bp
EFEAIVNASGEHGIVVFSLGSMVSDIPRERAKEIAKALGTVPQTVLWRYTGEVPPNLPKN
VKLVKWLPQNDLLAHPKTRAFITHGGSHGVYEGICNAVPMVLMPLFGDQMDNAKRIESRG
AGLTLNILEMTSEDISTALKAVINDKKYKDNIQRLSDLHLDRPIHPLDLAVHWVEFVMRH
KGAPHLRPAAHDLNWIQYHSLDVMAFLLAVVLLSLFISLKCCLFCCRRCCCKKGRTKK
>Cst_XM010207242_1 Cst_XM010207242.1 238 bp
EFEAIVNASGEHGIVVFSLGSMVSEIPMKKAREIADALGSIPQTVLWRYTGEVPPNLPNN
VKLLKWLPQNDLLAHPKTRAFITHGGSHGVYEGICNAVPMVLMPLFGDQMDNAKRVESRG
AGLTLNILEMTSNDISTALKAVINDKKYKENIKRLSDLHLDRPIHPLDLAVHWVEFVMRH
KGAPHLRPAAHDLNWFQYHSLDVIAFLLTVVFLSLFISLKCCLFCCRRCCSKKGRTRK
>Cvo_XM009885811_1 Cvo_XM009885811.1 238 bp
EFEVVVNASGEHGIVVFSLGSMVSEIPMKKAIEIADALGTVPQTVLWRYTGEPPPNLPKN
VKLLKWLPQNDLLAHPKTRAFITHGGSHGVYEGICNAVPMVLMPLFGDQMDNAKRVESRG
AGLTLNILEMTSKDISNALKAVINDKKYKENIKRLSDLHLDRPIHPLDLAVHWVEFVMRH
KGAPHLRPAAHDLNWIQYHSLDVIAFLLAVVLLSLFISLKYCLFCCRRCCCKKGRTRK
>Ega_XM009634682_1 Ega_XM009634682.1 238 bp
EFEAIVNASGEHGIVVFSLGSMVSEIPMKKATEIAEALGSVPQTVLWRYTGEVPPNLPKN
VKLVKWLPQNDLLAHPKTRAFITHGGSHGVYEGICNAVPMVLMPLFGDQMDNAKRVESRG
AGLTLNILKMTSKDISVALKAVINDKKYKENIKRLSDLHLDRPIPPLDLAVHWVEFVMRH
KGAPHLRPAAHDLNWIQYHSLDVIAFLLAVVLLSLFISLKCCLFCCRRCCCKKGRTRK
>Ehe_XM010150883_1 Ehe_XM010150883.1 238 bp
EFEAIVNASGEHGIVVFSLGSMVSEIPMKKATEIADALGSIPQTVLWRYTGEEPPNLPKN
VKLVKWLPQNDLLAHPKTRAFITHGGSHGVYEGICNAVPMLLMPLFGDQMDNAKRVESRG
AGLTLNILEMTSKDISAALKAVINDKKYKENIQRLSDLHLDRPIHPLDLAVHWVEFVMRH
KGAPHLRPAAHDLNWIQYHSLDVIAFLLAVVFLSLFISLKCCLFCCRRCCCKKGRTRK
>Fgl_XM009583991_1_XM009586327_1 Fgl_XM009583991.1_XM009586327.1 238 bp
-----VNASGEHGIIVFSLGSMVSEIPMKKATEIADALGSVPQTVLWRYTGEVPPNLPKN
VKLVKWLPQNDLLAHPKTRAFITHGGSHGVYEGICNAVPMVLMPLFGDQMDNAKRIESRG
AGLTLNILKMTSKDISTALKAVIND---KENIKRLSDLHLDRPIHPLDLAVHWVEFVMRH
KGAPHLRPAAHDLNWIQYHSLDVIAFLLAVVLLSLFISLKCCLFCCRRCCCKKGRTRK
>Fpe_XM005244429_1 Fpe_XM005244429.1 238 bp
EFEAIVNASGEHGIIVFSLGSMVSEIPMKKAKEIAEALGSVPQTVLWRYTGEAPPNLPKN
VKLIKWLPQNDLLAHPKTRAFITHGGSHGVYEGICNAVPMVLMPLFGDQMDNAKRVESRG
AGVTLNILEMTSKDISAALKAVINDKKYKENIKRLSDLHLDRPIHPLDLAVHWVEFVMRH
KGAPHLRPAAHDLNWIQYHSLDVIAFLLAVVLLSLFISVKCCLFCCRRCCFKKGRTRK
>frog_UGT1A6 238 bp
EFEKLVKSSGEHGFVVFSFGSMVSEIPMNIAMDIAEALRYIPQKVFWRYTGKAPPNLGDN
THLVKWLPQNDLLAHPKARAFITHAGSHGVYEGICNAVPMVMLPLIGDQMDNAKRIESRG
AGLILNVQNLIPDDLSNAVMAVIDNPSYKENIQRLSSLHRDRPVQPLDLAVHWVEFVMKH
KGAPHLRPAAHDLNWIQYQSLDVMAFLLAVLLTTLFISLKCSTFACRCCCKRNTKPKR
>frog_UGT1L1 238 bp
EFEKLVNSSGEHGFVVFSLGSMVSEIPMNKAMDIAEALKSIPQKVFWRYTGKAPPNLGEN
THLVKWLPQNDLLAHPKARAFITHAGSHGIYEGICNAVPMVMMPLFGDQMDNAKRIESRG
AGLTLNVLHMTPEDLSNAVRAVINNPVYKENIQRMSSLHLDRPIHPLDLAVHWVEFVMRH
KGAPHLRPAAHDLNWFQYYSLDVIGFLLAVLLTALFISLKCCTFVFRRCFKRNSKKQR
>frog_UGT2A1v1 238 bp
EIEKVVESSGEHGIVVFSMGSMIKNFSDERTNIIAAALSQLPQKVLWRYSGKKPDALGEN
TITYDWIPQNDLLGHPKTKAFITHGGTNGIYEAIYHRVPIVGIPLFAEQPDNIVHMKSKG
MAIMLDFNKMGTQDLLDAVNTVINNPTYKENAMRLSRIHHDQPVKPLDSAVFWIEFVMRH
KGAKHLRPASHELTWYQYHCLDVIGFMFVCLLLFFYITITFLTFCYKKCCRTTKEKNQ
>Gfo_XM014311035_1 Gfo_XM014311035.1 238 bp
EFEAMVNASGEHGIVVFSLGSMVSEIPMKKAMEIAEGLGAVPQTVLWRYTGKAPPNLPKN
VKLVKWLPQNDLLAHPKTRAFITHGGSHGVYEGICNAVPMVLMPLFGDQMDNAKRVESRG
AGLTLNILEMTSTDISNALKAVINDKKYKENIQRLSDLHLDRPIHPLDLAVHWVEFVMRH
KGAPHLRPAAHDLNWVQYHSLDVIAFLAAVTLLFLFISFKCCLCCCCRCCCKKGRTGK
>Gga_XM015289249_1 Gga_XM015289249.1 238 bp
EFEAIVNASGEHGIVVFSLGSMVSEIPMKKAMEIADALGSVPQTVLWRYTGEVPPNLPKN
VKLVKWLPQNDLLAHPKTRAFITHGGSHGVYEGICNAVPMVLMPLFGDQMDNAKRVESRG
AGLTLNILEMTSKDISDALKAVINDKKYKENIQRLSDLHLDRPIHPLDLAVHWVEFVMRH
KGAPHLRPAAHDLNWIQYHSLDVFAFLLAVVLLSLFISVKCCMFCCRRCCFKKGRKSK
>green_anole_UGT1A 238 bp
EFEAIVNESGEHGIVVFSLGSMVSEIPMKKAMEIAEGLGTIPQTVLWRYTGETPPNLAKN
TKLVKWLPQNDLLAHPKTRAFITHAGSHGVYEGICNGVPMVLMPLFGDQMDNAKRVESRG
AGVALNIIEMTAKDISEALKAVIYDKKYKENIQRLSELHLDRPIHPLDLAVHWVEFVMKH
KGAPHLRPAAHDLNWVQYHSIDVLAFLLAASLLALFISMKCCMFCCRKCFCKSGRLTK
>green_anole_UGT2A1 238 bp
EMEEFVKSSGEHGIVVFSLGSMIKNLTDDKSNMVALALSQLPQKVIWRYQGKRPETLGAN
TRLYDWIPQNDLLGHPKTKAFITHGGTNGIYEAIYHGIPMVGTPMFGDQPDNIAHMRAKG
MAVELNIHTMTAQDLVDAVNTVIHNATYKENAVRLSKIHHDQPMKPLDRAVFWIEFVMRH
KGAKHLRVAAHDLTWYQYHCLDVIAFLISCVALFMFIIVKCCTFCCRKCGITRKTKLE
>green_anole_UGT2A2 238 bp
EMEEFVQSSGEHGIVVFSLGTMIQNLTDEKGNLVALAFSRLPQKVVWRYKGKRPETLGTN
TRIYDWIPQNDLLGHPKTKAFITHGGTNGIYEAIYHGIPMIGIPMFGDQSDNIAHVCAKG
MAIELNINTMTAQDLVDAVNTIIHNTTYKENAVRLSQIHHDQPMKPLDRAVFWIEFVMRH
KGAKHLRVAAHDLTWYQYHCLDVIAFLISCVALFMFIMVKCCSFCCRKCGITRKTKIE
>green_anole_UGT2A3 238 bp
EMEEFVQSSGEHGIVVFSLGSMLKNLTDEKSNLVALALSQLPQKVIWRYKGKRPETLGAN
TRLYDWIPQNDLLGHPKTKAFITHGGTNGIYEAIYHGIPMVGIPMFADQPDNIAHMRAKG
MAVELNMYTMTAQDLLDAVNTVIHNTTYKENAVRLSKIHHDQPMKPLDRAVFWIEFVMRH
KGAKHLRVAAHDLTWYQYHCLDVIAFLISCVALFMFIIVKCCSFCCRKCGITRKTKIE
>Gst_XM009810010_1 Gst_XM009810010.1 238 bp
EFEAIVNASGEHGIVVFSLGSMVSEIPMKKATEIADALGSVPQTVLWRYTGKVPPNLPKN
VKLVKWLPQNDLLAHPKARAFITHGGSHGVYEGICNAVPMVLMPLFGDQMDNAKRVESRG
AGLTLNILEMTSKDISTALKTVINDKKYKENIKRLSDLHLDRPIHPLDLAVHWVEFVMRH
KGAPHLRPAAHDLNWIQYHSLDVIAFLLAVVLLSLFISLKCCLFCCRRCCCKKGRTRK
>Hal_XM009914114_1 Hal_XM009914114.1 238 bp
EFEAIVNASGEHGIVVFSLGSMVSEIPMKKATEIADALASVPQTVLWRYTGEVPPNLPKN
VKLVKWLPQNDLLAHPKTRAFITHGGSHGVYEGICNAVPMVLMPLFGDQMDNAKRVESRG
AGLTLNILEMTSKDISTALKAVINDKKYKENIKRLSDLHLDRPIHPLDLAVHWVEFVMRH
KGAPHLRPAAHDLNWIQYHSLDVIAFLLAVVLLSLFISLKCCLFCCRRCCCKKGRTRK
>Hle_XM010577903_1 Hle_XM010577903.1 238 bp
EFEAIVNASGEHGIVVFSLGSMVSEIPMKKATEIADALASVPQTVLWRYTGEVPPNLPKN
VKLVKWLPQNDLLAHPKTRAFITHGGSHGVYEGICNAVPMVLMPLFGDQMDNAKRVESRG
AGLTLNILEMTSKDISTALKAVINDKKYKENIKRLSDLHLDRPIHPLDLAVHWVEFVMRH
KGAPHLRPAAHDLNWIQYHSLDVIAFLLAVVLLSLFISLKCCLFCCRRCCCKKGRTRK
>human_UGT1A 238 bp
EFEAYINASGEHGIVVFSLGSMVSEIPEKKAMAIADALGKIPQTVLWRYTGTRPSNLANN
TILVKWLPQNDLLGHPMTRAFITHAGSHGVYESICNGVPMVMMPLFGDQMDNAKRMETKG
AGVTLNVLEMTSEDLENALKAVINDKSYKENIMRLSSLHKDRPVEPLDLAVFWVEFVMRH
KGAPHLRPAAHDLTWYQYHSLDVIGFLLAVVLTVAFITFKCCAYGYRKCLGKKGRVKK
>human_UGT2A1v3 238 bp
EMEEFIQSSGKNGVVVFSLGSMVKNLTEEKANLIASALAQIPQKVLWRYKGKKPATLGNN
TQLFDWIPQNDLLGHPKTKAFITHGGTNGIYEAIYHGVPMVGVPMFADQPDNIAHMKAKG
AAVEVNLNTMTSVDLLSALRTVINEPSYKENAMRLSRIHHDQPVKPLDRAVFWIEFVMRH
KGAKHLRVAAHDLTWFQYHSLDVIGFLLVCVTTAIFLVIQCCLFSCQKFGKIGKKKKR
>human_UGT2A2v2 238 bp
EMEEFIQSSGKNGVVVFSLGSMVKNLTEEKANLIASALAQIPQKVLWRYKGKKPATLGNN
TQLFDWIPQNDLLGHPKTKAFITHGGTNGIYEAIYHGVPMVGVPMFADQPDNIAHMKAKG
AAVEVNLNTMTSVDLLSALRTVINEPSYKENAMRLSRIHHDQPVKPLDRAVFWIEFVMRH
KGAKHLRVAAHDLTWFQYHSLDVIGFLLVCVTTAIFLVIQCCLFSCQKFGKIGKKKKR
>human_UGT2A3_2v2 238 bp
EMENFVQSSGEDGIVVFSLGSLFQNVTEEKANIIASALAQIPQKVLWRYKGKKPSTLGAN
TRLYDWIPQNDLLGHPKTKAFITHGGMNGIYEAIYHGVPMVGVPIFGDQLDNIAHMKAKG
AAVEINFKTMTSEDLLRALRTVITDSSYKENAMRLSRIHHDQPVKPLDRAVFWIEFVMRH
KGAKHLRSAAHDLTWFQHYSIDVIGFLLACVATAIFLFTKCFLFSCQKFNKTRKIEKR
>human_UGT2A3v1 238 bp
EMENFVQSSGEDGIVVFSLGSLFQNVTEEKANIIASALAQIPQKVLWRYKGKKPSTLGAN
TRLYDWIPQNDLLGHPKTKAFITHGGMNGIYEAIYHGVPMVGVPIFGDQLDNIAHMKAKG
AAVEINFKTMTSEDLLRALRTVITDSSYKENAMRLSRIHHDQPVKPLDRAVFWIEFVMRH
KGAKHLRSAAHDLTWFQHYSIDVIGFLLACVATAIFLFTKCFLFSCQKFNKTRKIEKR
>human_UGT2B10_2v1 238 bp
EMEEFVQSSGENGVVVFSLGSMVSNMTEERANVIATALAKIPQKVLWRFDGNKPDALGLN
TRLYKWIPQNDLLGHPKTRAFITHGGANGIYEAIYHGIPMVGIPLFFDQPDNIAHMKAKG
AAVRVDFNTMSSTDLLNALKTVINDPSYKENIMKLSRIQHDQPVKPLDRAVFWIEFVMRH
KGAKHLRVAAHNLTWFQYHSLDVIGFLLACVATVLFIITKCCLFCFWKFARKGKKGKR
>human_UGT2B10v1 238 bp
EMEEFVQSSGENGVVVFSLGSMVSNMTEERANVIATALAKIPQKVLWRFDGNKPDALGLN
TRLYKWIPQNDLLGHPKTRAFITHGGANGIYEAIYHGIPMVGIPLFFDQPDNIAHMKAKG
AAVRVDFNTMSSTDLLNALKTVINDPSYKENIMKLSRIQHDQPVKPLDRAVFWIEFVMRH
KGAKHLRVAAHNLTWFQYHSLDVIGFLLACVATVLFIITKCCLFCFWKFARKGKKGKR
>human_UGT2B11 238 bp
EMEEFVQSSGENGVVVFSLGSVISNMTAERANVIATALAKIPQKVLWRFDGNKPDALGLN
TRLYKWIPQNDLLGHPKTRAFITHGGANGIYEAIYHGIPMVGIPLFFDQPDNIAHMKAKG
AAVRLDFNTMSSTDLLNALKTVINDPLYKENIMKLSRIQHDQPVKPLDRAVFWIEFVMPH
KGAKHLRVAAHDLTWFQYHSLDVIGFLLACVATVIFIITKFCLFCFWKFARKGKKGKR
>human_UGT2B15 238 bp
EMEEFVQSSGENGIVVFSLGSMISNMSEESANMIASALAQIPQKVLWRFDGKKPNTLGSN
TRLYKWLPQNDLLGHPKTKAFITHGGTNGIYEAIYHGIPMVGIPLFADQHDNIAHMKAKG
AALSVDIRTMSSRDLLNALKSVINDPVYKENVMKLSRIHHDQPMKPLDRAVFWIEFVMRH
KGAKHLRVAAHNLTWIQYHSLDVIAFLLACVATVIFIITKFCLFCFRKLAKKGKKKKR
>human_UGT2B17 238 bp
EMEEFVQSSGENGIVVFSLGSMISNMSEESANMIASALAQIPQKVLWRFDGKKPNTLGSN
TRLYKWLPQNDLLGHPKTKAFITHGGTNGIYEAIYHGIPMVGIPLFADQHDNIAHMKAKG
AALSVDIRTMSSRDLLNALKSVINDPIYKENIMKLSRIHHDQPVKPLDRAVFWIEFVMRH
KGAKHLRVAAHNLTWIQYHSLDVIAFLLACVATMIFMITKCCLFCFRKLAKTGKKKKR
>human_UGT2B28v1 238 bp
EMEEFVQSSGENGVVVFSLGSVISNMTAERANVIATALAKIPQKVLWRFDGNKPDALGLN
TRLYKWIPQNDLLGLPKTRAFITHGGANGIYEAIYHGIPMVGIPLFWDQPDNIAHMKAKG
AAVRLDFHTMSSTDLLNALKTVINDPSYKENVMKLSIIQHDQPVKPLHRAVFWIEFVMCH
KGAKHLRVAARDLTWFQYHSLDVIGFLLACVATVIFVVTKFCLFCFWKFARKGKKGKR
>human_UGT2B4v1 238 bp
EMEEFVQSSGENGVVVFSLGSMVSNTSEERANVIASALAKIPQKVLWRFDGNKPDTLGLN
TRLYKWIPQNDLLGHPKTRAFITHGGANGIYEAIYHGIPMVGVPLFADQPDNIAHMKAKG
AAVSLDFHTMSSTDLLNALKTVINDPLYKENAMKLSRIHHDQPVKPLDRAVFWIEFVMRH
KGAKHLRVAAHDLTWFQYHSLDVTGFLLACVATVIFIITK-CLFCVWKFVRTGKKGKR
>human_UGT2B7v2 238 bp
EMEDFVQSSGENGVVVFSLGSMVSNMTEERANVIASALAQIPQKVLWRFDGNKPDTLGLN
TRLYKWIPQNDLLGHPKTRAFITHGGANGIYEAIYHGIPMVGIPLFADQPDNIAHMKARG
AAVRVDFNTMSSTDLLNALKRVINDPSYKENVMKLSRIQHDQPVKPLDRAVFWIEFVMRH
KGAKHLRVAAHDLTWFQYHSLDVIGFLLVCVATVIFIVTKCCLFCFWKFARKAKKGKN
>Ldi_XM009959099_1 Ldi_XM009959099.1 238 bp
EFEAIVNASGEHGIVVFSLGSMVSEIPMKKATEIADALGSVPQTVLWRYTGEVPPNLPKN
VKLVKWLPQNDLLAHPKTRAFITHGGSHGVYEGICNAVPMVLMPLFGDQMDNAKRVESRG
AGLTLNILEMTSKDISTALKTVINDKKYKENIKRLSDLHLDRPIHPLDLAVHWVEFVMRH
KGAPHLRPAAHDLNWIQYHSLDVIAFLLAVVLLSLFISLKCCLFCCRRCCCKKGRTRK
>Mga_XM010713215_2 Mga_XM010713215.2 238 bp
EFEAIVNASGEHGIVVFSLGSMVSEIPMKKAMEIADALGSVPQTVLWRYTGEVPPNLPKN
VKLVKWLPQNDLLAHPKTRAFITHGGSHGVYEGICNAVPMVIMPLFGDQMDNAKRVESRG
AGLTLNILEMTSKDISDALKAVINDKKYKENIQRLSELHLDRPIHPLDLAVHWVEFVMRH
KGAPHLRPAAHDLNWIQYHSLDVFAFLLAVVLLILFISVKCCMFCCRRCCFKKGRKSK
>Mnu_XM008939992_1 Mnu_XM008939992.1 238 bp
EFEAMVNASGEHGIVVFSLGSMVSEIPMKKATEIVKALGSVPQTVFWRYTGEAPPNLPKN
VKLVKWLPQKDLLAHPKARAFITHGGSHGVYEGICNAVPMLLMPLFGDQMDNAKRVESRG
AGLTLNILEMTSEDISTALKAVINDKKYKENIKRLSDLHLDRPIHPLDLAVHWVEFVMRH
KGAPHLRPAAHDLNWIQYHSLDVIAFLLAVLLLSLFISIKCCLCCCRRCCCKKGRTRK
>mouse_UGT1A 238 bp
EFEAYVNASGEHGIVVFSLGSMVSEIPEKKAMEIAEALGRIPQTVLWRYTGTRPSNLAKN
TILVKWLPQNDLLGHPKTRAFITHSGSHGIYEGICNGVPMVMMPLFGDQMDNAKRMETRG
AGVTLNVLEMTADDLENALKTVINNKSYKENIMRLSSLHKDRPIEPLDLAVFWVEYVMRH
KGAPHLRPAAHDLTWYQYHSLDVIGFLLAIVLTVVFIVFKCCAYGCRKCFGGKGRVKK
>mouse_UGT2A1 238 bp
EMEEFVQTSGEHGIVVFSLGSMVKNLTDEKANLIASALAQIPQKVLWRYKGKIPDTLGSN
TRLFDWIPQNDLLGHPKTRAFITHGGTNGIYEAIYHGIPMVGVPMFADQPDNIAHMKAKG
AAVEVNMNTMTSSDLLNALRTVINEPSYKENAMRLSRIHHDQPVKPLDRAVFWIEFVMRH
KGAKHLRVAAHDLSWFQYHSLDVIGFLLACVASAILLVAKCCLFIFQKVGKTGKKKKR
>mouse_UGT2A2v1 238 bp
EMEEFVQTSGEHGIVVFSLGSMVKNLTDEKANLIASALAQIPQKVLWRYKGKIPDTLGSN
TRLFDWIPQNDLLGHPKTRAFITHGGTNGIYEAIYHGIPMVGVPMFADQPDNIAHMKAKG
AAVEVNMNTMTSSDLLNALRTVINEPSYKENAMRLSRIHHDQPVKPLDRAVFWIEFVMRH
KGAKHLRVAAHDLSWFQYHSLDVIGFLLACVASAILLVAKCCLFIFQKVGKTGKKKKR
>mouse_UGT2A3 238 bp
EMEEFVQSSGEHGVVVFSLGSMVKNLTEEKANLIASVLAQIPQKVLWRYSGKKPATLGSN
TRLFNWIPQNDLLGHPKTKAFITHGGTNGIYEAIYHGVPMVGVPMLGDQPHNIAHMEAKG
AALKVSISTMTSTDLLSAVRAVINEPSYKENAMRLSRIHHDQPVKPLDRAVFWIEFVMRH
KGAKHLRVAAHDLSWFQYHSLDVIGFLLLCVVTLTFIITKFCLFVCQKLYMKESKKMG
>mouse_UGT2B1 238 bp
EMEEFVQSSGEHGVVVFSLGSMVKNIKEEKANVVASALAQIPQKVLWRFDGKKPDTLGSN
TRLYKWIPQNDLLGHPKTKAFIAHGGTNGIYEAIYHGIPIVGIPLFGDQPDNINHIVAKG
AAVRVDFDTMSTTDLLTALKTVINDPSYKENAMRLSRIHHDQPMKPLDRAVFWIEYVMRN
KGAKHLRPALHDLTWFQYHSLDVIGFLLVCVVAVVFIIAKCCLFCCHKTANMGKKKKE
>mouse_UGT2B34v1 238 bp
EIEDFVQSSGEHGVVVFSLGSMVGSITEERANVIAAGLAQIPQKVLWRFEGKKPETLGSN
TRLYKWIPQNDLLGHSKTRAFITHGGTNGIYEAIYHGIPVVGIPLFGDQYDNIVHLKAKG
AAVRLDFLTMSSTDLHTALKTVTNDPSYKENAMRLSRIHHDQPVKPLDRAVFWIEFVMRH
KGAKHLRVAAHDLSWVQYHSLDVLGFLLACVLTVMFILKKCCLFCCQKLTKAGRKKKG
>mouse_UGT2B35 238 bp
EMEDFVQSSGVHGVVVFSLGSMVSNMTEERANAISWALAQIPQKVLWRFDGKTPASLGPN
TRIYKWLPQNDLLGHPKTKAFVTHGGANGLYEAIHHGIPMIGIPLFSEQHDNIAHMVAKG
TAVALNIRTMSRSDLLNALEEVINNPSYKENVMWLSTIHHDQPMKPLNRTIFWIEFVMRH
KGAKHLRPLAHNLTWYQYHSLDVIGFLLVCVVATAVLPVKCCLFVYQFFVKKAKKRKN
>mouse_UGT2B36v2 238 bp
EMEDFVQSSGEHGVVVFSLGSMVSNMTEEKANAIAWALAQIPQKVLWRFDGKTPATLGPN
TRIYKWLPQNDLLGHPKTKAFITHGGANGLYEAIHHGIPMIGIPLFGEQHDNIAHMVAKG
AAVTLNIRTMSRSDLLNALEEVIDNPFYKENAMWLSTIHHDQPMKPLDRAVFWIEFVMRH
KGAKHLRPLAYNLTWYQYHSLDVIGFLLAFVTFIVALIVKCFLFVYRFFVKKEKKMKN
>mouse_UGT2B37 238 bp
DMEEYVQSSGDHGVVVFSLGSMVSNITEEKVNAIAWALAQIPQKVLWKFDGKTPATLGHN
TRVYKWLPQNDLLGHPKTKAFITHGGANSVYEAIYHGIPMIGIPLFGEQHDNIAHMVAKG
AAVTLNIRTMSRSDVLNALEEVIENPFYKKNAMWLSTIHHDQPMKPLDRAVFWVEFVMRH
KNAKHLRPLGHNLTWYQYHSLDVIGFLLACVAATVVLTVKCLLFIYRFFVTKKKKMKN
>mouse_UGT2B38 238 bp
DMEEFVQSSGDHGVVVFSLGSMVSNMTEEKANTIAWALAQIPQKVLWKFDGKTPATLGHN
TRVYKWLPQNDLLGHPKTKAFVTHGGANGVYEVIYHGIPMIGIPLFGEQHDNIAHMVAKG
AAVTLNIRTMSRSDVLNALEEVIDNPFYKKNAIWLSTIHHDQPTKPLDRAVFWVEFVMRH
KRAKHLRSLGHNLTWHQYHFLDVIGFLLSCVAVTIVLTVKCLLFIYRFFVKKEKKIKN
>mouse_UGT2B5 238 bp
DMEEFVQSSGDHGVVVFSLGSMVSNMTEEKANAIAWALAQIPQKVLWKFDGKTPATLGHN
TRVYKWLPQNDLLGHPKTKAFVTHGGANGVYEAIYHGIPMIGIPLFGEQHDNIAHMVAKG
AAVALNIRTMSKSDVLNALEEVIENPFYKKNAMWLSTIHHDQPMKPLDRAVFWIEFVMRH
KRAKHLRPLGHNLTWYQYHSLDVIGFLLSCVATTIVLSVKCLLFIYRFFVKKENKMKN
>Mun_XM005152710_1 Mun_XM005152710.1 238 bp
EFEAIVNASGEHGIIVFSLGSMVSEIPIKKAKEISDALGTVPQTVLWRYTGKVPPNMPKN
IKLVKWLPQNDLLAHPKARAFITHGGSHGIYEGICNAVPMVLMPLFGDQMDNAKRIESRG
AGLTLNILEMTTQDISTALKAVINDKKYKENIKRLSDLHLDRPIHPMDLAVHWVEFVMRH
KGAPHLRPAAHDLNWIQYHSLDVIAFLMAVVLLSLFISLKCCLFCCRRCCCKKGRTRK
>Muni_XM010192775_1 Muni_XM010192775.1 238 bp
EFEAIVNASGEHGIVVFSLGSMVSEIPMTKAREIADALGSVPQTVLWRYTGEVPPNLPKN
VKLMKWLPQNDLLAHPKTRAFITHGGSHGVYEGICNAVPMVLMPLFGDQMDNAKRVESRG
AGLTLNILEMTSKDISTALKAVISEKKYKENVKRLSDLHLDRPIHPLDLAVHWVEFVMKH
KGAPHLRPAAHDLNWFQYHSLDVIAFLLAVVLFSLFISLKCCLFCCRRCCCKKGRTRK
>Mvi_XM018084478_1 Mvi_XM018084478.1 238 bp
EFEAIVNASGEHGIVVFSLGSMVSEIPMKKAIEIADALGTVPQTVLWRYTGPTPPNLPQN
VKLVKWLPQNDLLAHPKTRAFITHGGSHGIYEGICNAVPMVLMPLFGDQMDNAKRVESRG
AGLTLNILEMTS-DISTALRAVINDKTYKENIQRLSDLHLDRPIHPLDLAVHWVEFVMRH
KGAPHLRPAAHDLNWVQYHSLDVLAFLLFVLLLSLFISFKCCLCCCRRFCGKKGRTKK
>Nni_XM009462116_1 Nni_XM009462116.1 238 bp
EFEAIVNASGEHGIVVFSLGSMVSEIPMKKAIEIADALGSVPQTVLWRYTGQVPPNLPKN
VKLVKWLPQNDLLAHPKTRAFITHGGSHGVYEGICNAVPMVLMPLFGDQMDNAKRVESRG
AGLTLNILEMTSKDISVALKAVINDKKYKENIKRLSDLHLDRPIHPLDLAVHWVEFVMRH
KGAPHLRPAAHDLNWIQYHSLDVIAFLLSVVLLSLFISLKCCLFCCRRCCCKKGRTRK
>Nno_XM010014204_1 Nno_XM010014204.1 238 bp
EFEAIVNASGEHGIVVFSLGSMVSEIPIKRAKEIADALGTVPQTVLWRYTGEVPPNLPKN
VKLVKWLPQNDLLAHPKTRAFITHGGSHGIYEGICNAVPMVLMPLFGDQMDNAKRIESRG
AGLTLNILEMTTKDISTALQAVINDKKYKENIQHLSDLHLDRPIHPMDLAVHWVEFVMRH
KGAPHLRPAAHDLNWIQYHSLDVIAFLLVVVLLSLFISLKCCQFCCRRCCCKKGRTRK
>Oho_XM009932456_1 Oho_XM009932456.1 238 bp
EFEAIVNASGEHGIVVFSLGSMVSEIPMKKAIAIADALGSVPQTVLWRYGGEVPPNLPKN
VKLVKWLPQNDLLAHPKTRAFITHGGSHGVYEGICNAVPMVLMPLFGDQMDNAKRVESRG
AGLTLNILEMTSNDISTALKAVINDKKYKENIKRLSELHLDRPIHPLDLAVHWVEFVMRH
KGAPHLRPAAHDLNWIQYHSLDVIAFLLAVVLLSLFISVKCCLFCCRRWCCKKGRTRK
>Pad_XM009320772_1 Pad_XM009320772.1 238 bp
EFEAIVNASGEHGIVVFSLGSMVSEIPMKKATEIADALGSVPQTVLWRYTGEVPPNLPKN
VKLVKWLPQNDLLAHPKTRAFITHGGSHGVYEGICNAVPMVLMPLFGDQMDNAKRVESRG
AGLTLNILEMTSKDISAALKAVINDKKYKENIKRLSDLHLDRPIHPLDLAVHWVEFVMRH
KGAPHLRPAAHDLNWIQYHSLDVIAFLLSVVLLSLFISLKCCLFCCRRCCCKKGRTRK
>Pca_XM009515033_1 Pca_XM009515033.1 238 bp
EFEAIVNASGEHGIVVFSLGSMVSEIPMKKAEEIADALGSVPQTVLWRYTGEVPRNLPKN
VKLVKWLPQNDLLAHPKTRAFITHGGSHGVYEGICNAVPMVLMPLFGDQMDNAKRIESRG
AGLTLNVLEMTSKDIFAALKAVINDKKYKENIKRLSDLHLDRPIHPLDLAVHWVEFVMRH
KGAPHLRPAAHDLNWIQYHSLDVIAFLLTVVLLSLFISLKCCLFCCRRCCCKKGRTRK
>Pcr_XM009491260_1 Pcr_XM009491260.1 238 bp
EFEAIVNASGEHGIVVFSLGSMVSEIPMKKATEIADALGSVPQTVVWRYTGEVPPNLPKN
VKLVKWMPQNDLLAHPKTRAFITHGGSHGIYEGICNAVPMVLMPLFGDQMDNAKRVESRG
AGLTLNILQMTSKDISIALKAVINDKKYKENIKRLSDLHLDRPIHPLDLAVHWVEFVMRH
KGAPHLRPAAHDLNWIQYHSLDVIAFLLAVVLLSLFISLKCCLFCCRKCCCKKGRTRK
>Pgu_XM010079671_1 Pgu_XM010079671.1 238 bp
EFEAIVNASGEHGIVVFSLGSMVSEIPKKKAAEIASALGSVPQTVLWRYTGEVPPNLPKN
VKLVKWLPQNDLLAHPKARAFITHGGSHGVYEGICNAVPMVLMPLFGDQMDNAKRVESRG
AGLTLNILEMTSEDISTALKAVINDKKYKENIKRLSELHLDRPIHPLDLAVHWVEFVMRH
KGAPHLRPAAHDLNWFQYHSLDVIAFLLAVVLLSLFISLKCCLFCCRRCCFKKGRTRK
>Ple_XM010297368_1 Ple_XM010297368.1 238 bp
EFEAIVNASGEHGIVVFSLGSMVSKIPMTKATEIAEALGSVPQTVLWRYTGEVPSNLPKN
IKLVKWLPQNDLLAHPKTRAFITHGGSHGVYEGICNAVPMVLMPLFGDQMDNAKRIESRG
AGLTLNILKMTSKDISTALKAVINDKKYKENIKRLSDLHLDRPIHPLDLAVHWVEFVMRH
KGAPHLRPAAHDLNWIQYHSLDVIAFLLAVVLLSLFISLKCCLFCCRRCCCKKGRTRK
>Sca_XM009681809_1 Sca_XM009681809.1 238 bp
EFEAIVNASGEHGIVVFSLGSMVSEIPMKKAIEITEALGTIPQTVLWRYTGQAPPNLPKN
VKLVKWLPQNDLLAHPKTRAFITHGGSHGVYEGICNAMPMVLMPLFGDQMDNAKRIESRG
AGLILNILEMTSKDISDALHAVINDKKYKENIQRLSDLHLDRPIPPLDLAVHWVEFVMRH
KGAPHLRPAAHELNWIQYHSLDVIAFLLAVVLLSMFISLKCCLFCCRRCFRKKGRTSK
>Tal_XM009966099_1 Tal_XM009966099.1 238 bp
EFEDIVNASGEHGIVVFSLGSMVSEIPMKKATEIADALGSVPQTVLWRYTGQAPPNLPKN
VKLVKWLPQNDLLAHPKTRAFITHGGSHGVYEGICNAVPMVLMPLFGDQMDNAKRVESRG
AGLTLNILEMTSKDISTALKAVINDKKYKENIKRLSELHLDRPIHPLDLAVHWVEFVMRH
KGAPHLRPAAHDLNWIQYHSLDVIAFLLAVVLLSLFISLKCCLFCCRRCCCKKGRTRK
>Ter_XM009983267_1 Ter_XM009983267.1 238 bp
EFEAIVNASGEHGIVVFSLGSMVSDIPMKKAIEIADALGSVPQTVVWRYTGEVPPNLPKN
VKLVKWLPQNDLLAHPNTRAFITHGGSHGIYEGICNAVPMVLMPLFGDQMDNAKRVESRG
AGLTLNILEMTSQDISTALKAVINDKKYKENIQRLSDLHLDRPIHPLDLAVHWVEFVMRH
KGAPHLRPAAHDLNWIQYHSLDVFAFLLAVVLLSLFISVKCCLFCCRRCCFKKGRTRK
>Tgu_XM002190373_1 Tgu_XM002190373.1 238 bp
EFEAMVNASGEHGIVVFSLGSMVSEIPMKKAMEIAEGLGKVPQMVLWRYTGKAPPNLPKN
VKLVKWLPQNDLLAHPKTRAFITHGGSHGVYEGICNAVPMVLMPLFGDQMDNAKRVESRG
AGLTLNILEMTSNDISNALKAVINDKKYKENIQRLSDLHLDRPIHPLDLAVHWVEFVMRH
KGAPHLRPAAHDLNWVQYHSLDVIAFLAAITLLFLFISFKCCLCCCRCCFCKKGRTGK
>Tigu_XM010220426_1 Tigu_XM010220426.1 238 bp
EFEAIVNASGEHGIVVFSLGSMVSEIPVQRAIEITKALGTVPQTVLWRYTGEVPPNLPKN
VKLVKWLPQNDLLAHPKTRAFITHGGSHGIYEGICNAVPMVLMPLFGDQMDNAKRIESRG
AGVTLNILEMTSKDISDALHAVINDKKYKENIKRLSDLHLDRPMHPLDLAVYWVEFVMRH
KGAPHLRPAAHELNWIQYHSLDVIAFLLGVVLLSLFISFKCCVYCFRRCFPKKGKTSR
>zebra_fish_UGT1AB 238 bp
ELEEFVNGSGEHGFVVFTLGSMVSQLPEAKAREFFEAFRQIPQRVLWRYTGPVPENAPKN
VKLMKWLPQNDLLGHPKVRAFVTHGGSHGIYEGICNGVPMVMLPLFGDQGDNAQRLVSRG
VAESLTIYDVTSEKLLVALKKVINDKSYKEKMMKLSAIHRDRPIEPLDLAVFWTEFVMRH
KGAEHLRPAAHDLNWIQYHSLDVIGFLLLILLTVIFVTVKSCMFCFRKCFKKSQKKKK
>zebra_fish_UGT1B 238 bp
EVEEFVNGSGEHGIVVFSLGSLVSSMPKEKADIFFKAFSMIPQRVLWRYTGEIPNNVPEN
VKLMKWLPQNDLLGHPKARAFITHGGTHGIYEGICHGVPMVMLPLFGDQADNVHRVATRG
VGVILSIHDITVETLLDALNSVINNSSYKQKMQKLSAIHNDRPIQPLDLAVFWTEFVMRH
KGADHLRPAAHELNWLQYHSLDVIGFMLLIVLIVTLAMLKCCSLCWRRCCRKTQKRKE
>zebra_fish_UGT2A4v1 238 bp
EMEEFVQSSGDHGVVVFSLGSMIKNLTSERANTIAAALGQIPQKVVWRYSGKTPETLAPN
TKIYDWIPQNDLLGHPKTKAFITHGGTNGLYEAIYHGVPMVGLPLFADQPDNLLHMKTKG
AAVVLDINTLESKDLVDALKTVLNNPSYKESIMRLSRIHHDQPMKPLDQAVYWIEFVMRN
KGAKHLRVQAHELSWYQYHCLDVAAFLLSIAALITFLWVKACCFLFRRCVRKTRPERK
>zebra_fish_UGT2A5v1 238 bp
ELEEFVQSSGDHGVVVFSLGSMIKNLTSERANTIAAALGQIPQKVVWRYSGKTPETLAPN
TKIYDWIPQNDLLGHPKTKAFITHGGTNGLYEAIYHGVPMVGLPLFGDQPDNLLHIKTKG
AAVVLDIHTMGSKDLVDALKAVVNNPSYKESIMRLSRIHHDQPMKPLDQAVYWIEFVMRN
KGAKHLRVQAHELSWYQYHCLDVAAFLLSITALITFLWVKACCFLFRRCVRKTRPERK
>zebra_fish_UGT2A6 238 bp
ELEEFVQSSGDHGIVVFSLGSMIKNLTVQKANTIAAALGQISQKVVWRYSGKTPETLAPN
TKIYDWIPQNDLLGHPKTKAFITHGGTNGLYEAIYHGVPMVGLPLFGDQPDNLMHLKSKG
AAVVLDFFTLESKDLVDALKTVLNNPSYKESIMRLSRIHHDQPMKPLDQAVYWIEFVMRN
KGAKHLRVQAHELSWYQYHCLDVAAFLLSITALITFLWVKACCFLFRRCVRKTRPERK
>zebra_fish_UGT2A7v1 238 bp
DMEEFVQSSGDDGIVVFTLGSMIDKVPKEMSNRIASALAQIPQKVLWRYGGEKPDTLGEN
TRIYKWIPQNDLLGHPKTRAFITHGGTNGVYEAIYHGVPMVGIPLFGDQPDNMVHMTTRA
AAVVVDIKSMQPQELVDKLNTVINDPSYKENAMRLSRIHHDRPMKPLDESVFWIEFVMRN
KGAKHLRVEAHNLTWYQYHCLDVFAFLTTVLTLVLYICFKMAKFFIMRCCFRSKRKSK
>zebra_fish_UGT2A7v2 238 bp
DMEEFVQSSGEDGIVVFTLGSLVGKVPKEISNRIASALAQIPQKVLWRYGGEKPDTLGEN
TRIYKWIPQNDLLGHPKTRAFITHGGTNGVYEAIYHGVPMVGIPLFGDQPDNMVHMTTRG
AAVVVDIKSMQPQELVDKLNTVINDPSYKENAMRLSRIHHDRPMKPLDESVFWIEFVMRN
KGAKHLRVEAHNLTWYQYHCLDVFAFLTTVLTLVLYICFKMAKFFIMRCCFRSKRKSK
>zebra_fish_UGT2A7v3 238 bp
DMEEFVQSSGDDGIVVFTLGSMIDKVPKEMSNRIASALAQIPQKVLWRYGGEKPDTLGEN
TRIYKWMPQNDLLGHPKTRAFITHGGTNGIYEAIYHGVPMVGIPLFGDQPDNMVHMTTRG
AAVVVDIKSMQPQELVDKLNTVINDPSYKENAMRLSRIHHDRPMKPLDESVFWIEFVMRN
KGAKHLRVEAHNLTWYQYHCLDVFAFLTTVLTLVLYICFKMAKFFIMRCCFRSKRKSK
>zebra_fish_UGT2BL 238 bp
DLEEFVQGSGEHGVIVMSLGTLVKGLPSEITSEIAAGFAQLPQRVIWRHLGERPHNLGNN
TLLVKWLPQNDLLGHPKTRAFVAHGGTNGIYESIYHGVPLVGVPLLFDQFENMLRLQVRG
AAKVLDVTKLDSRSFLAALQEVLHEPSYKENIQRLSRLHKDQPVGPQDSALFWIEFVMRH
KGAAHLRTEAYKMPWYSYHSLDVLACLLAVLLTVGGAVVGGVWYVCFRLCRRQKSKLE
