# Supplementary material for: The evolution of UDP-glycosyl/glucuronosyltransferase 1E (UGT1E) genes in bird lineages is linked to feeding habits but UGT2 genes is not
Source: PLoS One. 2018 Oct 31;13(10):e0205266. doi: 10.1371/journal.pone.0205266 (PMC6209164; doi:10.1371/journal.pone.0205266)
Supplement: S3 File — (TXT) [file pone.0205266.s007.txt]

>Ach_XM009081765_1 Ach_XM009081765.1 197 bp
FLFQVAVFCGKVLVWPTEGSHWLNMNVIIQELIRRGHSITIMVSNATLFITPKA-KTVEE
FEIYNVPYKKDFPESLINGIVELGKLSCEAVLANQEMMARLQGSGYDMVLSDPVTPCGEL
LALKLDIPFVYSLRFSPAFTLERHCGKIPTPASYTPAT--LSELTDHMSFGERIKNFVSY
DYVFRTYHWDIYYSKIL
>Afo_XM009273598_1 Afo_XM009273598.1 197 bp
LLFQVAVFCGNVLVWPTEGSHWLNVKIVIQELIRRGHNVTILVSNASLFIKPRA-EAAEK
FEVYNVPFKKDTIENLIEDVVELGKLSCDAVLTNRELMAHLQGSSYDLLLSDPVTLCGDL
LALKLAIPFIYSLRFTPASTVERHCGKIPAPPSYAPAA--LSELTDCMSFSERIKNIVSY
DYVFQSYEWDIYYSKVL
>Apl_XM005011822_2 Apl_XM005011822.2 197 bp
VLWLLAVSGGKVLVWPVDNSHWLNMEYVLKELVARGHEVTVLLPSCFLILNATD-HSPFR
FEVVEVPISKKEMAATLDESFRVIQLLCDGVLRDKMLMERLKASAFDVLVADPLVPSGEL
FAEMLGIPFVYTIRFSLGNTVERLCGGLPAPPSYVPAI--LSRLTDKMSFTERLYNIISY
DLTYHHLNWDQYYSEVL
>Apl_XM013092291_1_v1 Apl_XM013092291.1_v1 197 bp
LVFQVAVCCGNVLVWPTEGSHWLNVQAVIRELIRRGHSVTVLVSNASLFIQPKA-EAAER
FEIFNVPFQKDTIENLIEGLVELGKLSCDAVLTNQELMAHLRGSGYDLLLSDPVTLCGDL
VALKLAVPFVYSLRFSPASTVERHCGKIPAPPSYTPAA--LSELTDRMSFSERIKNIVSY
DYVFQSYEWDVYYSKIL
>Apl_XM013092291_1_v2 Apl_XM013092291.1_v2 197 bp
----------------LDASHWINIKVLLEELVLRGHEVTVLVPSSNLLINYEDTSSPFT
FEVLQVPYSQEFLNAVMEDFLRMTELICDTLVTNPQLMAKLQQAKFDVLIADPLAVGGEL
VAQLLEIPFVYTFRFSDGNVAERLCGGLPSPPSYVPAS--TVGMTDQMSFVERLRNFLFY
DLFFLKFEWDGYYSNVL
>Avi_XM009873783_1_v1 Avi_XM009873783.1_v1 197 bp
LLWQVAAFCGNVLVWPTEGSHWLNVEIVIQELIHRGHSVTILVSNASLFIKPRT-EAAEK
FEVYNVPFKNDTIENLIEDVVELGKLSCDAVLTNRELMAHLQGSSYDLLLSDPVTLCGDL
LALKLAVPFIYSLRFSPASTVERHCGKIPAPPSYTPAA--LSELTDCMSFGERIKNIVSY
DYVFQSYEWDIYYSK--
>Avi_XM009873783_1_v2 Avi_XM009873783.1_v2 197 bp
-----------GLVWAADNSHWLNMEYILQELVARGHEVTVLLPSCFLILNATQ-PSPFQ
FEVIEVPITKKEMADFLEEHLKIAQLICDEVLKNEALLERLRASNFDVFLADPLAPSGEL
FAEKLGIPFVYTIRFSIGNTVERLCGQLPAPPSYVPAT--LSRLTDRMSFLERLKNTLFY
DIIYHYLSWNQYYSDVL
>Bre_XM010301838_1 Bre_XM010301838.1 197 bp
LLFQVSVFCGNVLVWPTEGSHWLNVKIVIQELIRRGHRVTVLVSNASLFIKPRA-EATEK
FEVYNVPFKKDTVENLIEDVVELGKLSCDAVLTNQELMAHLQGSSYDLLLSDPVTLCGDL
LALKLAIPFIYSLRFSPASTVERHCGKIPAPPSYAPAA--LSELTDCMSFGERIKNIVSY
DYVFQSYEWDVYYSKVL
>Bre_XM010301839_1 Bre_XM010301839.1 197 bp
LLWACAGLCGKVVVWPTDASHWINVKVLLEELVVRGHEVTVLVPSSNLLINYQDTSSPFT
FEVLQVPFTQKTLDAIMEDFLRMKEDLCDTLVMNPQLIAKLQQAKFDVLLADPLSVGGEL
IAEILAIPFVYSFRFSDGNAVERLCGGLPSPPSYVPAS--TRGMTDQMSFMERLQNFLFY
DLFFLTFEWDWYYTNVL
>Brh_XM010131825_1 Brh_XM010131825.1 197 bp
LLFPVTVFCGNVLVWPAEGSHWLNVQGVIRELIHRGHSVTILVHSSSLYIKPRA-DAAEK
FEVYDVPFQTDTLRNMIDDAVELGKQSCDAALTNQELMARLQRSNYDVVLSDPAALCGDL
LALKLAIPFIYSLRFSPASTMERNCGKIPAPPSYVPAA--LSELSDRMSFSERVKNIVSY
EHIFQTFEWDVYYSKIL
>Can_XM008499596_1 Can_XM008499596.1 197 bp
FLFQVAVFCGKVLVWPTEGSHWLNVKIVLEGLIHRGHSVTVLVSNASLFIKPRA-EAVEK
FEVYNVPFKKDTIENLIEGVVELGKLSCDAVLTNQELMSHLQSSSYDLLLSDPVTPCGDL
LALKLSIPFLFSLRFSPASTVERHCGKIPAPPSYAPAA--LSELSDCMSFSERIKNIISY
DYVFQSYEWDIYYSKIL
>Can_XM008499597_1 Can_XM008499597.1 197 bp
LLWACAGFCGKVVVWPTDASHWINVKVLLEELVLRGHEVSVLVPSSNLLIDYTDKSSPFT
FEVLEVPFTQKTLDDMMEGFLKMIEDLCDTLVMNSQLMEKLQQAKFDVLIADPLSVGGEL
VAEILAIPFVYTFRFSNGNTVERLCGGLPSPPSYVPAS--TRGLTDQMSFVERLQNFLFY
DLFFLKFELDGYYSDVL
>Cbr_XM008635625_2 Cbr_XM008635625.2 197 bp
LLWAYAGFCGRVVVWPTDASHWINVKVLLQELVLRGHEVTVLVPSSNLLINYHDTSSPFT
FEVLQVPFSQETLDASMEDFLSMKEQLCDTVVMNSRLIAKLQQAKFDVLIADPLSVGGEL
VAEILEIPFVYSFRFSDGNVVERLCGGLPSPPSYVPAS--TMGLTHQMSFMERLQNFLFY
DLFFLKFEWDGYYSNVL
>Cbr_XM017736794_1 Cbr_XM017736794.1 197 bp
ALWLLAGSGGKVLVWPADNSHWLNMEHILQELVVRGHEVTVLLPSCFLILNPTQ-PSPFQ
FEVIEVPITKKEMTDLMDEILKIAQKICDGVVKNEALMERLRASAFDVLLADPLSPSGEL
VAEKLGIPFVYTFRFSMGNTVERLCGTLPAPPSYVPTT--LTSLTDRMTFWERLKNLLSY
DFVFHYISWDQYYSEVL
>Cca_XM009567056_1_v1 Cca_XM009567056.1_v1 197 bp
----MAVFCGNVLVWPTEGSHWLNVKIVIQELIHHGHSVTVLVSNASLFIKPKA-EATEK
FEVYNVPFKKDTVENLINDVVELGKLSCDAVLKNRELMAHLQESGYDLLLSDPVTLCGDL
LALKLAIPFIYSLRFSPASTVERHCGKLPAPPSYTPAA--LSELTDCMTFPERIKNIVSY
DYVFQRYEWDIYYSKIL
>Cca_XM009567056_1_v2 Cca_XM009567056.1_v2 197 bp
VLWLLAGSGGKVLVWPADNSHWLNMEYLLQELVNRGHEVTVLMPSCFLILDTTR-PSPFQ
LEVVDVPITKKKMAALLEETIKIAQLACDEILKNEALLERLRASNFDVFLVDPLTPGGEL
FAEKLGIPLVYTIRFSVGNTIERLCGALPTPPSYVPAV--LSGLTDRMSFLERLKNIFAY
DIIYHYLSWDQYYSDVL
>Cca_XM009567056_1_v3 Cca_XM009567056.1_v3 197 bp
LLWACAGFCGKVVVWPTDASHWINMKVLLEELILRGHEVTVLVPSSNLLINYQDTSSPFT
FEVLEVPFSQKTLDALMDNFLKIEEELCDTFLMNPQLIAKLQQAKFDILVADPFSVGGEL
VAEILAIPFVYSFRFSDANAVERLCGGLPSPPSYVPAS--TKGLTDRMSFMDRLQNFLFY
DMFYLKLEWDGYYSNVL
>Ccr_XM009703297_1 Ccr_XM009703297.1 197 bp
LLFQVAVFCGNVLVWPTEGSHWLNVKIIIEELNRRGHSVTVLVSNASLFIKPRA-EAAEK
FEVYSVPFKKDTIENLIEDVVELGKLSCDAVLTDRELMAHLQGSSYDLLLSDPVTLCGDL
LALRLAIPFIYSLRFSPASTVERHCGKIPAPPSYAPAA--LSELTDCMSFGERIKNIMSY
DYVFQSYEWDIYYSKVL
>Ccr_XM009703298_1 Ccr_XM009703298.1 197 bp
LLWAYAGFCGKVVVWPTDASHWINLKVLLEELILRGHEVTVLVPSSNLLINYQDTSSPFT
FEVLQVPFTQKTLDATMDDFLRMKEDLCDTLLMNPQLIAKLQQAKFDVLIADPLSAGGEL
IAEILSIPFVYSFRFSDGNVVERLCGGLPSPPSYVPAS--TRGLTDQMSFMERLQNFLFY
DLFFLKFKWDGYYSNAL
>Cli_XM005511921_2__XM013370227_1__XM013370228_1 Cli_XM005511921.2__XM013370227.1__XM013370228.1 197 bp
LLLQVTVSCGKVLVWPTEGSHWLNVKIIIQELIHRGHNVTILVSNASLFIKP-A-EATEK
FEVYNVPFETDTVENLIRHTVELGKLSCDAVVTNQELMAHLQESGYDLVLSDPVTPCGEL
VALKLAIPFIYSLRFSPAFTLERHCGKIPTPPSYTPAA--LSELTDSMSFSQRIKNILSY
DYVFQSYEWDVYYSKVL
>Cli_XM013370229_1 Cli_XM013370229.1 197 bp
VLWLLAGSGGKVLVWPADNSHWLNMDCILQELVVRGHQVTVLLPSCFLILDPAQ-PSPFQ
FEVVKVPITKEEMAASLEETFEAIQIMCDEVLKNKALLERLRTFGFDVFLIDPLVPSGEL
VAEKLGIPFVYTIRFSIGNTVERHCGALPAPPSYIPAT--LSHLTDRMSFLERLKNTFTY
DMMYHYVSWDQYYSDVL
>Cli_XM013370230_1 Cli_XM013370230.1 197 bp
-------------VWPTDASHWINMKVLLEELVHRGHEVTVLVASSNLLINYQDTSSPFT
FEILQVPFSQQSLEALMEDFLRLKKDLCDTLVMNPQMIAKLRQAKFDIVIADPLALGGEL
VAEILAIPFVYSFRFSDGNVAERLCGGLPSPPSYVPAS--TNGLTDQMSFEERLQNFLFY
DLFFLKFEWDGYYSNVL
>Cma_XM010120868_1 Cma_XM010120868.1 197 bp
LIFQVTVFCRNVLVWPTEGSHWLNVKIVIQELIRRGHSVTVLVSNASLFIKPRS-EAAEK
FEVYNVPFKKDTIEKLIEDVVELGKLTCDAVLTNRELMAHLQGSSYDLLLSDPVTLCGDL
LALKLAIPFIYSLRFSPASTVERHCGKIPAPPSYAPAA--LSELTDCMSFGERIKNIVSY
DYIFQSYEWDIYYSKVL
>Cma_XM010120869_1 Cma_XM010120869.1 197 bp
LLWAYAGFCGKVVVWPTDASHWINVKVLLEELVFRGHEVTVLVPSSNLLIDYQDTSSPFT
FEVLQVPFTQKSLHAIMEDFLRMKEDLCDILVTNPQLIEKLQHAKFDVLIADPLSVGGEL
IAQILAIPFVYSFRFSDGNVAERLCGGLPSPPSFVPAS--TTGLTDQMSFKERLWNFLFY
DLFFLKFKWDGYYSNVL
>Cpe_XM010008959_1 Cpe_XM010008959.1 197 bp
LLLQVAVFCGNVLIWPTEGSHWLNVKIVIQELIQRGHNVSILVSNASLFIKPRA-EAVEK
FEVYNVPFKKDTIENLIKDIVELGKLSCDAVLTNQELMGHLQRSSYDLLLSDPVTLCGDL
LALKLTIPFIYSLRFSPASTVERHCGKIPAPPSYAPAA--LSELTDCMSFGERIKNIVSY
DYVFQSYEWDTYYSKIL
>Cpe_XM010008960_1 Cpe_XM010008960.1 197 bp
LLWAYAGFCGKVVVWPTDASHWINVKVLLEELVLRGHEVTVLVPSSNLLINYQDTSSPFT
FEVLQVSFTQETLDAFMDDFLRMKKDLCDT-AMNPQLIEKLQQAKFDILIADPLAVGGEL
IAEILAIPFVYSFRFSDGNVVERLCGGLPSPPSYVPAS--TRRLTDRMPFVERLQNFLFY
DLFFLKFEWDGYYSYAL
>Cst_XM010201711_1 Cst_XM010201711.1 197 bp
LLWAYTGFCGKVVVWPTDASHWINVKVVLEELIGRGHEVTVLVPSSNLLIDYRDTSSPFT
FEVLQVPFTQEKLYALMDDFIRMKKDLCDTLVTNSELVAKLQQAKFDILIADPLCIGGEL
VAQILEIPFVYTFRFSEGNVVERLCGGLPSPPSYVPAS--TIGLTDQMSFLERLKNFLFY
DLSFFKFELDGYYSNVL
>Cvo_XM009881128_1 Cvo_XM009881128.1 197 bp
LLFQVAVFCGNVLVWPTEGSHWLNVKIVIQELIRRGHSVTVLVSNASLFIKPRA-EAMEK
FEVYNVPFKKDTIENLIEDVVELGKLSCNAVLTNREMMAHLQGSSYDLLLSDPVTLCGDL
LALKLAIPFIYSLRFSPASTVERHCGKIPAPPSYTPAA--LSELTDYMSFSERIKNIVSY
DYVFQSYEWDIYYSKVL
>Cvo_XM009881129_1 Cvo_XM009881129.1 197 bp
LLWACAGFCGKVVVWPTDASHWINVKVLLEELVLRGHEVTVLVPSSNLLINYQDTSSPFT
FEVLQVPFTQKTLDAIMEDFLKMEEDLCDTLVMNPQLIAKLQQAKFDVLIADPLAVGGEL
VAEILAIPFVYSFRFSAANVAERLCGGLPSPPSYVPAS--TIALTDKMSFVERLQNFLFY
DLFFLKFELDGYYSHVL
>Ega_XM009649204_1 Ega_XM009649204.1 197 bp
LLFQVTVFCGNVLVWPTEGSHWLNVRIVIQELIHRGHSVTILVSNASLFIKPRA-EATEK
FEVYNVPFKKDTVENLIEDVVELGKLSCDAVLTNEELMTHLQGSSYDLLLSDPVTLCGDL
LALKLAVPFIYSLRFSPASTVERHCGKIPAPPSYTPAA--LSELTDCMSFGERIKNIVSY
DYIFQSYEWDIYYSEVL
>Ega_XM009649205_1 Ega_XM009649205.1 197 bp
LLWAYTGFCGKVVVWPTDASHWINVKTLLEELVLRGHEVTVLVPSSNLLINYQDTSSPFT
FEVLQVPFTQRTLNAVMEDFLRMKKDLCDTLVMNPQLIAKLQQAKFDVLVADPLSVGGEL
VAEILAIPFVYSFRFSEGNVVERLCGGLPSPPSYVPAS--TRGLTDQMSFVERLQNFLFY
DLFFLKFEWDGYYSNVL
>Ehe_XM010155093_1 Ehe_XM010155093.1 197 bp
LLWAYAGFCGKVVVWPTDASHWINVKVLLEELVLRGHEVTVLVPSSNLLIDYHDTSSPFT
FEVLHVPFTQKTLEDFMEDFLRMKKDLCDTLVMNPELIARLQQAKFDVLIADPLAVGGEL
VAEILAIPFVYSFRFSDGNVVERLCGGLPSPPSYVPAS--TKGLTDQMSFAERLQNFLFY
DLFFLKFKWDGYYSNVL
>Fgl_XM009579738_1 Fgl_XM009579738.1 197 bp
VLWLLAGLGGKVLVWPADNSYWLNMEYILQELVAQGHKVTVLLPLCFLILNPTQ-PSPFQ
---------------------TIAQLVCE-VLKNEALLERLRASTFDVVLADPLHPSGEL
FAEKLGMPFMYTIRFSIGKTVERLCGTLPPPPSYIPAT--LSCLTDRMSFLERLKNIFTY
DIIYHYLSWDQYYSDVL
>Fgl_XM009579739_1_v1 Fgl_XM009579739.1_v1 197 bp
LLFQVAVFCGNVLVWPTEGSHWLNVKIVIQELIRRGHSVTILVSNASLFIKPRA-EAAEK
FEVYNVPFKKDAIVNLIEDVVELGKLSCDAVLTNRELMAHLQGSSYDMLLSDPVTLCGDL
LALKLAIPFIYSLRFSPASTVERHCGKIPAPPSYTPAA--LSELTDCMSFGERIKNIVSY
DYVFQSYEWDIYYSKVL
>Fgl_XM009579739_1_v2 Fgl_XM009579739.1_v2 197 bp
-------------------DHWINVKVLLEELVLRGHEVTVLVPSSNLLINYRDTSSPFT
FEVLQVPFTQKALHAIMEKLFRMKEEVCDALVMNPQLIAKLQQAKFDVLIADPLSVGGEL
VAEILAIPFVYSFRFSHGNVVERLCGGLPSPPSYVPAS--TRGLTDQMSFVERLQNFFFY
DFFFLKIEWDGYYSNVL
>Fpe_XM013299694_1 Fpe_XM013299694.1 197 bp
ALWLLPVSGGKVLVCPADNSHCLNMEYILQELVVRGHEVTVLLPSCFLFLNVTQ-PSPFR
FEVVEVPITKKEMATLLEDFLKIVQLVCDEVLKNKALLERLRASTFDVLLADPLSPSGEL
FAEKLAIPFVYTIRFSIGNTLERLCGTLPAPPSYVPAT--PSGLTERMSFLERLKTIFIY
DIMYHYVSCDQYYSDVL
>frog_UGT1A 197 bp
RFFILLADGGRLLVVPQDGSHWLSMRVLVDRLAQNGHHIVMAIPEVNMFFN--D-LDNYK
VKTFSSPYSKDVLESRVRHMNFLYESVCQHFLQNSTLIRELEKEHFDAMLTDSVFPCGEI
VAEHLSIPSVSFTR-GAAFGMDQIGSQTPSPPSYVPRM--FTVYTDNMSFSQRVKNFLIH
HIVCHIFPYAQMASDFL
>frog_UGT1L1 197 bp
ALLFLGIEAEKLLAIPLDGSHWLSMRILVESLGQRGNQVVVLAPHSNIHIH--P-SENYI
LRTYPVPYSKELLKEQMVKSANMYQRICQHLLHSKEIMQELQESAFDAALIDPFFPCGMI
VAEYLHLPSVYLLY-GLPCGIDRLATQCPSPLSYVPRH--FTGNTDHMSFPQRLKNALLW
TFLCNLLPYAQLASEFL
>frog_UGT1L2 197 bp
LLFCLGSEGGKLLVVPMDGSHWLSMSSVVERLAQNGHEIIVAKPENSIVKF--D-SNLYT
LRNFSTPYSNQDIHEHLQQFVTARNSLCKSLLQNKQLIQNLQEEKFDAVLNDPMFFCGVI
LAEHLGIPSVHFLR-EVPCMYDYISAQCDSPLSYVPRH--FTQNSDKMNFLQRVGNTLLR
PIFCGAAGWEHLASEFL
>frog_UGT2A1v2 197 bp
LLLQATVSSEKILAWPADASHWLNLKLILEEVASRGHEVTALIHSANMQMGNFK-SSPVK
MEIFPVPFTKERNFNILNEFIRTKELLCDGVVKNKDLLYKLQNEKFDVVVADPLVPCGEL
IAEILGVPFVYTFRFSMGNSVERLCGQLPSPFSYVPGT--MAELIDRMSFGERLVNTIHY
DLLFALLHWDEYYSEVL
>Gfo_XM005418148_1 Gfo_XM005418148.1 197 bp
LLWAYTVFCGRVVVWPTDASHWINVKVLLQELVLWGHEVTVLVPSSNLLINYQDTSSPFT
FEVMQVPFSQETLDAFMEDFLTMKEQLCDTLVMNSRLLAKLQQAKFNVLIADPLSVGGEL
VAEMLEIPFVYSFRFSEGNVVERLCGGLPSPPSYVPAS--TMGLTHHMSFMERLQNLLFY
DLFFMKFEWDGYYSNVL
>Gfo_XM014311933_1 Gfo_XM014311933.1 197 bp
VLVLLAGSGGKVLVWPADNSHWLNMEHILQELVARGHEVTVLLPSCFLIVNPTK-PSPFQ
FEVIEVPITKKEMTDLMDKMFKMVQMVCDGVVKNEALMERLRASAFNLFLADPLFPSGEL
VAEKLGIPFVYTFRFSMGNTVERLCGTLPAPPSYVPTT--LTRLTDRMTFWQRLKNILGY
DFMFHYLNWDQYYSEIL
>Gga_XM004941193_2 Gga_XM004941193.2 197 bp
LLWTFAGFCGKVVVWPTDASHWINMKVLLEELILRGHEVTVLVPSINMLIDYQDTSSPFT
FEVLKVNFTQETFDALMVDFLRMKEAICDALVSNHQLIAKLHQAKFDVLIADPLAVCGEL
AAQLLEIPFVYSFRFSEGNVVERLCGGLPSPPSYVPAS--TTGLTDQMSFVERLWNFFFY
DLFFLKFEWDGYYSNVL
>Gga_XM004941194_2 Gga_XM004941194.2 197 bp
LAFHVAVFCGNVLVWPTEGSHWLNVKMVIQELIRRGHSVTILVSNASLFIQPKA-ETTEK
FEVYNVPFKKDTIANLIEDIMELGKLSCDAVLTNQELMAHLQGSGYDLLLSDPVTPCGDL
VALKLALPFVYSLRFSPASTVERHCGKIPAPPSYTPAA--LSELTDHMSFGERIKNILSY
DYIFQSYEWDIYYSKIL
>Gga_XM015276390_1 Gga_XM015276390.1 197 bp
-----------------DNSHWLNVEYILHELVARGHEVTVLLPSCFLILNGTQ-PSPFQ
FEMIEVPISKSEMAAAMDEGFKMIDLLCDAVLKDKVLLERLRTSAFDVLLADPLMPSGEL
FAEKLGIPLVYTIRFSMGNTVERLCGGLPAPPSYVPAS--LSSLTDKMTFTERLKNMFSY
DLAYHYVHWNQFYSDIL
>green_anole_UGT1A 197 bp
ILLLLAASGGKLLVIPMDGSHWLSMKPVLKQLRQNGHEMVIIAPEVSIHIKP-E-EDFYT
LKTYPVPFTSEEMNENIQSFSKTFELMCTHLLYNEELKMYFRENKFDAVFSDPFWPCGQI
VAEYLEIPSVFFLR-GIPCGYEFEATQCPRPPSYVPRG--FTRYSDHMTFPQRVKNMLFH
FFLCSSVPYAKLASEFL
>green_anole_UGT2A1 197 bp
PLMMMFASSGNVLIWPADYSHWMNMKSIIHELAARGHQVTVLLPSFYQEAESSG-PSNFH
LEVISVPFSKKDMDNFMQDFLTLYDFICDNVFWNEKLLQKLESAAFDVLISDPVMLGGEL
LAEKLHVPFLYSLRFSFGNTMERICGNIPAPPSYVPAS--MGEQTDRMSFMERIANMLTY
DIVFHHLEWNKYYSDVL
>green_anole_UGT2A2 197 bp
PFIMMFASTGNVLVWPYDYSHWMHMKSVIHELTARGHRVTVVMASSYQAAESSE-SSNFH
VEVIPVPFTRKEMEMLTQDALKIYSHLCDNVFWNEKLLQKLESAAFDVLISDGVMPGGEL
LAEKLRVPFLYSLRLTPGNTMERICGHVPAPSSYVPTG--LVGLTDRMSFMERTANMLTY
DIMFHHFDWDQYFSDVL
>green_anole_UGT2A3 197 bp
PIATACSSAGKVLVWPVDNSHWINMKFILNELTDRGHQVTVLLPSFFMAVKASE-PSPFQ
LEEIPFLFSREDMDTMLQDFLKTHDFSCDRVVLNQTLMERLESVGFDILIADPLLPCGEL
VAEKLHLPFVYTFRFSVGNTMECVCGVIPAPPSFVPAS--LGGLTDRMSFMQRTRNMLFY
DILFHQVDWSKYYSDVL
>Gst_XM009807659_1 Gst_XM009807659.1 197 bp
LLFQVAVFCGNVLVWPTEGSHWLNVKIVTQELIRRGHGVTVLVSNASLFIKPRA-EAGEK
FEVYNVPFNKDTIVKLIEDVVELGKLSCDAVLTNQELMAQLQGSSYDLLLSDPVTLCGDL
LALKLAIPFIYSLRFSPASTVERHCGKIPAPPSYAPAA--LSELTDCMSFGERIKNIVSY
DYVFQSYEWDIYYSKVL
>Gst_XM009807660_1 Gst_XM009807660.1 197 bp
LLWAYAGFCGKVVVWPTDASHWINVKVLLEELVLRGHEVTVLVPSSNLLIDYRDISSPFT
FEVLQVPFTQKTLHTILEDFLRMKKDLCDTLVMNPQLIAKLQQAKFDVLIADPLSVGGEL
VAEILAIPFVYSFRFSDGNVVERLCGGLPSPPSYVPAS--TRGLTDQMSFVERLQNLLCY
DFFFLKFEWDGYYSNVL
>Hal_XM009930168_1 Hal_XM009930168.1 197 bp
VLIILVGFCGKVVVWPTDASHWINMKVLLEELVLRGHEVTVLVPSSNLLIDYQDTSSPFT
FEVLQVPFTQKTLHAIMDDFLRTKKDLCDTLVMNPQLIAKLQQAKFDVLVADPLSVGGEL
VAEILAIPFVYSFRFSDGNVVEKLCGGLPSPPSYVPAS--TRGLTDQMSFVERLQNFLFY
DLFFLKFEWDGYYSNVL
>Hal_XM009930169_1 Hal_XM009930169.1 197 bp
LLLQVAVFCGNVLVWPTEGSHWLNVKIVIEELIRRGHGVTVLVSNASLFIKPRA-EAAEK
FEVYNVPFRKDTVENLIEGVVELGKLSCDAVLTNRELMAHLQGSSYDLLLSDPVTLCGDL
LALKLAIPFIYSLRFSPASTVERHCGKMPAPPSYAPAA--LSELTDHMSFGERVKNIVSY
DYIFQSYEWDIYYSKVL
>Hle_XM010586268_1 Hle_XM010586268.1 197 bp
------GFCGKVVVWPTDASHWINMKVLLEELVLRGHEVTVLVPSSNLLIDYQDTSSPFT
FEVLQVPFTQKTLHAIMDDFLRTKKDLCDTLVMNPQLIAKLQQAKFDVLVADPLSVGGEL
VAEILAIPFVYSFRFSDGNVVEKLCGGLPSPPSYVPAS--TRGLTDQMSFVERLQNFLFY
DLFFLKFEWDGYYSNVL
>Hle_XM010586269_1 Hle_XM010586269.1 197 bp
LLLQVAVFCGNVLVWPTEGSHWLNVKIVIEELIRRGHGVTVLVSNASLFIKPRA-EAAEK
FEVYNVPFRKDTVENLIEGVVELGKLSCDAVLTNRELMAHLQGSSYDLLLSDPVTLCGDL
LALKLAIPFIYSLRFSPASTVERHCGKMPAPPSYTPAA--LSELTDHMSFGERVKNIVSY
DYIFQSYEWDIYYSKVL
>human_UGT1A10v2 197 bp
-VCLLLAEAGKLLVVPMDGSHWFTMQSVVEKLILRGHEVVVVMPEVSWQLE--R-SLNCT
VKTYSTSYTLEDQNREFMVFALLMSSSCRSLFNDRKLVEYLKESSFDAVFLDPFDTCGLI
VAKYFSLPSVVFTR-GIFCHHLEEGAQCPAPLSYVPND--LLGFSDAMTFKERVWNHIVH
HLFCQYLNALEIASEIL
>human_UGT1A1v1 197 bp
LLLCVLSHAGKILLIPVDGSHWLSMLGAIQQLQQRGHEIVVLAPDASLYIR--D-GAFYT
LKTYPVPFQREDVKESFVSLGKTYKKICSHLLHNKELMASLAESSFDVMLTDPFLPCSPI
VAQYLSLPTVFFLH-ALPCSLEFEATQCPNPFSYVPRP--LSSHSDHMTFLQRVKNMLIA
NFLCDVVPYATLASEFL
>human_UGT1A1v2 197 bp
LLLCVLSHAGKILLIPVDGSHWLSMLGAIQQLQQRGHEIVVLAPDASLYIR--D-GAFYT
LKTYPVPFQREDVKESFVSLGKTYKKICSHLLHNKELMASLAESSFDVMLTDPFLPCSPI
VAQYLSLPTVFFLH-ALPCSLEFEATQCPNPFSYVPRP--LSSHSDHMTFLQRVKNMLIA
NFLCDVVPYATLASEFL
>human_UGT1A3 197 bp
LLLLLSAESGKVLVVPIDGSHWLSMREVLRELHARGHQAVVLTPEVNMHIK--E-ENFFT
LTTYAISWTQDEFDRHVLGHTRSMAMLCVELLHNEALIRHLNATSFDVVLTDPVNLCAAV
LAKYLSIPTVFFLR-NIPCDLDFKGTQCPNPSSYIPRL--LTTNSDHMTFMQRVKNMLYP
SYICHAFPYASLASELF
>human_UGT1A4v1 197 bp
LLLLLSAESGKVLVVPTDGSPWLSMREALRELHARGHQAVVLTPEVNMHIK--E-EKFFT
LTAYAVPWTQKEFDRVTLGYTRSMAIMCVELLHNEALIRHLNATSFDVVLTDPVNLCGAV
LAKYLSIPAVFFWR-YIPCDLDFKGTQCPNPSSYIPKL--LTTNSDHMTFLQRVKNMLYP
SYICHTFPYASLASELF
>human_UGT1A4v2 197 bp
LLLLLSAESGKVLVVPTDGSPWLSMREALRELHARGHQAVVLTPEVNMHIK--E-EKFFT
LTAYAVPWTQKEFDRVTLGYTRSMAIMCVELLHNEALIRHLNATSFDVVLTDPVNLCGAV
LAKYLSIPAVFFWR-YIPCDLDFKGTQCPNPSSYIPKL--LTTNSDHMTFLQRVKNMLYP
SYICHTFPYASLASELF
>human_UGT1A5 197 bp
LLLLLSAESGKVLVVPTDGSHWLSMREALRDLHARGHQVVVLTLEVNMYIK--E-ENFFT
LTTYAISWTQDEFDRLLLGHTRRMAIMCVELLHNEALIRHLHATSFDVVLTDPFHLCAAV
LAKYLSIPAVFFLR-NIPCDLDFKGTQCPNPSSYIPRL--LTTNSDHMTFLQRVKNMLYP
SYLCHAVPYASLASELF
>human_UGT1A6v1 197 bp
GVFFLAVVGDKLLVVPQDGSHWLSMKDIVEVLSDRGHEIVVVVPEVNLLLK--E-SKYYT
RKIYPVPYDQEELKNRYQSFGTEYRNNCQSLLQDRDTLNFFKESKFDALFTDPALPCGVI
LAEYLGLPSVYLFR-GFPCSLEHTFSRSPDPVSYIPRC--YTKFSDHMTFSQRVANFLVN
PYLFYCLKYEELASAVL
>human_UGT1A7v1 197 bp
-VCLLLAKAGKLLVVPMDGSHWFTMQSVVEKLILRGHEVVVVMPEVSWQLG--R-SLNCT
VKTYSTSYTLEDQDREFMVFALLTSSSCRSLFNDRKLVEYLKESCFDAVFLDPFDACGLI
VAKYFSLPSVVFAR-GIFCHYLEEGAQCPAPLSYVPRL--LLGFSDAMTFKERVWNHIMH
HLFCPYFNVLEIASEIL
>human_UGT1A8 197 bp
-VSLLLAEAGKLLVVPMDGSHWFTMQSVVEKLILRGHEVVVVMPEVSWQLG--K-SLNCT
VKTYSTSYTLEDLDREFMDFALFLSSSCRSLFNDRKLVEYLKESSFDAVFLDPFDACGLI
VAKYFSLPSVVFAR-GIACHYLEEGAQCPAPLSYVPRI--LLGFSDAMTFKERVRNHIMH
HLFCQYFNALEIASEIL
>human_UGT1A9 197 bp
-VCLLLAEAGKLLVVPMDGSHWFTMRSVVEKLILRGHEVVVVMPEVSWQLG--R-SLNCT
VKTYSTSYTLEDLDREFKAFALLMGSYCRSLFKDKKLVEYLKESSFDAVFLDPFDNCGLI
VAKYFSLPSVVFAR-GILCHYLEEGAQCPAPLSYVPRI--LLGFSDAMTFKERVRNHIMH
HLLCHRFNALEIASEIL
>human_UGT2A1v3 197 bp
FSLQISTLGGNVLIWPMEGSHWLNVKIIIDELIKKEHNVTVLVASGALFITPTS-NPSLT
FEIYKVPFGKERIEGVIKDFVEMAKVICDGVLKNQQLMAKLKKSKFEVLVSDPVFPCGDI
VALKLGIPFMYSLRFSPASTVEKHCGKVPYPPSYVPAV--LSELTDQMSFTDRIRNFISY
DYMFETLSWDSYYSKAL
>human_UGT2A1v5 197 bp
FSLQISTLGGNVLIWPMEGSHWLNVKIIIDELIKKEHNVTVLVASGALFITPTS-NPSLT
FEIYKVPFGKERIEGVIKDFVEMAKVICDGVLKNQQLMAKLKKSKFEVLVSDPVFPCGDI
VALKLGIPFMYSLRFSPASTVEKHCGKVPYPPSYVPAV--LSELTDQMSFTDRIRNFISY
DYMFETLSWDSYYSKAL
>human_UGT2A2v1 197 bp
LVFNLTVLSGNVLIWPTDGSHWLNIKIILEELIQRNHNVTVLASSATLFINSNP-DSPVN
FEVIPVSYKKSNIDSLIEHMIELGKLLCDGVLKNPKLMARLQKGGFDVLVADPVTICGDL
VALKLGIPFMYTLRFSPASTVERHCGKIPAPVSYVPAA--LSELTDQMTFGERIKNTISY
DYIFQSYEWNSYYSKIL
>human_UGT2A2v2 197 bp
LVFNLTVLSGNVLIWPTDGSHWLNIKIILEELIQRNHNVTVLASSATLFINSNP-DSPVN
FEVIPVSYKKSNIDSLIEHMIELGKLLCDGVLKNPKLMARLQKGGFDVLVADPVTICGDL
VALKLGIPFMYTLRFSPASTVERHCGKIPAPVSYVPAA--LSELTDQMTFGERIKNTISY
DYIFQSYEWNSYYSKIL
>human_UGT2A3_2v2 197 bp
LLLQLFGFCGKVLVWPCDMSHWLNVKVILEELIVRGHEVTVLTHSKPSLIDYRK-PSALK
FEVVHMPQDRTEENEI---FVKLNDFFCESFIYNQTLMKKLQETNYDVMLIDPVIPCGDL
MAELLAVPFVLTLRISVGGNMERSCGKLPAPLSYVPVP--MTGLTDRMTFLERVKNSMLS
HFWIQDYFWEEFYSKAL
>human_UGT2A3v1 197 bp
LLLQLFGFCGKVLVWPCDMSHWLNVKVILEELIVRGHEVTVLTHSKPSLIDYRK-PSALK
FEVVHMPQDRTEENEI---FVKLNDFFCESFIYNQTLMKKLQETNYDVMLIDPVIPCGDL
MAELLAVPFVLTLRISVGGNMERSCGKLPAPLSYVPVP--MTGLTDRMTFLERVKNSMLS
HFWIQDYFWEEFYSKAL
>human_UGT2B10_2v1 197 bp
LLIQLSGSCGKVLVWAAEYSLWMNMKTILKELVQRGHEVTVLASSASILFDPND-SSTLK
LEVYPTSLTKTEFENIIMQLVQEQEILCKDVVSNKKLMKKLQESRFDIVFADAYLPCGEL
LAELFNIPFVYSHSFSPGYSFERHSGGFIFPPSYVPVV--MSKLSDQMTFMERVKNMLYV
DFWFQIFKWDQFYSEVL
>human_UGT2B10v1 197 bp
LLIQLSGSCGKVLVWAAEYSLWMNMKTILKELVQRGHEVTVLASSASILFDPND-SSTLK
LEVYPTSLTKTEFENIIMQLVQEQEILCKDVVSNKKLMKKLQESRFDIVFADAYLPCGEL
LAELFNIPFVYSHSFSPGYSFERHSGGFIFPPSYVPVV--MSKLSDQMTFMERVKNMLYV
DFWFQIFKWDQFYSEVL
>human_UGT2B11 197 bp
LLIHLSGSCGKVLVWAAEYSHWMNMKTILKELVQRGHEVTVLASSASILFDPND-ASTLK
FEVYPTSLTKTEFENIIMQQVQEQEILCKDVVSNKKVMKKLQESRFDIVFADAVFPCGEL
LAALLNIRFVYSLRFTPGYTIERHSGGLIFPPSYIPIV--MSKLSDQMTFMERVKNMIYV
DFWFQMSKWDQFYSEVL
>human_UGT2B15 197 bp
LLIQLSGSCGKVLVWPTEYSHWINMKTILEELVQRGHEVTVLTSSASTLVNASK-SSAIK
LEVYPTSLTKNYLEDSLLKILQLQELCCKDAVLNKKLMMKLQESKFDVILADALNPCGEL
LAELFNIPFLYSLRFSVGYTFEKNGGGFLFPPSYVPVV--MSELSDQMIFMERIKNMIHM
DFWFQIYKWDQFYSEVL
>human_UGT2B17 197 bp
LLMQLSGSCGKVLVWPTEYSHWINMKTILEELVQRGHEVIVLTSSASILVNASK-SSAIK
LEVYPTSLTKNDLEDFFMKMFQLQELCCEDAVLNKKLMRKLQESKFDVLLADAVNPCGEL
LAELLNIPFLYSLRFSVGYTVEKNGGGFLFPPSYVPVV--MSELSDQMIFMERIKNMIYM
DFWFQAYKWDQFYSEVL
>human_UGT2B28v1 197 bp
LLIHLGGSCGKVLVWTGEYSHWMNMKTILKELVQRGHEVTVLASSASILFDPND-AFTLK
LEVYPTSLTKTEFENIIMQQVQEQEILCKDVVSNKKVMKKLQESRFDIIFADAFFPCGEL
LAALLNIPFVYSLCFTPGYTIERHSGGLIFPPSYIPVV--MSKLSDQMTFMERVKNMIYV
DFWFQMCKWDQFYSEVL
>human_UGT2B28v2 197 bp
LLIHLGGSCGKVLVWTGEYSHWMNMKTILKELVQRGHEVTVLASSASILFDPND-AFTLK
LEVYPTSLTKTEFENIIMQQVQEQEILCKDVVSNKKVMKKLQESRFDIIFADAFFPCGEL
LAALLNIPFVYSLCFTPGYTIERHSGGLIFPPSYIPVV--MSKLSDQMTFMERVKNMIYV
DFWFQMCKWDQFYSEVL
>human_UGT2B4v1 197 bp
LLIQLSGSCGKVLVWPTEFSHWMNIKTILDELVQRGHEVTVLASSASISFDPNS-PSTLK
FEVYPVSLTKTEFEDIIKQLVQVQEIMCKDIVSNKKLMKKLQESRFDVVLADAVFPFGEL
LAELLKIPFVYSLRFSPGYAIEKHSGGLLFPPSYVPVV--MSELSDQMTFIERVKNMIYV
EFWFQIFKWDQFYSEVL
>human_UGT2B4v2 197 bp
LLIQLSGSCGKVLVWPTEFSHWMNIKTILDELVQRGHEVTVLASSASISFDPNS-PSTLK
FEVYPVSLTKTEFEDIIKQLVQVQEIMCKDIVSNKKLMKKLQESRFDVVLADAVFPFGEL
LAELLKIPFVYSLRFSPGYAIEKHSGGLLFPPSYVPVV--MSELSDQMTFIERVKNMIYV
EFWFQIFKWDQFYSEVL
>human_UGT2B7v2 197 bp
LLIQLSGNCGKVLVWAAEYSHWMNIKTILDELIQRGHEVTVLASSASILFDPNN-SSALK
IEIYPTSLTKTELENFIMQQIQVQEIMCKDVVSNKKFMKKVQESRFDVIFADAIFPCSEL
LAELFNIPFVYSLSFSPGYTFEKHSGGFIFPPSYVPVV--MSELTDQMTFMERVKNMIYV
DFWFEIFKWDQFYSEVL
>human_UGT2B7v3 197 bp
LLIQLSGNCGKVLVWAAEYSHWMNIKTILDELIQRGHEVTVLASSASILFDPNN-SSALK
IEIYPTSLTKTELENFIMQQIQVQEIMCKDVVSNKKFMKKVQESRFDVIFADAIFPCSEL
LAELFNIPFVYSLSFSPGYTFEKHSGGFIFPPSYVPVV--MSELTDQMTFMERVKNMIYV
DFWFEIFKWDQFYSEVL
>human_UGT2B7v4 197 bp
LLIQLSGNCGKVLVWAAEYSHWMNIKTILDELIQRGHEVTVLASSASILFDPNN-SSALK
IEIYPTSLTKTELENFIMQQIQVQEIMCKDVVSNKKFMKKVQESRFDVIFADAIFPCSEL
LAELFNIPFVYSLSFSPGYTFEKHSGGFIFPPSYVPVV--MSELTDQMTFMERVKNMIYV
DFWFEIFKWDQFYSEVL
>human_UHT1A10v1 197 bp
-VCLLLAEAGKLLVVPMDGSHWFTMQSVVEKLILRGHEVVVVMPEVSWQLE--R-SLNCT
VKTYSTSYTLEDQNREFMVFALLMSSSCRSLFNDRKLVEYLKESSFDAVFLDPFDTCGLI
VAKYFSLPSVVFTR-GIFCHHLEEGAQCPAPLSYVPND--LLGFSDAMTFKERVWNHIVH
HLFCQYLNALEIASEIL
>Ldi_XM009949644_1 Ldi_XM009949644.1 197 bp
LLFQVTVFCGNVLVWPTEGSHWLNVKIVIQELIHRGHSVTILVSNASLFIKPRA-EAAEK
FQVYNVPFKKDTIENVIEDVVELGKLSCDAVLTDPELMAHLQRSSYDLLLSDPVTLCGDL
LALKLAVPFIYSLRFSPASTVERHCGKIPAPPSYTPAA--LSELTDCMSFVERIKNIASY
DYVFQSYEWDIYYSKVL
>Ldi_XM009949646_1 Ldi_XM009949646.1 197 bp
LLWAYTGFCGKVVVWPTDASHWINMKVLLEELVLRGHEVTVLVPSSNLLINYEDTSSPFT
FEVLQVPFTQQTLDAIMEEFVRLKKDLCDTLLMNHQLIAKLHQAKFDVLIADPLTVGGEL
AAEILAIPFVYSFRFSDGNVVERLCGGLPSPPSYVPAS--TMGLTDQMSFVERLQNFLFY
DLLFLKLKWDGYYSNVL
>Mga_XM010709903_2 Mga_XM010709903.2 197 bp
LLWTFAGFCGKVVVWPSDASHWVNIKVLLEELILRGHEVTVLVPSINLLIDYQDTSSPFT
FEVLKVNITQETLDALMEDFLRMKEAICDALVSNPQLIAKLHQAKFDILVADPLAVCGEL
AADLLAIPFVYSFRFSEGNVVERLCGGLPSPPSYVPAS--TTGLTDQMSFVERLQNFFFY
DLFFLKFEWDGYYSNVL
>Mga_XM010709904_2 Mga_XM010709904.2 197 bp
VLWLLAVSGGKVLVWPVDNSHWLNMEFILRELVVRGHEVTVLLPSCFLILNGTE-PLPFQ
FEMVEVPISKSEMAAAMDEGFKMIDILCDGIVKNKVLLERLRASGFDVLLADPLMPSGEL
FAEKLGIPLMYTIRFSMGNTVERLCGGLPAPPSYVPAS--LSSLTDKMTYTQRIKNMLSY
DLAYHYIHWNQYYSDIL
>Mnu_XM008939490_1 Mnu_XM008939490.1 197 bp
LLLQVAVFCGNVLVWPTEGSHWLNVKIVIQELIQHGHSVSVLVSNASLFIKPRS-EAAEK
FEVYNVPFQNDTIENLIEEVVELGKLSCDAVLTNRELMARLQGSSYDLLLSDPVTLCGDL
LALKLGVPFVYSLRFSPASTVERHCGKIPAPPSYAPAA--LSELTDCMSFSQRIKNLLSY
DYVFQRYEWDVYYSKIL
>Mnu_XM008939491_1 Mnu_XM008939491.1 197 bp
-FWVYAGFCGKVVVWPTDASHWINVKVLLEELVLRGHEVTVLVPSSNLLIDYEDTSSPFT
FEVLQAPFTQKTLDALMEDFVRMKEDLCDTLLTNPQLIAKLQKAKFDVLIADPFSVGGEL
IAEILAIPFVYSFRFSDGNAVERLCGGLPSPPSYVPAS--TRGLTDHMSFVERLQNFLFY
DVFFLKFEWDGYYSNVL
>mouse_UGT1A1 197 bp
LLLCVFSHAGRLLVFPMDGSHWLSMLGVIQQLQQKGHEVVVIAPEASIHIK--E-GSFYT
LRKFPVPFQKENVTATLVELGKIYMKVCSHLLHNAEFMASLEESHFDALLTDPFLPCGSI
VAQYLTVPTVYFLN-KLPCSLDSEATQCPVPLSYVPKS--LSFNSDRMNFLQRVKNVLLA
NFMCRVVPYGSLATEIL
>mouse_UGT1A10v2 197 bp
-VCLLLVQAGRLLVVPMDGSHWFDMQMVVEKLIQRGHEVVVVIPEVSWRLG--K-SLNCT
VKTYSVSHTLEDLDREFKYFTFMTGSASRGLFNDKKLVEYLKQRSFDAVFLDPFDVCGLI
VAKYLSLPSVIFAR-LSFCYYLEEGAQCPSLLSYVPRL--FSKYTDTMTFKERVWNHYMY
YVFCPYFTAVEIASEVL
>mouse_UGT1A2 197 bp
LLLLLCAEGAKVLVLPMEGSQWLSMRDVVRELHARGHQTVVLASEVTVHIK--G-EDFFT
LKTYAFPYTKEEYQQEILSDIETTASICIALLHNKMLIQQLNSSFFDVILTDPIFPCGAV
LAKYLQIPAVFILR-SLSCGIEYEATQCPNPSSYIPNL--LTRLSDHMDFLQRVQNMLYY
KYICRLSPYESLASELL
>mouse_UGT1A5 197 bp
GLLLLCTEGEKVLVFPVGGSHWLSMRDVVRELHAQGHQTVVLAPEVNMRIK--E-EDFFT
FKVYAVPYTRQELEEMMEN-LKTSEALCTNILHNESLLHHLNSSSFDVVFTDPVFPCGAL
LAKYLGIPAVFFLR-YIPCGIEYEATQCPSPSSYIPNL--FTRLSDHMDFLQRVQNMLYH
KYICHLLPYESLASELF
>mouse_UGT1A6av1 197 bp
GFLFLVVLGDKLLVVPQDGSHWLSMKEIVEHLSERGHDIMVLVPEVNLLLG--E-SKYYR
RKIFSVTYSLEELQTRFRTFGREYRNNCQSLLKDSATLSFLRENKFDALFTDPAMPCGVI
LAEYLNLPSVYLFR-GFPCSLEHMLGQSPSPVSYVPRF--YTKFSDHMTFPQRLANFIVN
NYLYYCLKYEIIASDLL
>mouse_UGT1A6b 197 bp
GFLFLVVLGDKLLVVPQDGSHWLSMKEIVEHLSERGHDIVVLVPEVNLLLG--E-SKYYR
RKIFSVPYSLEELQTRFRTFGREYRNSCQSLLKDSATLSFLRENKFDALFTDPAMPCGVI
LAEYLNLPSVYLFR-GFPCSLEHMLGQSPSPVSYVPRF--YTKFSDHMTFPQRLANFIVN
NYLYYCLKYEIIVTDLL
>mouse_UGT1A7cv1 197 bp
GFLFLVVLGDKLLVVPQDGSHWLSMKEIVEHLSERGHDIMVLVPEVNLLLG--E-SKYYR
RKIFSVTYSLEELQTRFRTFGREYRNNCQSLLKDSATLSFLRENKFDALFTDPAMPCGVI
LAEYLNLPSVYLFR-GFPCSLEHMLGQSPSPVSYVPRF--YTKFSDHMTFPQRLANFIVN
NYLYYCLKYEIIASDLL
>mouse_UGT1A7cv3 197 bp
-VCLLLAQAGRLLVVPMDGSHWFTMQTVVEKLLHKGHEVVVVVPEVSWQLT--K-PLNFV
VKTYAVSHTQEDLNREFKIFILLDSPACRSLFNDKKLVEYLKQTSFDAVFLDPFDVCGLT
VAKYFSLPSVVFSR-GIFCHYLEDAAQCPSPPSYIPRM--LLKFTDTMTFKERTRNLLAY
RAFCHKFSAADIASEVL
>mouse_UGT1A8 197 bp
-VCLLLAQAGRLLVVPMDGSHWFSMKMIVEKLSHRGHEVVVVIPEVSWHLG--K-SQNFT
VKTYSVSYTLEDLSHHFNFFALLKHSGCRSLFNDKKLVEYLKQRSFDAVFLDPFDVCGLT
IAKYFSLPSVVFSG-GIFCHYLDEGAQCPSPPSYVPRI--LSKFADTMTFKERVWNYFSY
RAFCPYFTAIEIASEVL
>mouse_UGT1A9 197 bp
--CLLLAQAGRLLVVPMDGSHWFTMQMVVEKLIHRGHEVVVVIPEVSWQLG--K-SLNCT
VKTYSISHTLEDLDREFKYLSFLTGSACRSLFNDKKLVEYLKQRFFDAVFLDPFDVCGLI
VAKYFSLPSVIFAR-GVFCDYLEEGAQCPSLPSYVPRL--FSKYTDTMTFKERVWNHLIY
HAFCSYFTAVEVASEIL
>mouse_UGT2A1 197 bp
CSLQISSLGGNVLIWPMEGSHWLNVKIIIDELLRKEHNVTVLVASGALFITPSSISPSLT
FEIYPVPFGKEKIESVIKDFVEMAKVICDGVLKNEKLMSKLQKEKFEVLLSDPVFPCGDI
VALKLGIPFIYSLRFSPASTVEKHCGKVPFPPSYVPAI--LSELTDQMSFTDRVRNFISY
DYMFETLQWDSYYTKAL
>mouse_UGT2A2v1 197 bp
LIFHLTVLSGNVVVWPTDGSHWLNIKILLEELVQRNHSVTVLAPSETLFINSRL-DAFIN
FEEIPVSYTKSKIDEIIEHMIELGNLLCDGVLNNPTVMERLQKGGFDVLLADPVTMCGEL
VALKLGIPFVYTLRFSPAFTVERHCGKIPAPISYVPAA--LSELTDQMSFGERVKNIISY
DYIFKTYEWNSYYSKVL
>mouse_UGT2A3 197 bp
FLLQLCGFCSKVLVWPCDMSHWLNLKTILEELGARGHEVTVLKYP-SIIIDQSK-RIPLH
FENIPLLYEIETAENRLNEIATLQDFFCRSVLYNQKFMDKLRDAQYDVVVIDPVVPCGEL
VAEVLQIPFVYTLRFSMGYYMEKHCGQLPIPLSYVPVV--MSELTDNMTFTERVKNMMFS
EYWLQQYFWDQFYSETL
>mouse_UGT2B1 197 bp
LLIQFIGACGKVLVWPTEYSHWINMKIILDELVQRGHDVTVLISSASILIGPSN-ESSIN
FEIYSAPLSKDDLEYAFEKWVKLQKISCKAVVWNKSLMKKLQGSKFDVVLADALVPCGEL
LSELLKTPLVYSLRFCPGYKCEKYSGGLPLPPSYVPVV--LSELSDHMTFAERVKNMLQV
DFWFQTFSWNQFYSDVL
>mouse_UGT2B34v1 197 bp
LLLQLSGTGGKVLVWPMEFSHWLNLKTILDELLKKGHEVMVLRPSASLSYEVDN-TSAIE
FETYPTSYSLSELEEIFWESLMLQEMVCKDVVFNKELMTKLQKSRFDVILADPFIPCGDL
LAEVLKIPLVYSLRFFPGSTYEKYSGGLPLPPSYVPVV--MSELSDRMTFMERVRNVIYM
DFWFQTFNWNQLYTEVL
>mouse_UGT2B34v2 197 bp
LLLQLSGTGGKVLVWPMEFSHWLNLKTILDELLKKGHEVMVLRPSASLSYEVDN-TSAIE
FETYPTSYSLSELEEIFWESLMLQEMVCKDVVFNKELMTKLQKSRFDVILADPFIPCGDL
LAEVLKIPLVYSLRFFPGSTYEKYSGGLPLPPSYVPVV--MSELSDRMTFMERVRNVIYM
DFWFQTFNWNQLYTEVL
>mouse_UGT2B35 197 bp
LLLQMSTSCGKVLVWPLEFSHWMNLKIILDELVQRGHEVTVLRPSASIFVDPKY-SPGLK
FETFPTAFSKDYLETFLTKLVLLQTLFCKEAVSNKQLMTKFQESKFDVLILDAMASCGEL
IAQLLQIPFLYSLRFSPGYQVEKNSGGFVLPPSYVPVI--LSGLGGQMTFTERVKNMICM
DFWFQTFEWDQFYSETL
>mouse_UGT2B36v2 197 bp
LLLQISAKCGKVLVWPVDYSHWMNIKIILDELKQKGHEVTVLRPSTSIFLDPKK-SPGLK
FETFPTSFSNDVMEIIFAKAVLLQNIFCKDTVSNKQLMAKLQESKFDVILSDAIGPCGEL
IAELLQIPFLYSLRFSPGYYLEKYSGGLPLPPSYVPVI--LSGLSGQMTFKERVKNMICM
DFWFQTFKWDQFYSETL
>mouse_UGT2B37 197 bp
LLLQISVKCGKVLVWPMEFSHWMNIKIILDELVQRGHEVTVLRPSAYYVLDPKK-SPGLK
FETFPTSVTKDDLENFFIQLLLMQNMFCKDVVSNRQLMTKLQESKFDVLLSDPVAFGGEL
IAELLHIPFLYSLRFTAGYRIEKSSGRFLLPPSYVPVI--LSGLGGQMTFIERVKNMICM
DFWFQMPKWDSFYTEYL
>mouse_UGT2B38 197 bp
LLLQISVKCGKVLVWPMEFSHWMNIKIILDELVQRGHEVTVLRPSAYYVLDPKK-SPGLK
FETFPTSVSKDNLENFFIKFVLLQNMICKDVVSNKELMTKLQESKFDVLLSDPVASCGEL
IAELLQIPFLYSIRFSPGYQIEKSSGRFLLPPSYVPVI--LSGLGGQMTFIERVKNMICR
DFWFQMFKWDSFYSEYL
>mouse_UGT2B5 197 bp
LLLQISVKCGKVLVWPMEFSHWMNIKIILDELVQRGHEVTVLRPSAYYVLDPKK-SPGLK
FETFPTSVSKDNLENFFIKFVLLQNMICKDVVSNKELMTKLQESKFDVLLSDPVASCGEL
IAELLQIPFLYSIRFSPGYQIEKSSGRFLLPPSYVPVI--LSGLGGQMTFIERIKNMICM
DFWFQMFKWDSFYSEYL
>Mun_XM005148615_1 Mun_XM005148615.1 197 bp
LLFQAAVFCGNVLVWPTEGSHWLNMKKVTEELIHRGHSVTVLVSNASLFIKSGD-DTMEK
FEVYNVPFKTDTIETMIEEVVEMGNMFCDAVLTNHKLMAHLQGSGYDLLLTDPVTLCGDL
LALKLSIPFVYSLRFSPGFTVERHCGKMPAPPSYAPAA--LSELTDYMSFGERIKNILSY
DFIFRSYHWDTYYSKIL
>Mun_XM013128939_1 Mun_XM013128939.1 197 bp
LLWACAGFCGKVVVWPTDASHWINIKVLLEKLVLQGHEVTVLVASSNMLINYQDTSSPFT
FEVLQVPFTQKDLDDTMDDFLRMKKDQCHTFVTDSQLIAKLQKANFDVLIADPLSICGEL
VAEILAIPFVYSFRFSDGNVVERLCGGLPSPPSYVPAS--TSGLTDRMSFMERLKNFLFY
DLFFLKFEWDGYYSNVL
>Mun_XM013128940_1 Mun_XM013128940.1 197 bp
VLWLLAGSGGKVLVWPADNSHWLNMEYILDELVVRGHEVTVLLPSCFLILDATQ-ASPFQ
FEVIEAPITKKEMAAMLEEAFKMFQILCDGVLKNKALMQRLMASNFDVLLADPLVPSGEL
VAEKLGIPFIYTIRFSIGNTVERLCGMLPAPPSYVPAT--LSRLADRMSFLERLKNIFSY
DFMYHFLSWDQYYTDVL
>Muni_XM010194258_1_v1 Muni_XM010194258.1_v1 197 bp
LLLQVAVFCRKVLVWPTEGSHWLNVKILIEELIRRGHSVTVLVSNASLFIKPQA-EAAER
FEVYNVPFETDTIENVIGDMVELGKLSCEAVLTNPELMAHLQGSGYDLLLSDPVTLCGDL
VALKLAIPFIYSLRFSPASTMERHCGKIPAPPSYVPAA--LSEFTDCMSFSERIKNIVSY
DYVLQSYEWDDYYSKVL
>Muni_XM010194258_1_v2 Muni_XM010194258.1_v2 197 bp
-----------------DNSHWLNMEIILQELMARGHEVTVLMPSCFLVLNSIQ-ASPFH
FEVVEVPITQKEMATLLDEALKSFQLGCDEVLKNRALLERLRASNFDVLFADPLMPSGEL
IAEKLGIPFVYTIRFSIGNTVERRCGMLPAPPSYVPAA--MSHLTDRMPFLERLKNTFSY
DILFHDISWNQYYSDVL
>Mvi_XM008933176_2 Mvi_XM008933176.2 197 bp
LLLQVAVFCGKVLVWPTEGSHWLNMNVIIQELIHRGHSVTILVSNATLFIKPKA-NAREK
IEVYNVPFEKDLPQSVINGIVELGRMICDSVLANPELMSRLRGAGYDMLLSDPVTPCGEL
IALKLDIPFVYSLRFSPAFTIERHCGKIPTPPSYTPAS--LSELTDHMSFVERIKNFVSY
DYVFQTYHWDTYYSKIL
>Mvi_XM018072064_1 Mvi_XM018072064.1 197 bp
LLLAYAGFCGKVVVWPTDASHWINVKVLLQELVLRGHEVTVLVPSTNLLINYQDTSSPFT
FEVLQVPFSQKTLDALMEDFLRMKKDLCDTLVTNSQLIAKLQQAKFDVLIADPLSIGGEL
VAEILGIPFVYSFRFSDGNVVERLCGGLPSPPSYVPAS--TSGLTHHMSFMERVQNFLIY
DLFSLKVELDEYYSNVL
>Mvi_XM018072071_1 Mvi_XM018072071.1 197 bp
-------------------NHWLNMEFMLRELVLRGHEVTVLMPSCFLIFNHTQ-PSPFH
FEVIEVPITKKEMAAVLDEFFKIAQQFCDGVLKNETLLERLKASAFDVLLADPLAPSGEL
FAEKLGIPFVYTIRFSLGNTVERLCGMLPAPPSYVPAA--LSSLTDRMTFWERLKNIFSY
DIMYHYLGWDQYYSDVL
>Nni_XM009474640_1 Nni_XM009474640.1 197 bp
LLFQVAAFCGNVLVWPTEGSHWLNVKIVIQELIRRGHSVTILVSNASLFIKPRA-EAMEK
FEVYNVPFKKDTIENLIDGVVELGKLSCDAVLTNQELMAHLQGSSYDLLLSDPVTLCGDL
LALKLAVPFIYSLRFSPASTVERHCGKIPAPPSYTPAA--LSELTDCMSFGERIKNIVSY
DYVFQSYEWDIYYSKVL
>Nni_XM009474641_1 Nni_XM009474641.1 197 bp
LLWAYAGFCGKVVVWPTDASHWINVKVLLEELVLRGHEVTVLVPSSNLLINYRDTSSPFT
FEVLQVPFTQKTLHAVMEDFLRMKKDLCDTLLMNPQLIEKLQQAKFDVLIADPLSVGGEL
VAEILAIPFVYSFRFSDGNVVERLCGGLPSPPSYVPAS--TRGMTDQMSFVERLHNFLFY
DLFFLKFEWDGYYSNVL
>Nno_XM010018539_1 Nno_XM010018539.1 197 bp
LLFQAAVLCGNVLVWPTEGSHWLNVKIVIEELIHRGHSVTVLVSNASLFIKPRA-DAMEK
FEVYNVPFKKDTIEKLIEDVVELGKLFCDAVLTNRELMAHLQGSGYDLLLSDPVTLCGDL
LALKLAIPFMYSLRFSPASTVERHCGKIPAPPSYAPAA--LSELTDYMSFGERIKNILSY
DFIFQSYQWDIYYSKVL
>Nno_XM010018540_1 Nno_XM010018540.1 197 bp
LLWAYAGFCGKVVVWPTDASHWINVKVLLEKLVLRGHEVTVLVASSNLLIDYQDTSSPFT
FEVLQVPFNQESLDDMMDEFLRMKKDQCHTFVTNTQLIAKLRQANFDVLIADPLTIGGEL
VAEILEIPFVYTFRFSDGNVVERLCGGLPTPTSYVPAS--TLGLTDQMSFVERLKNFLFY
DLFFLKLEWDGYYSNVL
>Oho_XM009934293_1 Oho_XM009934293.1 197 bp
LLFQVAVFCGNVLVWPTEGSHWLNVKIVIQELIRRGHSVTVLVSNASLFIKPRA-EASEK
FEVYNVPFKNDTVENLIEDVVELGKLSCDAVLTNQELMAHLQRSSYDLLLSDPVTLCGDL
LALKLSVPFIYSLRFSPASTVERHCGKIPAPPSYTPAA--LSELTDCMSFSERIKNILSY
DYVFQSYEWDIYYSKVL
>Pad_XM009331801_1 Pad_XM009331801.1 197 bp
LLFQVAVFCGNVLVWPTEGSHWLNVKIVIQELIHRGHNVTILVSNASLFIKPRA-EAAEK
FEVYNVPFKKDTIEKLIEDVVELGKLSCDAVLTNGELMAHLQGSSYDLLLSDPVTLCGDL
LALKLAIPFIYSLRFSPASTVERHCGKIPAPPSYTPAA--LSELTDCMSFGERIKNIVSY
DYVFQSYEWDIYYSKVL
>Pca_XM009505230_1 Pca_XM009505230.1 197 bp
LLFQVTVFCGNVLVWPTE-----NVKIVIQELIRRGHSVTILVSNASLFIKPRA-EATEK
FEVYNVPFKKDTIENLIEGIVELGKLSCDAVLTNRELMAHLRGSSYDLLLSDPVTLCGDL
LALKLAVPFIYSLRFSPASTVERHCGKIPAPPSYAPAA--LSELTDCMSFSERIKNIVSY
DYVFQSYEWDIYYSKVL
>Pcr_XM009493554_1 Pcr_XM009493554.1 197 bp
LLFQVAVFCGNVLVWPTEGSHWLNVKIVIQELIHHGHSVTVLVSNASLFIKPRA-EAAEK
FEVYNVPFKKDTIENLIEDVVELGKLSCDAVLTNRELMAHLQGSSYDLLLSDPVTLCGDL
LALKLAIPFIYSLRFSPASTVERHCGKIPAPPSYAPAA--LSELTDCMSFVERIKNIVSY
DYVFQSYEWDIYYSKVL
>Pcr_XM009493562_1 Pcr_XM009493562.1 197 bp
LLWAYAGFCGKVVVWPTDASHWINVKVLLEELVLRGHEVTVLVPSSNLLINYRDISSPFT
FEVLQVPFTQKTLNAIMEDFLRMKKDLCDTLVMNPQLIAKLQQAKFDVLIADPLSLGGEL
VAEILAIPFVYSFRFSDGNVVERLCGGLPSPPSYVPAS--TSALTDQMSFMERLQNFLFY
DLFFLKFEWDGYYSNVL
>Pgu_XM010072984_1 Pgu_XM010072984.1 197 bp
LLWAYAGFCGKVVVWPTDASHWINVKVLLEELVLRGHEVTVLVASSNLLIDYRDTSSPFT
FEVLQVPFTQQNLVDVMEDFLRLQKDICDTLVTNPQLIAKLKQAKFDVLIADPLAVGGEL
VAEILEIPFVYTLRFFYGNVLERQCGGLPSPPSYVPAS--TSGLTDQMSFLERLQNFLSY
DLLFLKFEWDGYYSKVL
>Pgu_XM010086350_1_v1 Pgu_XM010086350.1_v1 197 bp
LLLQVTVLCGKVLVWPTEGSHWLNVRIVIEELIHRGHSVTILVSNASLFIQPRA-GAAEE
FEVYNVPFKKDTVENLIEDVVELGKLSCDAVLTNRELMAHLRGSSYDLLLSDPVTLCGDL
LALQLSIPFIFSLRFSPASTVERHCGKMPAPPSYAPAA--LSELTDCMSFGERIKNIVSY
DYVFQSYEWDVYYSKIL
>Pgu_XM010086350_1_v2 Pgu_XM010086350.1_v2 197 bp
-----------------DNSHWLNMEYILQELVVRGHEVTVLMPSCFLILDATQ-SSPFQ
FEVVEVPMTKKEMAALLQEAFKTIEMLCDELLKNEALLERLRASAFDVLLADPLVPTGEV
IAEMLGIPLVYTIRFSIGNTVERFCGMVLGIPFM---------YTIRFSMGNTVE-----
-----------------
>Ple_XM010284498_1 Ple_XM010284498.1 197 bp
LLFQVTVFCGNVLVWPTEGSHWLNVKIVTEELVRRGHSVTVLASNASLFIKPRA-EAAEK
FEVYNVPFQKDTVENLIEDVVELGRLSCDAVLTNRELMAHLQGSSYDLLLSDPVTLCGDL
LALKLAIPFIYSLRFSPASTVERHCGKIPAPPSYAPAA--LSELTDCMSFGERIKNIVSY
DYIFQSYEWDIYYSKVL
>Ple_XM010284499_1 Ple_XM010284499.1 197 bp
MLWLLAGSGGKVLVWPADNSHWLNMEYILQELVVRGHEVTVLLPSCFLILNLTQ-PSPFQ
FEVVEVPITKKEMATLLEEAFKIAQLVCDEVLKNEGLLERLRASTFDVLLADPLAPSGEL
FAEKLGIPFVYSLWFSIGNTVERLCGTLPAPPSYIPAI--ISCLTHRMSFLERLKNIFIY
GIVFHHLSWDQYYSDVL
>Sca_XM009687221_1_v1 Sca_XM009687221.1_v1 197 bp
LAFLVAAFCGNMLVWPTEASHWLNIKIVIQELIQRGHGVTILVSNASLFIKPRA-EAAEK
FEVYAVPFKKDTVENLIEDIVKLGKLSCDAVLTNRELMARLQGASYDLLLSDPVTLCGDL
VALKLAVPFMYSLRFTPASTVERHCGKIPAPPSYVPAA--LSELTDRMSFSERIKNIVSY
DYVFQSYEWDMYYSKVL
>Sca_XM009687221_1_v2 Sca_XM009687221.1_v2 197 bp
-------------VWPTDASHWINLKVLLEELVLRGHEVTVLVPSINLLIDYQDTSSPFT
FEVLQVPFTQESLDAMMEDFLRMKEDECDTLVLNPQLVAKLQEAKFDVLIADPLSIGGEL
VAELLAIPFVYSFRFSVANMAERLCGGLPAPPSYVPAS--MGRLMDRMSFTERLQNFLFY
DYFYLKFKWDEYYSDVL
>Tal_XM009965223_1 Tal_XM009965223.1 197 bp
-----------VLVWPADNSHWLNMEYILQELVVRGHEVTVLLPSCFLILNPAE-PSPFR
FEVVEVPITKKEMATLLEEALKIAQLVCDEVLKNEALLERLRTSTFDVLLADPLAPSGEL
FAEKLGIPFVYTIRFSIGNTVERLCGTLPAPPSYVPAT--LSRLTDRMSFLERLKNIFTF
DIMYHYLSWDQYYSDVL
>Tal_XM009965224_1 Tal_XM009965224.1 197 bp
LLFQFAVFCGNVLVWPTEGSHWLNVRIVIEELTRRGHSVTILVSNASLFIKPRA-EATEK
FEVYNVPFKKDTVENLIEEVVELGKLSCDAVLSNRELLAHLQGSSYDLLLSDPVTLCGDL
LALKLAVPFIYSLRFSPASTVERHCGKIPAPPSYTPAA--LSELTDRMSFSERIKNIVSY
DYVFQSYEWDIYYSKVL
>Tgu_XM002195687_3_v1 Tgu_XM002195687.3_v1 197 bp
------------------------MNVMVQELIRRGHSFTILVSNTTLFIEPKP-KTTEK
FEIYNVPFDKDLPETLLNGIVELGRLSCDAVLTNQELMAHLQGSGFDLLLSDAVTPCGEL
LALKLDIPFVYSLRFSPAFTLERHCGKIPAPPSYTPAA--LSELTDRMSFGERVKNFVSY
DYVFRSYHWDNYYSKVL
>Tgu_XM002195687_3_v2 Tgu_XM002195687.3_v2 197 bp
----------------ADNSHWLNMEHILQELVARGHEVTVLLPSCFLIVNPTQ-PSPFQ
FEVIEVPITKKEMSDFMDKMFKIAQMVCDGVVKNEALMERLRASAFNVLLADPLFPSGEL
VAEKLGIPFVYTFRFSMGNTVERICGTLPAPPSYVPTT--LTSLTDRMTFWQRLKNILGY
DFVFHYVSWDQYYSEVL
>Tigu_XM010211493_1 Tigu_XM010211493.1 197 bp
LSFLAATFSGNVLIWPTEASHWLNIKIVIQELIHRGHGVTILVSNASLFIKPRA-EAVEK
YEVYAVPFKKDTIQNLIEDLVELGKLSCDAVLTDRELMARLRAAGYDLLLSDPVTLCGDL
VALKLAVPFMYSLRFTPASTVERHCGKIPAPPSYTPAA--LSELTDRMSFGERIKNIMSY
DYIFQSYEWDAYYSKVL
>Tigu_XM010211494_1 Tigu_XM010211494.1 197 bp
VLWLLAGYGGKVLVWPADNSHWLNMDYILQQLVARGHEVTVVIPSCFLILDPSQ-PSPYK
FEVVEVPMTRKEVADLLDEAFQIREVMCKEMLKNEALLERLRESAFDVFLIDPLLPGGEL
FAEKLGIPFVYTFRFSLGNTVERLCGGLPAPPSYVPAL--MSRLTDRLSFTERLLNTIVY
DILYHRIEWDQFYSDVL
>zebra_fish_UGT1ABv1 197 bp
AFLCLFVQAGKVLVMPVDGSHWLSMKILVEEMSSRGHEMVVLVPETSILIG--K-SGNFT
TKSFRVPYSFDELNAHVDHIRGALGNLCEGLLYDEPLMKSLRDMKFDALLTDPFLPCGSV
IADYFSIPAVYFLR-GIPCRLDEAAAQCPSPPSFIPRF--FTGYTDKMTFPQRMINTFMT
KYLCHQLSFDELATRYL
>zebra_fish_UGT1ABv2 197 bp
XLFCLFAKAGKILVVPSDGSHWMGIKPLVEELGRRGNQVVVVIPEASLSMG--P-SQHTT
TLTYPVPYTKAQIQDHISASVSFINTMVEGLLLNKDLMKKLQDYNFDVILTDPFETVGVI
AAEYLSIPTIYIQT-SHPCGADTLASQCPSPPSYVPQR--LTHFSDRMNLWQRSVNFVRT
PMACRRMRADEIASRVL
>zebra_fish_UGT1ABv3 197 bp
LVLCLFAEAGNLLVIPALGSHWTGMRPLVEELGRRGNRVVVVFPEENVNMV--P-AKHTT
TLTYPVPYTKAQIQKGTDAAINFFTTMAEGLLLNKDLLKKLKDYNFDAILTDPFETVGVI
ASEYLSIPAIYMQT-SHPCGADVLASQCPAPPSYVPKG--LTHFTDRMNLWQRSVNFVRT
PVACSRMHADEIASQVL
>zebra_fish_UGT1ABv5 197 bp
LLFCLFAKAGKILVVPSDGSHWMGIKPLVEELGRRGNQVVVVIPEASLSMG--P-SQHTT
TLTYPVPYTKAQIQDHISASVSFINTMVEGLLLNKDLMKKLQDYNFDVILTDPFETVGVI
AAEYLSIPTIYIQT-SHPCGADTLASQCPSPPSYVPQR--LTHFSDRMNLWQRSVNFVRT
PMACRRMRADEIASRVL
>zebra_fish_UGT1ABv6 197 bp
LLVGLFAEAGKLLVIPSDGSHWLGMKPVVEELGRRGNQVVVVIPEASLSMG--P-SEKTT
TLTYPVNYTKAELHMVLEGNLVFFLQLAEGLLFNEDLMKKLQDCRFDAILTDPFEPVGVI
ASEYLSIPAIYMQV-NLPCGVDSLASQCPSPPSYVPQR--NTHFTDQMNIWQRCINLVRT
HMACRYMEADEIASRFL
>zebra_fish_UGT1ABv8 197 bp
LLLYLFAEAGNILVVPSDGSHWTGMKPLVEELGRRGNQVVVVIPEASLSMG--P-SQHTT
TLSYPVSYTKAQIQEIVKAGVSFINRMAEGFLSNKDLIKKLQDYNFDVILTDPFELVGVI
AAEYLSVPAIYIQT-SHPCNVDTLASQCPSPPSYVPHI--LTHFSDRMNLWQRSVNFIRT
PMACRRMRADEIASRVL
>zebra_fish_UGT1B1 197 bp
LLWLSAVQGGRVLVMPVEGSHWLSMKVLATELARRGHDVLVLVPEKNILIQ--S-SELFR
TETFPVKISKEQLSKSLKGFQVQLERLCESLLYNEPLMRKLKEQNFELMLTDPFLPCGPI
IATALGVPAVYFLR-GMPCGIDLLASQCPSPPSYVPRF--HSGTSDKMNFVERIRNFFMS
LVLCKVMSFDELAARYL
>zebra_fish_UGT2A4v1 197 bp
PLVLIFTHAGNVLVLPGEYSHWQNMRNVVDELLNRNHTVTVLVCSASPTINFTQ-QERFQ
YLVFEVPLSAQELDGASEELIQIIELLCDSMLRNDALIAQLSALKFDVLFNDPMFMCADL
LAEMLGLPLVLSVRISPGFCLERMCGQMPAPPSFVPIT--QTVLTDRMCFMERVQNMIAN
SVSFYIVSLDSYYTDVL
>zebra_fish_UGT2A4v2 197 bp
VCLLLCGWSGRVLVMPGEYSHWHNMRAIIEALVDRNHSVTVLVSSSSPTVPHTQ-KARFD
YHVFKVNMDKEEAKVIWSDFTLIWRVMCRSLLQNDDLLQMLGESHYDVLFSDPMMPCSDL
MAQTLNIPQVISLRLTFAYTFERMCGQMPAPPSYVPAVALTDHLTDRMSFMERVENMLLY
TTVFRLNTVDRLYTEIR
>zebra_fish_UGT2A4v3 197 bp
VCLLLCGWSGRVLVMPGEYSHWHNMRAIIEALVDRNHSVTVLVGSSSPTVPHTQ-KARFD
YHVFKVNIEKEEADAVWSDFINIFQVMCKGMFK-EDLLQMLRESHYDVLFSDPMMPCSDL
MAQTLNIPLVLSLRATFAYSFERMCGQMPAPPSYVPAASLRDHLTDRMSFMERVENMLLY
DVFFKLYTFDRIYTEIR
>zebra_fish_UGT2A5v1 197 bp
VCLLLCGWSGRVLVMPGEYSHWHNMRPVIEALVDKNHSVTVLVGSSSPTVPHTQ-KERFE
YHVFKVNMEKEVVDYLWIHFHEVWQLMVKGLFD-VGLLKTLRDSNYDVLFSDLTMPFSDL
MAQKLNIPHVLSMRISFASALERLCGQMPVPQSYVPAAVAQGHLTDRMSFTERVENMLLY
TAMFQLTTFDHIYAEIS
>zebra_fish_UGT2A5v2 197 bp
VCLLLCGWSGRVLVMPGEYSHWHNMRPVIEALVDKNHSVTVLVGSSSPTVPHTQ-KERFE
YHVFKVNMEKEEADAAMRDMIVMWKVMFRGLFD-VGLLKTLRDSNYDVLFSDPMMPFSDL
MAQKLNIPQVISMRATFAYAAERLCGQMPAPPSYVPAVALTDHLTDRMSFMERVENMLLY
SIAFPLVTFDGYYSEIL
>zebra_fish_UGT2A6 197 bp
VCLLLCGWSGRVLVMPGEYSHWHNMRPVIEALVDKNHSVTVLVGSSSPTVPHTQ-KERFE
YHVFKVNMEKEVVDYLWIHFHEVWQLMVKGLFD-VGLLKTLRDSNYDVLFSDLTMPFSDL
MAQKLNIPHVLSMRISFASALERLCGQMPVPQSYVPAAVAQGHLTDRMSFTERVENMLLY
TAMFQLTTFDHIYAEIS
>zebra_fish_UGT2A7v1 197 bp
FLSLLTGQCGNILVWYTEGSHWINLKIVLDTLLDRGHNVTVLVPDGALFMKAKE-SDRFS
YQHFSVSKSAQDMQDFFDELMKFFNLGCDGILKSPELMDKLKKGKFDVVLSDPMYPCSDI
VAEELNVPLVYTFRFSVAHAAERMCGQIPAPPSYVPGA--MSKLTDKMSFTERIFNMLFY
DTLSRLIRFDNYYTEYF
>zebra_fish_UGT2A7v2 197 bp
FLSLLSGECGNVLVWFTEGSHWINMKIVLETLIDRGHDVTVLVPDASLFMKANA-SDRFS
YQPFNVSMDEQEMKVFIEEFLKVYEFTCDGVLKSPGLLDKLRKHKFDVVFSDPIYQCSDI
VAEELNVPLVYTFRFSLAHAAERMCGQIPAPPSYVPGA--MSKLTDKMSFTERIYNMLFY
DAFAIFAKIDNYYTEYF
>zebra_fish_UGT2A7v3 197 bp
FLSLLTGQCGNILVWYTEGSHWINLKIVLDTLLDRGHNVTVLVPDGALFMKAKE-SDRFY
YQHFSVSKSAQDMQDFLDEVLKFFELGCDGILKSPELMDKLKKGKFDVVLSDPMYPCSDI
VAEELNVPLVYTFRFSVAHAAERMCGQIPAPPSYVPGA--MSKLTDKMSFTERIFNMLFY
DTFSKQMKFDNYYTEYF
>zebra_fish_UGT2A7v4 197 bp
FLSLLTGQCGNILVWYTEGSHWINLKIVLDTLLDRGHNVTVLVPDGALFMKAKE-SDRFS
YQHFSVSTSAQDMQDFLDEFLKFFDLLCDGILKSPELMDKLKTGKFDVLLSDPMYPCSDI
VAEELNVPLVYTFRFSLAHTMERMCGQIPAPPSYVPGA--TSKLTDKMSFTERIYSMLFY
DTFYRLIRFDNYYTEYL
>zebra_fish_UGT2A7v5 197 bp
FLSLLTGQCGNILVWHTEGSHWINLKIVLDTLLDRGHNVTVLMPDGALFMKAKE-SDRFS
YQNFSVSTSAQDMQDFLDELLKFFDLGCDGILKSPELMDKLKTGKFDVLLSDPMYPCSDI
VAEVLNVPLVFTLRFSIAHTMERICGQIPAPPSYVPGA--MSKLTDKMSFTERIFNTLFY
DTFSIIAKFDNYYTEYF
