# Supplementary material for: The evolution of UDP-glycosyl/glucuronosyltransferase 1E (UGT1E) genes in bird lineages is linked to feeding habits but UGT2 genes is not
Source: PLoS One. 2018 Oct 31;13(10):e0205266. doi: 10.1371/journal.pone.0205266 (PMC6209164; doi:10.1371/journal.pone.0205266)
Supplement: S4 File — (TXT) [file pone.0205266.s008.txt]

>Ach_XM009081765_1 Ach_XM009081765.1 287 bp
GRPTTLCEMGKAEIWLIRTYWDFEFPRPLLPNFEFVGGLHCQPAKPLPKEMEEFVQSSGE
HGIVVFSLGSMVYNLSDEKSNVIAKALSQLPQKVLWRYKGKKPETLGSNTRIYDWIPQND
LLGHPLTKAFITHGGTNGIYEAIYHGIPMVGIPMFADQHDNIAHLTAKGAAVRVDFSTLT
TQDLVDALNTVINNSTYKENALRLSKIHHDQPVKPLDRAVFWIEFVMRHKGAKHLRPAAH
NLTWYQYHC-----FFFSCAATVVFILVKCCLCCCRRCGRIAKKKKE
>Afo_XM009273598_1 Afo_XM009273598.1 287 bp
GRPTTLCEMGKAEIWLIRTYWDFEFPRPFLPNFEFVGGLHCQPAKPLPKEMEEFVQSSGE
HGIMVFSFGSMVYNLTDEKSNVIARALSQLPQKVLWRYKGKKPETLGSNTRIYDWIPQND
LLGHPLTKAFITHGGTNGIYEAIYHGIPMVGIPVFADQHDNIAHMRAKGAAVQLDFSTLK
TQDLVDALNTVINNSTYKENALRLSKIHHDQPVKPLDRAVFWIEFVMRHKGAKHLRPAAH
RLTWYQYHCLDVLAFLFTCAAIAVFILVKCCLFCCRRCGRIAKRKKE
>Apl_XM005011822_2 Apl_XM005011822.2 287 bp
GRPTTLCEMGKAEIWLIRTYWDFEFPRPFLPNFEFVGGLHCQPAKPLPKEMEEFVQSSGE
HGVVVFSLGSMVYNLTDEKSNVIARALSQLPQKVLWRYKGKKPEALGSNTRTYDWIPQND
LLGHPLTKVFITHGGTNGIYEAIYHGIPLVGIPMFADQHDNIAHMRAKGAAVELDFGTLK
TEDLVDAVNTVINNSSYKENALRLSKIHHDQPITPLDRAVFWIEFVMRHKGAKHLRPAAH
HLTWYQYHCLDVLAFLFTCAAIAVFILVKCCLFCCRKRGRIAKRKKE
>Bre_XM010301838_1 Bre_XM010301838.1 287 bp
GRPTTLCEMGKAEIWLIRTYWDFEFPRPFLPNFEFVGGLHCQPAKPLPKEMEEFVQSSGE
HGIVVFSLGSMVHNLTDEKSNLIARALSQLPQKVLWRYKGKKPETLGSNTRIYDWIPQND
LLGHPLAKAFITHGGTNGIYEAIYHGIPMVGIPMFADQHDNIAHMRAKGAAVELDFSTMK
TQDLVDALKTVINNSTYKENALRLSKIHHDQPVKPLDRAVFWIEFVMRHKGAKHLRPAAH
HLTWYQYHCLDVLAFLFTCVAIAVFILVKCCLFCCRRCGRIAKRKKE
>Brh_XM010131825_1 Brh_XM010131825.1 287 bp
GRPTTLCEMGKAEVWLIRTYWDFEFPRPFLPNFEFVGGLHCQPAKPLPKEMEEFVQSSGE
HGIVVFSLGSMVHNLTDEKTNVIARALSQLPQKVLWRYKGKKPETLGSNTRIYDWIPQND
LLGHPLTKAFITHGGTNGIYEAIYHGIPMVGIPIFADQHDNIARMRAKGAAIGLDFITLK
SQDLVDALNTVINNPSYKENALKLSKIQHDQPVKPLDRAVFWIEFVMRHKGAKHLRPAAH
NLTWYQYHCLDVLAFLLTCTTIVVFILVKCCLFCCRRCGRIAKKKKE
>Can_XM008499596_1 Can_XM008499596.1 287 bp
GRPTTLCEMGKAEIWLIRTYWDFEFPRPFLPNFEFVGGLHCKPAKPLPKEMEEFVQSSGE
HGIVVFSLGSMVYKISDEKSNVIAKALSQLPQKVLWRYKGKKPETLGSNTRIYDWIPQND
LLGHPLAKAFITHGGTNGIYEAIYHGIPMVGIPIFADQHDNLAHMRAKGAAVELDFSTLK
TQDLVDALNEVIYNSTYKENILKLSKIHHDQPLKPLDRAVFWIEFVMRHKGAKHLRPAAH
NLTWYQYHCLDVLAFLFTCTVIAVFLLVKCCLFCC-RCGRRAKTKKE
>Cbr_XM008635625_2 Cbr_XM008635625.2 287 bp
GRPTTLCEMGKAEIWLIRTYWDFEFPRPFLPNFEFVGGLHCQPAKPLPKEMEEFVQSSGE
HGVIVFTLGSMVYNLSDEKSTVIAKALSQLPQKVLWRYKGKKPETLGSNTRIYDWIPQND
LLGHPLTKAFITHGGTNGIYEAIYHGIPMVGIPMFADQHDNIAHMVAKGAAVQVDFNTMK
TEDLVHALNTVIHNSTYKENALKLSKIQHDQPVKPLDRAVFWIEFVMRHKGAKHLRPAAH
HLTWYQYHSLDVLAFLFTCTAIVVFILFKCCLCCCRRCGRIAKRKKE
>Cca_XM009567056_1 Cca_XM009567056.1 287 bp
GRPTTLCEMGKAEIWLIRTYWDIEFPRPLLPNFEFVGGLHCQPAKPLPKEMEEFVQSSGE
HGIVVFSLGSMVYNLSDEKSDMIARALSQIPQKVLWRYKGKKPENLGSNTRIYDWIPQND
LLGHPLAKAFITHGGTNGIYEAIYHGIPMVGIPMFADQFDNIAHMRAKGAAVELDFSTLK
TQDLVDALNRVIDNSTYKENALRLSMIHHDQPIKPLDRAVFWIEFVMRHKGAKHLRPAAH
HLTWYQYHCLDVLAFLFTCTAIAVFILVKCCLFCCRRCGRVAKRKKE
>Ccr_XM009703297_1 Ccr_XM009703297.1 287 bp
GRPTTLCEMGKAEIWLIRTYWDFEFPRPFLPNFEFVGGLHCQPAKPLPKEMEEFVQSSGK
HGIVVFSLGSMVYNLSDEKSNVIASALAQLPQKVLWRYKGKKPETLGSNTRIYDWIPQND
LLGHPLAKAFITHGGTNGIYEAIYHGIPMVGIPMFADQHDNIAHMRAKGAAVLLDFSTLK
TQDLVDALNTVINNSTYKENALRLSKIHHDQPVKPLDRAVFWIEFVMRHKGAKHLRPAAH
HLTWYQYHCLDVLAFLFTCTAVAVFILVKCCLFCCRRWGRIAKRKKE
>Cli_XM005511921_2 Cli_XM005511921.2 287 bp
GRTTTLCEMGKAEIWLIRTYWDFEFPRPFLPNFEFVGGLHCQPAKPLPKEMEEFVQSSGE
HGIVVFSLGSMVNNLTDEKSNIIARALSQLPQKVLWRYKGKKPEALGSNTRIYDWIPQND
LLGHPLAKAFLTHGGTNGIYEAIYHGIPMVGIPMFADQHDNIAHMRAKGAAVELDFNRLT
TQDLVNALNTVINNSTYKENALRLSKIHHDQPIKPLDRAVFWVEFVMRHKGAKHLRPAAH
HLTWYQYHCLDVLAFLLTCAAIAVFILVKCCLFCCRRCGRIAKRKKD
>Cma_XM010120868_1 Cma_XM010120868.1 287 bp
GRPTTLCEMGKAEIWLIRTYWDFEFPRPFLPNFEFVGGLHCQPAKPLPKEMEEFVQSSGE
HGIVVFSLGSMVYNLTDEKSNVIARALSQLPQKVLWRYKGKKPETLGSNTRIYDWIPQND
LLGHPLTKAFITHGGTNGLYEAIYHGIPMVGIPMFADQHDNIAHMRAKGAAVELDFSTLK
TQDLVDALNTVINNSTYKENALMLSKIHHDQPVKPLDRAVFWIEFVMRHKGAKHLRPAAH
HLTWYQYHCLDVLAFLFTCAATAVFILVKCCSFCCKRCGRIAKRKKE
>Cpe_XM010008959_1 Cpe_XM010008959.1 287 bp
GRPTTLCEMGKAEIWLIRTYWDFEFPRPFLPNFEFVGGLHCKPAKPLPKEMEEFVQSSGK
HGIVVFSLGSMIYNLTDEKSNVIAKALSQLPQKVLWRYKGKKPETLGSNTRIYDWIPQND
LLGHPLTKAFITHGGTNGIYEAIYHGVPMVGIPLFADQHDNIAHMRAKGAAVELDFSTLK
TQDLVDALNTVINNSTYKENALRLSKIHHDQPVKPLDRAVFWIEFVMRHKGAKHLRPAAH
NLTWYQYHCLDVLAFLFTCTAITIFILVKCCLFFC-RCGRVAKTKKE
>Cst_XM010201711_1 Cst_XM010201711.1 287 bp
GRPTTLCEMGKAEIWLIRTYWDFEFPRPFLPNFEFVGGLHCRPAKPLPKEMEEFVQSSGE
HGIVVFSLGSMVYNLSDERSNTIARALSQIPQKVLWRYKGKKPETLGSNTRIYDWIPQND
LLGHPLAKAFITHGGTNGIYEAIYHGIPMVGIPLFADQHDNIAHMRAKGAAVELDFGTMK
VQDIVDALNVVINNSSYKENVLRLSKIHHDQPVKPLDRAVFWIEFVMRHKGAKHLRPAAH
QLTWYQYHSLDVLAFLFTCTAIAFFILVKCCVFCCRRCGRIAKKKKE
>Cvo_XM009881128_1 Cvo_XM009881128.1 287 bp
GRPTTLCEMGKAEIWLIRTYWDFEFPRPFLPNFEFVGGLHCQPAKPLPKEMEEFVQSSGE
HGIVVFSLGSMVYNLTDEKSNVIAKALSQLPQKVIWRYKGKKPETLGSNTRIYDWIPQND
LLGHPLTKAFITHGGTNGIYEAIYHGIPMVGIPLFADQFDNIAHMRAKGAAVELDFSTLK
MQDLVDALNTVINNSTYKENALRLSKIHHDQPVKPLDRAVFWIEFVMRHKGAKHLRPAAH
HLTWYQYHCLDVLAFLSTCAAIAIFILVKCCLFCCRRCGRIAKRKKE
>Ega_XM009649204_1 Ega_XM009649204.1 287 bp
GRPTTLCEMGKAEIWLIRTYWDFEFPRPFLPNFEFVGGLHCQPAKPLPKEMEEFVQSSGE
HGIIVFSLGSMVYNLTDEKSNVIARALSQLPQKVLWRYKGKKPETLGSNTRIYDWIPQND
LLGHPLTKAFITHGGTNGIYEAIYHGIPMVGIPMFADQHDNIAHMRAKGAAVELDFSTLK
TQDLVDALNTVINNSTYKENALRLSKIHHDQPVKPLDRAVFWIEFVMRHKGAKHLRPAAH
HLTWYQYHCLDVLAFLFTCAAIAVFILVKCCLFCCRRCGRIAKRKKE
>Ehe_XM010149862_1 Ehe_XM010149862.1 287 bp
--------MGKAEIWLIRTYWDFEFPRPFLPNFEFVGGLHCQPAKPLPKEMEEFVQSSGE
HGIVVFSLGSMVYNLTDEKSNMIAKALSQLPQKVLWRYKGKKPETLGSNTRIYDWIPQND
LLGHPLTKAFITHGGTNGIYEAIYHGIPMVGIPMFADQHDNVAHMRAKGAAVELDYSTLK
TQDLLDALNTVINNSTYKENALRLSKIHHDQPVKPLDRAVFWIEFVMRHKGAKHLRPAAH
HLTWYQYHCLDVLAFLFTCTATAIFILVKCCLCCCRRCGRVAKRKKE
>Fgl_XM009584512_1 Fgl_XM009584512.1 287 bp
--------MGKAEIWLIRTYWDIEFPRPFLPNFEFVGGLHCQPAKPLPKEMEEFVQSSGE
HGIVVFSLGSMVDNLTDEKSNVIGRALSQLPQKVLWRYKGKKPETLGSNTRIYDWIPQND
LLGHPLTKAFITHGGTNGIYEAIYHGIPMVGIPMFADQPDNIAHMKAKGAAVEVDFSTLK
AQDLIDALNTVINNSTYKENALRLSKIHHDQPVKPLDRAVFWIEFVMRHKGAKHLRPAAH
HLTWYQYHCLDVLAFLFTCAAIAVFILVKCCLFCCRRCGRITKRKKE
>Fpe_XM013299694_1 Fpe_XM013299694.1 287 bp
GRPTTLCEMGKAEIWLIRTYWDFEFPRPFLPNFEFVGGLHCQPAKPLPKEMEEFVQSSGE
HGIVVFSLGSMVYNLSYEKSNVIARALSQIPQKVLWRYKGKNPETLGSNTRIYDWIPQND
LLGHPLTKAFITHGGTNGIYEAIYHGIPMIGIPMFADQHDNIAHMRAKGAATELDFSTLE
TQDLVDALNTVINNSTYKENALRLSKIHHDQPVKPLDRAVFWIEFVMRHKGAKHLRPAAH
HLTWYQYHCLDVLAFLFTCTAIAVFILVKCCLFCCRRCGRIAKRKKE
>frog_UGT1A6 287 bp
KKEVTAMSFSRTSIWLMRYDFVFEFPRPIMPNVILIGGINCAKQKALPQEFEKLVKSSGE
HGFVVFSFGSMVSEIPMNIAMDIAEALRYIPQKVFWRYTGKAPPNLGDNTHLVKWLPQND
LLAHPKARAFITHAGSHGVYEGICNAVPMVMLPLIGDQMDNAKRIESRGAGLILNVQNLI
PDDLSNAVMAVIDNPSYKENIQRLSSLHRDRPVQPLDLAVHWVEFVMKHKGAPHLRPAAH
DLNWIQYQSLDVMAFLLAVLLTTLFISLKCSTFACRCCCKRNTKPKR
>frog_UGT1L1 287 bp
HREMTILQYSQTSVWLMKTDFVFDYPRPLMPNMVFVGGINCVGEQHLNQEFEKLVNSSGE
HGFVVFSLGSMVSEIPMNKAMDIAEALKSIPQKVFWRYTGKAPPNLGENTHLVKWLPQND
LLAHPKARAFITHAGSHGIYEGICNAVPMVMMPLFGDQMDNAKRIESRGAGLTLNVLHMT
PEDLSNAVRAVINNPVYKENIQRMSSLHLDRPIHPLDLAVHWVEFVMRHKGAPHLRPAAH
DLNWFQYYSLDVIGFLLAVLLTALFISLKCCTFVFRRCFKRNSKKQR
>frog_UGT2A1v2 287 bp
GRPAKVCEMGKAEIWLIRTYWDFEYPRPILPNFKFVGGLHCAPAKPLPEEIEKVVESSGE
HGIVVFSMGSMIKNFSDERTNIIAAALSQLPQKVLWRYSGKKPDALGENTITYDWIPQND
LLGHPKTKAFITHGGTNGIYEAIYHRVPIVGIPLFAEQPDNIVHMKSKGMAIMLDFNKMG
TQDLLDAVNTVINNPTYKENAMRLSRIHHDQPVKPLDSAVFWIEFVMRHKGAKHLRPASH
ELTWYQYHCLDVIGFMFVCLLLFFYITITFLTFCYKKCCRTTKEKNQ
>Gfo_XM005418148_1 Gfo_XM005418148.1 287 bp
GRPTTLCEMGKAEIWLIRTYWDFEFPRPFLPNFEFVGGLHCQPAKPLPKEMEEFVQSSGE
HGVIVFTLGSMVHSLSDEKSNVIAKALSQLPQKVLWRYKGKKPETLGSNTRIFDWIPQND
LLGHPLTKAFITHGGTNGLYEAIYHGIPMVGIPMFADQHDNLAHMVAKGAAVQVDFNTMK
TQDLVDALKTVIYNSTYKENALKLSKIQHDQPVKPLDRAVFWIEFVMRHKGAKHLRPAAH
HLTWYQYHSLDVLAFLFTCTATIVFILFKCCLCCCRRCGRIAKRKTE
>Gga_XM004941193_2 Gga_XM004941193.2 287 bp
GRPTTLCEMGKAEIWLIRTYWDFEFPRPFLPNFEFVGGLHCQPAKPLPKEIEEFVQSSGE
HGIVVFSLGSMVYNLTSERSNVIARALSQLPQNVLWRYKGKKPEALGSNTRIYDWIPQND
LLGHPLAKAFITHGGTNGIYEAIYHGIPMVGIPMFADQHDNVAHMRAKGAAVELDFSTLT
TQNLVDAVNTVINNSTYKESVLKLSKIHHDQPIKPLDRAVFWIEFVMRHKGAKHLRPAAH
HLTWYQYHCLDVLAFLFICAAIAGFILVKCCMFCCRKCGRVTKKKKE
>green_anole_UGT1A 287 bp
QREMTFVEVSNGSVWLIREDLAFTYPKPLMPNMIMIGGINCAGKKPLSQEFEAIVNESGE
HGIVVFSLGSMVSEIPMKKAMEIAEGLGTIPQTVLWRYTGETPPNLAKNTKLVKWLPQND
LLAHPKTRAFITHAGSHGVYEGICNGVPMVLMPLFGDQMDNAKRVESRGAGVALNIIEMT
AKDISEALKAVIYDKKYKENIQRLSELHLDRPIHPLDLAVHWVEFVMKHKGAPHLRPAAH
DLNWVQYHSIDVLAFLLAASLLALFISMKCCMFCCRKCFCKSGRLTK
>green_anole_UGT2A1 287 bp
GRPTTLCEMGKAEIWLIRTYWDFEFPRPLLPNFEFVGGLHCQPAKPLPKEMEEFVKSSGE
HGIVVFSLGSMIKNLTDDKSNMVALALSQLPQKVIWRYQGKRPETLGANTRLYDWIPQND
LLGHPKTKAFITHGGTNGIYEAIYHGIPMVGTPMFGDQPDNIAHMRAKGMAVELNIHTMT
AQDLVDAVNTVIHNATYKENAVRLSKIHHDQPMKPLDRAVFWIEFVMRHKGAKHLRVAAH
DLTWYQYHCLDVIAFLISCVALFMFIIVKCCTFCCRKCGITRKTKLE
>green_anole_UGT2A2 287 bp
GKPTTLCEMGKAEIWLIRTYWDFEFPRPLLPNFEYVGGLHCQPAKPLPKEMEEFVQSSGE
HGIVVFSLGTMIQNLTDEKGNLVALAFSRLPQKVVWRYKGKRPETLGTNTRIYDWIPQND
LLGHPKTKAFITHGGTNGIYEAIYHGIPMIGIPMFGDQSDNIAHVCAKGMAIELNINTMT
AQDLVDAVNTIIHNTTYKENAVRLSQIHHDQPMKPLDRAVFWIEFVMRHKGAKHLRVAAH
DLTWYQYHCLDVIAFLISCVALFMFIMVKCCSFCCRKCGITRKTKIE
>green_anole_UGT2A3 287 bp
GRPTTLCEMGKAEIWLIRTYWDFEFPRPLLPNFEFVGGLHCQPAKPLPKEMEEFVQSSGE
HGIVVFSLGSMLKNLTDEKSNLVALALSQLPQKVIWRYKGKRPETLGANTRLYDWIPQND
LLGHPKTKAFITHGGTNGIYEAIYHGIPMVGIPMFADQPDNIAHMRAKGMAVELNMYTMT
AQDLLDAVNTVIHNTTYKENAVRLSKIHHDQPMKPLDRAVFWIEFVMRHKGAKHLRVAAH
DLTWYQYHCLDVIAFLISCVALFMFIIVKCCSFCCRKCGITRKTKIE
>Gst_XM009807659_1 Gst_XM009807659.1 287 bp
GRPTTLCEMGKAEIWLIRTYWDFEFPRPFLPNFEFVGGLHCQPAKPLPKEMEEFVQSSGE
HGIVVFSLGSMVYNLTDEKSTVVARALSQLPQKVLWRYKGKKPETLGSNTRIYDWIPQND
LLGHPLTKAFITHGGTNGIYEAIYHGIPMVGIPMFADQHDNIAHMRAKGAAVALDFSTLK
TQDLVDAVNTVINNSTYKENALRLSKIHHDQPVKPLDRAVFWIEFVMRHKGAKHLRPAAH
HLTWYQYHCLDVLAFLFTCAAIAVFILVKCCLFCCRRCGRIAKKKKE
>Hal_XM009930168_1 Hal_XM009930168.1 287 bp
GRPTTLCEMGKAEIWLIRTYWDFEFPRPFLPNFEFVGGLHCQPAKPLPKEMEEFVQSSGK
HGIVVFSLGSMVYNLTDEKSNVIARALSQLPQKVLWRYKGKKPETLGSNTRLYDWIPQND
LLGHPMTKAFITHGGTNGIYEAIYHGIPMVGIPMFADQHDNIAHMRAKGAAVELDFSTLK
TQDLVDALNTVINNSTYKENALRLSKIHHDQPVKPLDRAVFWIEFVMRHKGAKHLRPAAH
HLTWYQYHCLDVLAFLFTSTAIAVLTLVKCCLFCCRTCSRIAKRKKE
>Hle_XM010586268_1 Hle_XM010586268.1 287 bp
GRPTTLCEMGKAEIWLIRTYWDFEFPRPFLPNFEFVGGLHCQPAKPLPKEMEEFVQSSGK
HGIVVFSLGSMVYNLTDEKSNVIARALSQLPQKVLWRYKGKKPETLGSNTRLYDWIPQND
LLGHPMTKAFITHGGTNGIYEAIYHGIPMVGIPMFADQHDNIAHMRAKGAAVELDFSTLK
TQDLVDALNTVINNSTYKENALRLSKIHHDQPVKPLDRAVFWIEFVMRHKGAKHLRPAAH
HLTWYQYHCLDVLAFLFTSTAIAVLTLVKCCLFCCRTCSRIAKRKKE
>human_UGT1A10v2 287 bp
QTPVTAYDYSHTSIWLLRTDFVLDYPKPVMPNMIFIGGINCHQGKPLPMEFEAYINASGE
HGIVVFSLGSMVSEIPEKKAMAIADALGKIPQTVLWRYTGTRPSNLANNTILVKWLPQND
LLGHPMTRAFITHAGSHGVYESICNGVPMVMMPLFGDQMDNAKRMETKGAGVTLNVLEMT
SEDLENALKAVINDKSYKENIMRLSSLHKDRPVEPLDLAVFWVEFVMRHKGAPHLRPAAH
DLTWYQYHSLDVIGFLLAVVLTVAFITFKCCAYGYRKCLGKKGRVKK
>human_UGT1A1v2 287 bp
QREVTVQDLSSASVWLFRSDFVKDYPRPIMPNMVFVGGINCLHQNPLSQEFEAYINASGE
HGIVVFSLGSMVSEIPEKKAMAIADALGKIPQTVLWRYTGTRPSNLANNTILVKWLPQND
LLGHPMTRAFITHAGSHGVYESICNGVPMVMMPLFGDQMDNAKRMETKGAGVTLNVLEMT
SEDLENALKAVINDKSYKENIMRLSSLHKDRPVEPLDLAVFWVEFVMRHKGAPHLRPAAH
DLTWYQYHSLDVIGFLLAVVLTVAFITFKCCAYGYRKCLGKKGRVKK
>human_UGT1A3 287 bp
QREVSVVDLSHASVWLFRGDFVMDYPRPIMPNMVFIGGINCANRKPLSQEFEAYINASGE
HGIVVFSLGSMVSEIPEKKAMAIADALGKIPQTVLWRYTGTRPSNLANNTILVKWLPQND
LLGHPMTRAFITHAGSHGVYESICNGVPMVMMPLFGDQMDNAKRMETKGAGVTLNVLEMT
SEDLENALKAVINDKSYKENIMRLSSLHKDRPVEPLDLAVFWVEFVMRHKGAPHLRPAAH
DLTWYQYHSLDVIGFLLAVVLTVAFITFKCCAYGYRKCLGKKGRVKK
>human_UGT1A4v2 287 bp
QREVSVVDVSYASVWLFRGDFVMDYPRPIMPNMVFIGGINCANGKPLSQEFEAYINASGE
HGIVVFSLGSMVSEIPEKKAMAIADALGKIPQTVLWRYTGTRPSNLANNTILVKWLPQND
LLGHPMTRAFITHAGSHGVYESICNGVPMVMMPLFGDQMDNAKRMETKGAGVTLNVLEMT
SEDLENALKAVINDKSYKENIMRLSSLHKDRPVEPLDLAVFWVEFVMRHKGAPHLRPAAH
DLTWYQYHSLDVIGFLLAVVLTVAFITFKCCAYGYRKCLGKKGRVKK
>human_UGT1A5 287 bp
QREVSVVDVSHASVWLFRGDFVMDYPRPIMPNMVFIGGINCANGKPLSQEFEAYINASGE
HGIVVFSLGSMVSEIPEKKAMAIADALGKIPQTVLWRYTGTRPSNLANNTILVKWLPQND
LLGHPMTRAFITHAGSHGVYESICNGVPMVMMPLFGDQMDNAKRMETKGAGVTLNVLEMT
SEDLENALKAVINDKSYKENIMRLSSLHKDRPVEPLDLAVFWVEFVMRHKGAPHLRPAAH
DLTWYQYHSLDVIGFLLAVVLTVAFITFKCCAYGYRKCLGKKGRVKK
>human_UGT1A6v1 287 bp
KRDVDIITYQKVSVWLLRYDFVLEYPRPVMPNMVFIGGINCKKRKDLSQEFEAYINASGE
HGIVVFSLGSMVSEIPEKKAMAIADALGKIPQTVLWRYTGTRPSNLANNTILVKWLPQND
LLGHPMTRAFITHAGSHGVYESICNGVPMVMMPLFGDQMDNAKRMETKGAGVTLNVLEMT
SEDLENALKAVINDKSYKENIMRLSSLHKDRPVEPLDLAVFWVEFVMRHKGAPHLRPAAH
DLTWYQYHSLDVIGFLLAVVLTVAFITFKCCAYGYRKCLGKKGRVKK
>human_UGT1A7v1 287 bp
QTPVTAYDYSHTSIWLLRTDFVLEYPKPVMPNMIFIGGINCHQGKPVPMEFEAYINASGE
HGIVVFSLGSMVSEIPEKKAMAIADALGKIPQTVLWRYTGTRPSNLANNTILVKWLPQND
LLGHPMTRAFITHAGSHGVYESICNGVPMVMMPLFGDQMDNAKRMETKGAGVTLNVLEMT
SEDLENALKAVINDKSYKENIMRLSSLHKDRPVEPLDLAVFWVEFVMRHKGAPHLRPAAH
DLTWYQYHSLDVIGFLLAVVLTVAFITFKCCAYGYRKCLGKKGRVKK
>human_UGT1A8 287 bp
QTPVTAYDYSHTSIWLLRTDFVLDYPKPVMPNMIFIGGINCHQGKPLPMEFEAYINASGE
HGIVVFSLGSMVSEIPEKKAMAIADALGKIPQTVLWRYTGTRPSNLANNTILVKWLPQND
LLGHPMTRAFITHAGSHGVYESICNGVPMVMMPLFGDQMDNAKRMETKGAGVTLNVLEMT
SEDLENALKAVINDKSYKENIMRLSSLHKDRPVEPLDLAVFWVEFVMRHKGAPHLRPAAH
DLTWYQYHSLDVIGFLLAVVLTVAFITFKCCAYGYRKCLGKKGRVKK
>human_UGT1A9 287 bp
QTPVTEYDYSHTSIWLLRTDFVLDYPKPVMPNMIFIGGINCHQGKPLPMEFEAYINASGE
HGIVVFSLGSMVSEIPEKKAMAIADALGKIPQTVLWRYTGTRPSNLANNTILVKWLPQND
LLGHPMTRAFITHAGSHGVYESICNGVPMVMMPLFGDQMDNAKRMETKGAGVTLNVLEMT
SEDLENALKAVINDKSYKENIMRLSSLHKDRPVEPLDLAVFWVEFVMRHKGAPHLRPAAH
DLTWYQYHSLDVIGFLLAVVLTVAFITFKCCAYGYRKCLGKKGRVKK
>human_UGT2A1v3 287 bp
GRPTTLCEMGKAEIWLIRTYWDFEFPRPYLPNFEFVGGLHCKPAKPLPKEMEEFIQSSGK
NGVVVFSLGSMVKNLTEEKANLIASALAQIPQKVLWRYKGKKPATLGNNTQLFDWIPQND
LLGHPKTKAFITHGGTNGIYEAIYHGVPMVGVPMFADQPDNIAHMKAKGAAVEVNLNTMT
SVDLLSALRTVINEPSYKENAMRLSRIHHDQPVKPLDRAVFWIEFVMRHKGAKHLRVAAH
DLTWFQYHSLDVIGFLLVCVTTAIFLVIQCCLFSCQKFGKIGKKKKR
>human_UGT2A2v2 287 bp
GRPTTLCEMGKAEIWLIRTYWDFEFPRPYLPNFEFVGGLHCKPAKPLPKEMEEFIQSSGK
NGVVVFSLGSMVKNLTEEKANLIASALAQIPQKVLWRYKGKKPATLGNNTQLFDWIPQND
LLGHPKTKAFITHGGTNGIYEAIYHGVPMVGVPMFADQPDNIAHMKAKGAAVEVNLNTMT
SVDLLSALRTVINEPSYKENAMRLSRIHHDQPVKPLDRAVFWIEFVMRHKGAKHLRVAAH
DLTWFQYHSLDVIGFLLVCVTTAIFLVIQCCLFSCQKFGKIGKKKKR
>human_UGT2A3_2v2 287 bp
GRPTTLCEVGKAEIWLIRTYWDFEFPQPYQPNFEFVGGLHCKPAKALPKEMENFVQSSGE
DGIVVFSLGSLFQNVTEEKANIIASALAQIPQKVLWRYKGKKPSTLGANTRLYDWIPQND
LLGHPKTKAFITHGGMNGIYEAIYHGVPMVGVPIFGDQLDNIAHMKAKGAAVEINFKTMT
SEDLLRALRTVITDSSYKENAMRLSRIHHDQPVKPLDRAVFWIEFVMRHKGAKHLRSAAH
DLTWFQHYSIDVIGFLLACVATAIFLFTKCFLFSCQKFNKTRKIEKR
>human_UGT2A3v1 287 bp
GRPTTLCEVGKAEIWLIRTYWDFEFPQPYQPNFEFVGGLHCKPAKALPKEMENFVQSSGE
DGIVVFSLGSLFQNVTEEKANIIASALAQIPQKVLWRYKGKKPSTLGANTRLYDWIPQND
LLGHPKTKAFITHGGMNGIYEAIYHGVPMVGVPIFGDQLDNIAHMKAKGAAVEINFKTMT
SEDLLRALRTVITDSSYKENAMRLSRIHHDQPVKPLDRAVFWIEFVMRHKGAKHLRSAAH
DLTWFQHYSIDVIGFLLACVATAIFLFTKCFLFSCQKFNKTRKIEKR
>human_UGT2B10_2v1 287 bp
GRPTTLSEMRKADIWLMRNSWNFKFPHPFLPNVDFVGGLHCKPAKPLPKEMEEFVQSSGE
NGVVVFSLGSMVSNMTEERANVIATALAKIPQKVLWRFDGNKPDALGLNTRLYKWIPQND
LLGHPKTRAFITHGGANGIYEAIYHGIPMVGIPLFFDQPDNIAHMKAKGAAVRVDFNTMS
STDLLNALKTVINDPSYKENIMKLSRIQHDQPVKPLDRAVFWIEFVMRHKGAKHLRVAAH
NLTWFQYHSLDVIGFLLACVATVLFIITKCCLFCFWKFARKGKKGKR
>human_UGT2B10_2v2 287 bp
GRPTTLSEMRKADIWLMRNSWNFKFPHPFLPNVDFVGGLHCKPAKPLPKEMEEFVQSSGE
NGVVVFSLGSMVSNMTEERANVIATALAKIPQKVLWRFDGNKPDALGLNTRLYKWIPQND
LLGHPKTRAFITHGGANGIYEAIYHGIPMVGIPLFFDQPDNIAHMKAKGAAVRVDFNTMS
STDLLNALKTVINDPSYKENIMKLSRIQHDQPVKPLDRAVFWIEFVMRHKGAKHLRVAAH
NLTWFQYHSLDVIGFLLACVATVLFIITKCCLFCFWKFARKGKKGKR
>human_UGT2B10v1 287 bp
GRPTTLSEMRKADIWLMRNSWNFKFPHPFLPNVDFVGGLHCKPAKPLPKEMEEFVQSSGE
NGVVVFSLGSMVSNMTEERANVIATALAKIPQKVLWRFDGNKPDALGLNTRLYKWIPQND
LLGHPKTRAFITHGGANGIYEAIYHGIPMVGIPLFFDQPDNIAHMKAKGAAVRVDFNTMS
STDLLNALKTVINDPSYKENIMKLSRIQHDQPVKPLDRAVFWIEFVMRHKGAKHLRVAAH
NLTWFQYHSLDVIGFLLACVATVLFIITKCCLFCFWKFARKGKKGKR
>human_UGT2B10v2 287 bp
GRPTTLSEMRKADIWLMRNSWNFKFPHPFLPNVDFVGGLHCKPAKPLPKEMEEFVQSSGE
NGVVVFSLGSMVSNMTEERANVIATALAKIPQKVLWRFDGNKPDALGLNTRLYKWIPQND
LLGHPKTRAFITHGGANGIYEAIYHGIPMVGIPLFFDQPDNIAHMKAKGAAVRVDFNTMS
STDLLNALKTVINDPSYKENIMKLSRIQHDQPVKPLDRAVFWIEFVMRHKGAKHLRVAAH
NLTWFQYHSLDVIGFLLACVATVLFIITKCCLFCFWKFARKGKKGKR
>human_UGT2B11 287 bp
GRPTTLFEMGKADIWLMRNSWSFQFPHPFLPNVDFVGGFHCKPAKPLPKEMEEFVQSSGE
NGVVVFSLGSVISNMTAERANVIATALAKIPQKVLWRFDGNKPDALGLNTRLYKWIPQND
LLGHPKTRAFITHGGANGIYEAIYHGIPMVGIPLFFDQPDNIAHMKAKGAAVRLDFNTMS
STDLLNALKTVINDPLYKENIMKLSRIQHDQPVKPLDRAVFWIEFVMPHKGAKHLRVAAH
DLTWFQYHSLDVIGFLLACVATVIFIITKFCLFCFWKFARKGKKGKR
>human_UGT2B15 287 bp
GRPTTLFEMGKAEMWLIRTYWDFEFPRPFLPNVDFVGGLHCKPAKPLPKEMEEFVQSSGE
NGIVVFSLGSMISNMSEESANMIASALAQIPQKVLWRFDGKKPNTLGSNTRLYKWLPQND
LLGHPKTKAFITHGGTNGIYEAIYHGIPMVGIPLFADQHDNIAHMKAKGAALSVDIRTMS
SRDLLNALKSVINDPVYKENVMKLSRIHHDQPMKPLDRAVFWIEFVMRHKGAKHLRVAAH
NLTWIQYHSLDVIAFLLACVATVIFIITKFCLFCFRKLAKKGKKKKR
>human_UGT2B15_2 287 bp
GRPTTLFEMGKAEMWLIRTYWDFEFPRPFLPNVDFVGGLHCKPAKPLPKEMEEFVQSSGE
NGIVVFSLGSMISNMSEESANMIASALAQIPQKVLWRFDGKKPNTLGSNTRLYKWLPQND
LLGHPKTKAFITHGGTNGIYEAIYHGIPMVGIPLFADQHDNIAHMKAKGAALSVDIRTMS
SRDLLNALKSVINDPVYKENVMKLSRIHHDQPMKPLDRAVFWIEFVMRHKGAKHLRVAAH
NLTWIQYHSLDVIAFLLACVATVIFIITKFCLFCFRKLAKKGKKKKR
>human_UGT2B17 287 bp
GRPTTLFEMGKAEMWLIRTYWDFEFPRPFLPNVDFVGGLHCKPAKPLPKEMEEFVQSSGE
NGIVVFSLGSMISNMSEESANMIASALAQIPQKVLWRFDGKKPNTLGSNTRLYKWLPQND
LLGHPKTKAFITHGGTNGIYEAIYHGIPMVGIPLFADQHDNIAHMKAKGAALSVDIRTMS
SRDLLNALKSVINDPIYKENIMKLSRIHHDQPVKPLDRAVFWIEFVMRHKGAKHLRVAAH
NLTWIQYHSLDVIAFLLACVATMIFMITKCCLFCFRKLAKTGKKKKR
>human_UGT2B28v1 287 bp
GRPTTLFEMGKADIWLMRNSWSFQFPHPFLPNIDFVGGLHCKPAKPLPKEMEEFVQSSGE
NGVVVFSLGSVISNMTAERANVIATALAKIPQKVLWRFDGNKPDALGLNTRLYKWIPQND
LLGLPKTRAFITHGGANGIYEAIYHGIPMVGIPLFWDQPDNIAHMKAKGAAVRLDFHTMS
STDLLNALKTVINDPSYKENVMKLSIIQHDQPVKPLHRAVFWIEFVMCHKGAKHLRVAAR
DLTWFQYHSLDVIGFLLACVATVIFVVTKFCLFCFWKFARKGKKGKR
>human_UGT2B4v1 287 bp
GRPTTLSEMAKADIWLIRNYWDFQFPHPLLPNVEFVGGLHCKPAKPLPKEMEEFVQSSGE
NGVVVFSLGSMVSNTSEERANVIASALAKIPQKVLWRFDGNKPDTLGLNTRLYKWIPQND
LLGHPKTRAFITHGGANGIYEAIYHGIPMVGVPLFADQPDNIAHMKAKGAAVSLDFHTMS
STDLLNALKTVINDPLYKENAMKLSRIHHDQPVKPLDRAVFWIEFVMRHKGAKHLRVAAH
DLTWFQYHSLDVTGFLLACVATVIFIITK-CLFCVWKFVRTGKKGKR
>human_UGT2B7v2 287 bp
GRPTTLSEMGKADVWLIRNSWNFQFPYPLLPNVDFVGGLHCKPAKPLPKEMEDFVQSSGE
NGVVVFSLGSMVSNMTEERANVIASALAQIPQKVLWRFDGNKPDTLGLNTRLYKWIPQND
LLGHPKTRAFITHGGANGIYEAIYHGIPMVGIPLFADQPDNIAHMKARGAAVRVDFNTMS
STDLLNALKRVINDPSYKENVMKLSRIQHDQPVKPLDRAVFWIEFVMRHKGAKHLRVAAH
DLTWFQYHSLDVIGFLLVCVATVIFIVTKCCLFCFWKFARKAKKGKN
>Ldi_XM009949644_1 Ldi_XM009949644.1 287 bp
GRPTTLCEMGKAEIWLIRTYWDLEFPRPFLPNFEFVGGLHCQPAKPLPKEMEEFVQSSGE
HGIVVFSLGSMVYNLTDEKSNVIATALSQIPQKVLWRYKGKKPETLGSNTRVYDWIPQND
LLGHPLAKAFITHGGTNGIYEAIYHGIPMVGIPMFADQHDNVAHMKAKGAAVELDFSTLK
TQDLVDALNTVINNSTYKENALRLSQIHHDQPVKPLDRAVFWIEFVMRHKGAKHLRPAAH
HLTWYQYHCLDVLAFLFTCTVTAVFVIVKCCLFCCRRCGRIAKTKKE
>Mga_XM010709903_2 Mga_XM010709903.2 287 bp
GRPTTLCEMGKAEIWLIRTYWDFEFPRPFLPNFEFVGGLHCQPAKPLPKEIEEFVQSSGE
HGIVVFSLGSMVYNLTDERSNVIAKALSQLPQNVLWRYKGKKPEALGSNTRIYDWIPQND
LLGHPLTKAFITHGGTNGIYEAIYHGVPMVGIPMFADQHDNIAHMRAKGAAVELDFSTLT
TQDLVDAVNTVINNSTYKESALKLSKIHHDQPIKPLDRAVFWIEFVMRHKGAKHLRPAAH
HLTWYQYHCLDVLAFLFTCAAIAGFILVKCCMFCCRKCGRVTKKKKE
>Mnu_XM008939490_1 Mnu_XM008939490.1 287 bp
GRPTTLCEMGKAEIWLIRTYWDLEFPRPFLPNFEFVGGLHCQPAKPLPKEMEEFVQSSGK
HGIVVFSLGSMVYNLSDEKSNMIARALRQLPQKVLWRYKGKKPETLGSNTRIYDWIPQND
LLGHPLTKAFITHGGTNGIYEAIYHGIPMVGIPMFGDQHDNIAHMKAKGAAVGLDFSTLK
TQELVDALNTVINNSTYKENALRLSKIHHDQPLKPLDRAVFWIEFVMRHKGAKHLRPASH
HLTWYQYHCLDVLALLFTCTAITVFISAKCCLFCCRRCGRIVKRKKE
>mouse_UGT1A1 287 bp
QKEVTVQDLSPASIWLMRSDFVKDYPRPIMPNMVFIGGINCLQKKPLSQEFEAYVNASGE
HGIVVFSLGSMVSEIPEKKAMEIAEALGRIPQTVLWRYTGTRPSNLAKNTILVKWLPQND
LLGHPKTRAFITHSGSHGIYEGICNGVPMVMMPLFGDQMDNAKRMETRGAGVTLNVLEMT
ADDLENALKTVINNKSYKENIMRLSSLHKDRPIEPLDLAVFWVEYVMRHKGAPHLRPAAH
DLTWYQYHSLDVIGFLLAIVLTVVFIVFKCCAYGCRKCFGGKGRVKK
>mouse_UGT1A10v2 287 bp
QTPVTMTDFSPVSIWLLRTDFVLEFPRPVMPNMVFVGGMNCLQGKPLSKEFEAYVNASGE
HGIVVFSLGSMVSEIPEKKAMEIAEALGRIPQTVLWRYTGTRPSNLAKNTILVKWLPQND
LLGHPKTRAFITHSGSHGIYEGICNGVPMVMMPLFGDQMDNAKRMETRGAGVTLNVLEMT
ADDLENALKTVINNKSYKENIMRLSSLHKDRPIEPLDLAVFWVEYVMRHKGAPHLRPAAH
DLTWYQYHSLDVIGFLLAIVLTVVFIVFKCCAYGCRKCFGGKGRVKK
>mouse_UGT1A2 287 bp
QREVSLVELSHASVWLFRGDFVLDYPRPIMPNMVFIGGINCVTKKPLSQEFEAYVNASGE
HGIVVFSLGSMVSEIPEKKAMEIAEALGRIPQTVLWRYTGTRPSNLAKNTILVKWLPQND
LLGHPKTRAFITHSGSHGIYEGICNGVPMVMMPLFGDQMDNAKRMETRGAGVTLNVLEMT
ADDLENALKTVINNKSYKENIMRLSSLHKDRPIEPLDLAVFWVEYVMRHKGAPHLRPAAH
DLTWYQYHSLDVIGFLLAIVLTVVFIVFKCCAYGCRKCFGGKGRVKK
>mouse_UGT1A5 287 bp
QREVSSVEFSYASVWLFRGDFVLDYPRPIMPNMVFIGGINCVTKKPLSQEFEAYVNASGE
HGIVVFSLGSMVSEIPEKKAMEIAEALGRIPQTVLWRYTGTRPSNLAKNTILVKWLPQND
LLGHPKTRAFITHSGSHGIYEGICNGVPMVMMPLFGDQMDNAKRMETRGAGVTLNVLEMT
ADDLENALKTVINNKSYKENIMRLSSLHKDRPIEPLDLAVFWVEYVMRHKGAPHLRPAAH
DLTWYQYHSLDVIGFLLAIVLTVVFIVFKCCAYGCRKCFGGKGRVKK
>mouse_UGT1A6av1 287 bp
KRDVSLPSLHQNSLWLLRYDFVFEYPRPVMPNMIFLGGINCKKKGKLTQEFEAYVNASGE
HGIVVFSLGSMVSEIPEKKAMEIAEALGRIPQTVLWRYTGTRPSNLAKNTILVKWLPQND
LLGHPKTRAFITHSGSHGIYEGICNGVPMVMMPLFGDQMDNAKRMETRGAGVTLNVLEMT
ADDLENALKTVINNKSYKENIMRLSSLHKDRPIEPLDLAVFWVEYVMRHKGAPHLRPAAH
DLTWYQYHSLDVIGFLLAIVLTVVFIVFKCCAYGCRKCFGGKGRVKK
>mouse_UGT1A6b 287 bp
KRDVSLPSLHQNSLWLLRYDFVFEYPRPIMPNMIFIGGINCKKKGKLTQEFEAYVNASGE
HGIVVFSLGSMVSEIPEKKAMEIAEALGRIPQTVLWRYTGTRPSNLAKNTILVKWLPQND
LLGHPKTRAFITHSGSHGIYEGICNGVPMVMMPLFGDQMDNAKRMETRGAGVTLNVLEMT
ADDLENALKTVINNKSYKENIMRLSSLHKDRPIEPLDLAVFWVEYVMRHKGAPHLRPAAH
DLTWYQYHSLDVIGFLLAIVLTVVFIVFKCCAYGCRKCFGGKGRVKK
>mouse_UGT1A7cv1 287 bp
KRDVSLPSLHQNSLWLLRYDFVFEYPRPVMPNMIFLGGINCKKKGKLTQEFEAYVNASGE
HGIVVFSLGSMVSEIPEKKAMEIAEALGRIPQTVLWRYTGTRPSNLAKNTILVKWLPQND
LLGHPKTRAFITHSGSHGIYEGICNGVPMVMMPLFGDQMDNAKRMETRGAGVTLNVLEMT
ADDLENALKTVINNKSYKENIMRLSSLHKDRPIEPLDLAVFWVEYVMRHKGAPHLRPAAH
DLTWYQYHSLDVIGFLLAIVLTVVFIVFKCCAYGCRKCFGGKGRVKK
>mouse_UGT1A7cv3 287 bp
QTPVTMTDFSPVSIWLLRTDFVLEFPRPVMPNVIYIGGINCHQGKPLSKEFEAYVNASGE
HGIVVFSLGSMVSEIPEKKAMEIAEALGRIPQTVLWRYTGTRPSNLAKNTILVKWLPQND
LLGHPKTRAFITHSGSHGIYEGICNGVPMVMMPLFGDQMDNAKRMETRGAGVTLNVLEMT
ADDLENALKTVINNKSYKENIMRLSSLHKDRPIEPLDLAVFWVEYVMRHKGAPHLRPAAH
DLTWYQYHSLDVIGFLLAIVLTVVFIVFKCCAYGCRKCFGGKGRVKK
>mouse_UGT1A8 287 bp
QTPVTMTDFSSVSIWMFRTDFVLEFPRPVMPNMVYIGGINCHPGKPLSKEFEAYVNASGE
HGIVVFSLGSMVSEIPEKKAMEIAEALGRIPQTVLWRYTGTRPSNLAKNTILVKWLPQND
LLGHPKTRAFITHSGSHGIYEGICNGVPMVMMPLFGDQMDNAKRMETRGAGVTLNVLEMT
ADDLENALKTVINNKSYKENIMRLSSLHKDRPIEPLDLAVFWVEYVMRHKGAPHLRPAAH
DLTWYQYHSLDVIGFLLAIVLTVVFIVFKCCAYGCRKCFGGKGRVKK
>mouse_UGT1A9 287 bp
QTPVTMTDFSPVSIWLLRTDFVLEFPRPVMPNMVFIGGINCLQKKSLSKEFEAYVNASGE
HGIVVFSLGSMVSEIPEKKAMEIAEALGRIPQTVLWRYTGTRPSNLAKNTILVKWLPQND
LLGHPKTRAFITHSGSHGIYEGICNGVPMVMMPLFGDQMDNAKRMETRGAGVTLNVLEMT
ADDLENALKTVINNKSYKENIMRLSSLHKDRPIEPLDLAVFWVEYVMRHKGAPHLRPAAH
DLTWYQYHSLDVIGFLLAIVLTVVFIVFKCCAYGCRKCFGGKGRVKK
>mouse_UGT2A1 287 bp
GRPTTLCEMGKAEIWLMRTYWDFEFPRPYLPNFEFVGGLHCKPAKPLPKEMEEFVQTSGE
HGIVVFSLGSMVKNLTDEKANLIASALAQIPQKVLWRYKGKIPDTLGSNTRLFDWIPQND
LLGHPKTRAFITHGGTNGIYEAIYHGIPMVGVPMFADQPDNIAHMKAKGAAVEVNMNTMT
SSDLLNALRTVINEPSYKENAMRLSRIHHDQPVKPLDRAVFWIEFVMRHKGAKHLRVAAH
DLSWFQYHSLDVIGFLLACVASAILLVAKCCLFIFQKVGKTGKKKKR
>mouse_UGT2A2v1 287 bp
GRPTTLCEMGKAEIWLMRTYWDFEFPRPYLPNFEFVGGLHCKPAKPLPKEMEEFVQTSGE
HGIVVFSLGSMVKNLTDEKANLIASALAQIPQKVLWRYKGKIPDTLGSNTRLFDWIPQND
LLGHPKTRAFITHGGTNGIYEAIYHGIPMVGVPMFADQPDNIAHMKAKGAAVEVNMNTMT
SSDLLNALRTVINEPSYKENAMRLSRIHHDQPVKPLDRAVFWIEFVMRHKGAKHLRVAAH
DLSWFQYHSLDVIGFLLACVASAILLVAKCCLFIFQKVGKTGKKKKR
>mouse_UGT2A3 287 bp
GRPTTFCKVGKADIWLIRTYWDVEFPRPYLPNFEFVGGLHCKPAKPLPKEMEEFVQSSGE
HGVVVFSLGSMVKNLTEEKANLIASVLAQIPQKVLWRYSGKKPATLGSNTRLFNWIPQND
LLGHPKTKAFITHGGTNGIYEAIYHGVPMVGVPMLGDQPHNIAHMEAKGAALKVSISTMT
STDLLSAVRAVINEPSYKENAMRLSRIHHDQPVKPLDRAVFWIEFVMRHKGAKHLRVAAH
DLSWFQYHSLDVIGFLLLCVVTLTFIITKFCLFVCQKLYMKESKKMG
>mouse_UGT2B1 287 bp
GRPTTLTEMGKADIWLVRTFWDLKFPHPFLPNFDFVGGLHCKPAKPLPKEMEEFVQSSGE
HGVVVFSLGSMVKNIKEEKANVVASALAQIPQKVLWRFDGKKPDTLGSNTRLYKWIPQND
LLGHPKTKAFIAHGGTNGIYEAIYHGIPIVGIPLFGDQPDNINHIVAKGAAVRVDFDTMS
TTDLLTALKTVINDPSYKENAMRLSRIHHDQPMKPLDRAVFWIEYVMRNKGAKHLRPALH
DLTWFQYHSLDVIGFLLVCVVAVVFIIAKCCLFCCHKTANMGKKKKE
>mouse_UGT2B34v1 287 bp
GRPTTLSEMAKADIWLIRTYWDLEFPHPVLPNFDFIGGLHCRPAKPLPKEIEDFVQSSGE
HGVVVFSLGSMVGSITEERANVIAAGLAQIPQKVLWRFEGKKPETLGSNTRLYKWIPQND
LLGHSKTRAFITHGGTNGIYEAIYHGIPVVGIPLFGDQYDNIVHLKAKGAAVRLDFLTMS
STDLHTALKTVTNDPSYKENAMRLSRIHHDQPVKPLDRAVFWIEFVMRHKGAKHLRVAAH
DLSWVQYHSLDVLGFLLACVLTVMFILKKCCLFCCQKLTKAGRKKKG
>mouse_UGT2B35 287 bp
GRPTTLIEMGKAEMWFIRSYWDLEFPHPTLPNVEYVGGLHCKPAKPLPKEMEDFVQSSGV
HGVVVFSLGSMVSNMTEERANAISWALAQIPQKVLWRFDGKTPASLGPNTRIYKWLPQND
LLGHPKTKAFVTHGGANGLYEAIHHGIPMIGIPLFSEQHDNIAHMVAKGTAVALNIRTMS
RSDLLNALEEVINNPSYKENVMWLSTIHHDQPMKPLNRTIFWIEFVMRHKGAKHLRPLAH
NLTWYQYHSLDVIGFLLVCVVATAVLPVKCCLFVYQFFVKKAKKRKN
>mouse_UGT2B36v2 287 bp
GRPTTLIEMGKAEMWLIRSYWDLEFPHPTLPNVYYVGGVHCKPAKPLPKEMEDFVQSSGE
HGVVVFSLGSMVSNMTEEKANAIAWALAQIPQKVLWRFDGKTPATLGPNTRIYKWLPQND
LLGHPKTKAFITHGGANGLYEAIHHGIPMIGIPLFGEQHDNIAHMVAKGAAVTLNIRTMS
RSDLLNALEEVIDNPFYKENAMWLSTIHHDQPMKPLDRAVFWIEFVMRHKGAKHLRPLAY
NLTWYQYHSLDVIGFLLAFVTFIVALIVKCFLFVYRFFVKKEKKMKN
>mouse_UGT2B37 287 bp
GRPTTLAEMGQAEMWLIRSNWDLEFPHPTLPNVDYVGGLHCKPAKPLPKDMEEYVQSSGD
HGVVVFSLGSMVSNITEEKVNAIAWALAQIPQKVLWKFDGKTPATLGHNTRVYKWLPQND
LLGHPKTKAFITHGGANSVYEAIYHGIPMIGIPLFGEQHDNIAHMVAKGAAVTLNIRTMS
RSDVLNALEEVIENPFYKKNAMWLSTIHHDQPMKPLDRAVFWVEFVMRHKNAKHLRPLGH
NLTWYQYHSLDVIGFLLACVAATVVLTVKCLLFIYRFFVTKKKKMKN
>mouse_UGT2B38 287 bp
GRPTTLAEMGKAEMWLIRSNWDLEFPHPTLPNVDYVGGLHCKPAKPLPKDMEEFVQSSGD
HGVVVFSLGSMVSNMTEEKANTIAWALAQIPQKVLWKFDGKTPATLGHNTRVYKWLPQND
LLGHPKTKAFVTHGGANGVYEVIYHGIPMIGIPLFGEQHDNIAHMVAKGAAVTLNIRTMS
RSDVLNALEEVIDNPFYKKNAIWLSTIHHDQPTKPLDRAVFWVEFVMRHKRAKHLRSLGH
NLTWHQYHFLDVIGFLLSCVAVTIVLTVKCLLFIYRFFVKKEKKIKN
>mouse_UGT2B5 287 bp
GRPTTLVEMGQAEMWLIRSNWDLEFPHPTLPNVDYVGGLHCKPAKPLPKDMEEFVQSSGD
HGVVVFSLGSMVSNMTEEKANAIAWALAQIPQKVLWKFDGKTPATLGHNTRVYKWLPQND
LLGHPKTKAFVTHGGANGVYEAIYHGIPMIGIPLFGEQHDNIAHMVAKGAAVALNIRTMS
KSDVLNALEEVIENPFYKKNAMWLSTIHHDQPMKPLDRAVFWIEFVMRHKRAKHLRPLGH
NLTWYQYHSLDVIGFLLSCVATTIVLSVKCLLFIYRFFVKKENKMKN
>Mun_XM013128940_1 Mun_XM013128940.1 287 bp
GRPTTLCEMGKAEIWLIRTYWDFEFPRPFLPNFEFVGGLHCQPAKPLPKEMEEFVQSSGK
HGIVVFSLGSMVYNVTDEKSNIIARALSQLPQKVLWRYKGKKPETLGSNTRIYDWIPQND
LLGHPLTKAFITHGGTNGIYEAIYHGIPMVGIPMFADQHDNVAHMRAKGAAVVLDFSTLT
TQDLVDALNTVINNSTYKENALRLSKIHHDQPLKPLDRAVFWVEFVMRHKGAKHLRPAAH
NLTWYQYYCLDVLAFLFTCAATAVFLLVKCCSFCCRRRGKIAKRKKE
>Muni_XM010194258_1_XM010186816_1 Muni_XM010194258.1_XM010186816.1 287 bp
GRPTTLCEMGKAEIWLIRTYWDFEFPRPFLPNFEFVGGLHCRPAKPLPEEMEEFVQSSGK
HGIVVFSLGSMVYNLTEEKSNMVASALSRLPQKVLWRYKGKKPETLGSNTRIYDWIPQND
LLGHPLAKAFITHGGTNGVYEAIYHGIPMVGIPMFADQHDNVARMKAKGAAVVLDFSTLK
MQDLVDAVNTVINNSTYKENALRLSRIHHDQPIKPLDRAVFWIEFVMRHKGAKHLRPAAH
NLTWYQYHCLDVLAFLLTCAAIAVFILVKCCAFCCRRCGRIAKRKTD
>Mvi_XM018072071_1 Mvi_XM018072071.1 287 bp
GRPTTLCEIGKAEIWLIRTYWDFEFPRPFLPNFEFVGGLHCQPAKPLPKEMEEFVQSSGE
HGIVVFSLGSMVYNLSDEKSNVIAKALSQLPQKVLWRYKGKKPETLGSNTRIYDWIPQND
LLGHPSAKAFITHGGTNGLYEAIYHGIPMVGIPMFADQHDNIAHVVAKGAAVQVDFSTLK
TQDLVDALNTVIYNTTYKENALKLSKIQHDQPVKPLDRAVFWIEFVMRHKGAKHLRPASH
HLTWYQYHSLDVLAFLFTCVAIAVFILVKCCLCCCRRCGRIAKRKTE
>Nni_XM009474640_1 Nni_XM009474640.1 287 bp
GRPTTLCEMGKAEIWLIRTYWDFEFPRPFLPNFEFVGGLHCQPAKPLPKEMEEFVQSSGE
HGIVVFSLGSMVYNLSDEKSNVIARALSQLPQKVLWRYKGKKPETLGSNTRIYDWIPQND
LLGHPLTKAFITHGGTNGIYEAIYHGIPMVGIPMFADQHDNIAHMRAKGAAVELDFSTLE
TQDLVDALNTVINNSTYKENALKLSKIHHDQPVKPLDRAVFWIEFVMRHKGAKHLRPAAH
HLTWYQYHCLDVLAFLFTCAAIVVFILVKCCLFCCRRCGRMAKRKKE
>Nno_XM010018539_1 Nno_XM010018539.1 287 bp
GRPTTLCEMGKAEIWLIRTYWDFEFPRPFLPNFEFVGGLHCQPAKPLPKEMEEFVQSSGK
HGIVVFSLGSMVYNLTAEKSNIIARALSQLPQKVLWRYKGKKPETLGSNTRIYDWIPQND
LLGHPLTKAFITHGGTNGIYEAIYHGIPMVGIPMFADQHDNIAHMRAKGAAVELDFSTLT
TPDLVDALNTVINNSTYKENALRLSRIHHDQPVKPLDRAVFWVEFVMRHKGAKHLRPAAH
HLTWYQYHCLDVLAFLLTCTATALFILVKCCLFCCRCGKRIAKRKKE
>Oho_XM009934293_1 Oho_XM009934293.1 287 bp
GRPTTLCEMGKAEIWLIRTYWDFEFPRPFLPNFEFVGGLHCQPAKPLPKEMEEFVQSAGE
HGIVVFSLGSMVYNLTDEKSNVFATAFSQLPQKVLWRYKGKTPETLGSNTRIYDWIPQND
LLGHPLTKAFITHGGTNGIYEAIYHGIPMVGIPIFADQHDNIAHMRAKGAAVELDFSTLK
TQDLVDAVNTVINNSTYKENALRLSKIHHDQPVKPLDRAVFWIEFVMRHKGAKHLRPAAH
HLTWYQYHCLDVLAFLFTCAAIAVFILVKCCLFCYRRCGRIAKRKKE
>Pad_XM009331801_1 Pad_XM009331801.1 287 bp
GRPTTLCEMGKAEIWLIRTYWDLEFPRPFLPNFEFVGGLHCQPAKPLPKEMEEFVQSSGE
HGIMVFSFGSMVYNLTDEKSNVIARALSQLPQKVLWRYKGKKPETLGSNTRIYDWIPQND
LLGHPLTKAFITHGGTNGIYEAIYHGIPMVGIPIFADQHDNIAHMRAKGAAVQLDFSTLK
TQDLVDALNTVINNSTYKENALRLSKIHHDQPVKPLDRAVFWIEFVMRHKGAKHLRPAAH
HLTWYQY----VLAFLFIFAATAVFILVKCCLFCCRRCGRIAKRKKE
>Pca_XM009505230_1 Pca_XM009505230.1 287 bp
GRPTTLCEMGKAEIWLIRTYWDFEFPRPFLPNFEFVGGLHCQPAKPLPKEMEEFVQSSGE
HGIVVFSLGSMVHNLTDEKSNVIARALSQLPQKVLWRYKGKKPEALGSNTRIYDWIPQND
LLGHPSTKAFITHGGTNGIYEAIYHGIPMVGIPMFGDQHDNIAHMRAKGAAVELDFSTLK
TQDLVEALNMVINTSTYKENALRLSKIHHDQPVKPLDRAVFWIEFVMRHKGAKHLRPAAH
HLTWYQYHCLDVLAFLFTCAATAVFILVKCCLFCCRKRVRIAKRKKE
>Pcr_XM009493554_1 Pcr_XM009493554.1 287 bp
GRPTTLCEMGKAEIWLIRTYWDFEFPRPFLPNFEFVGGLHCQPAKPLPKEMEEFVQSSGE
HGIVVFSLGSMVYNLTDEKSNVIARALSQLPQKVLWRYKGNKPETLGSNTRIYDWIPQND
LLGHPLTKAFITHGGTNGIYEAIYHGIPMVGIPMFGDQHDNIVHMTAKGAAVALDFNTLK
TQDLVDALNTVINNSTYKENALRLSKIHHDQPVKPLDRAVFWIEFVMRHKGAKHLRPAAH
HLTWYQYHCLDVLAFLFTCAAIAVFILVKCCSFCCRRCGRIAKRKKE
>Pgu_XM010078688_1 Pgu_XM010078688.1 287 bp
--------MGKAEIWLIRTYWDFEFPRPLLPNFEFVGGLHCQPAKPLPEEMEEFVQSSGE
HGIVVFSLGSMVYNLTDEKSNLIAGALSQLPQKVLWRYKGKKPQTLGSNTRIYDWIPQND
LLGHPLAKAFITHGGTNGIYEAIYHGIPMVGIPMFADQHDNIAHMRAKGAAVELDFSTMT
MQDLVDALKTIINNSTYKENALRLSKIHHDQPLKPLDRAVFWVEFVMRHKGAKHLRPAAH
HLTWYQYHCLDILAFLLTCAAIVVFILVKCCVFCCRRCGRIAKRKTD
>Ple_XM010284498_1 Ple_XM010284498.1 287 bp
GKPTTLCEMGKAEIWLIRTYWDFEFPRPFLPNFEFVGGLHCQPAKPLPKEMEEFVLSSGE
HGIVVFSLGSMVYNLTDEKSNVIARALSQLPQKVLWRYKGKKPETLGSNTRIYDWIPQND
LLGHPLTKAFITHGGTNGIYEAIYHGIPMVGIPMFADQHDNIAHMRAKGAAVELDFSTLK
TQDLVDALNTVINNSTYKENALRLSKIHHDQPVKPLDRAVFWIEFVMRHKGAKHLRPAAH
HLTWYQYHCLDVLAFLFTCTTIAVFFLVKCFLFCCRRCGRIAKRKKE
>Sca_XM009687221_1 Sca_XM009687221.1 287 bp
GRPTTLCEMGKAEMWLIRTYWDFEFPRPFLPNFEFVGGLHCQPAKPLPKEMEEFVQSAGE
HGIVVFSLGSMVHNLTDEKSNIIASALSQLPQKVLWRYKGRKPETLGSNTRIYDWIPQND
LLGHPLTKAFITHGGTNGIYEAIYHGVPLVGIPMFADQHDNIAHMRAKGAAVELDFSTLK
TQDLVDALNTVINNSTYKENALRLSRIHHDQPIKPLDRAVFWIEFVMRHKGAKHLRPASH
HLTWYQYHCLDVLAFLFACAAAAVFILVKCCLFCCKKRGRVTKKKKE
>Tal_XM009965225_1 Tal_XM009965225.1 287 bp
GRPTTLCEMGKAEIWLIRTYWDFEFPRPFLPNFEFVGGLHCQPAKPLPKEMEEFVQSSGE
HGIVVFSLGSMVYNLTDEKSNVIARALSQLPQKVLWRYKGKKPETLGSNTRIYDWIPQND
LLGHPLTKAFITHGGTNGIYEAIYHGIPMVGIPIFADQHDNIAHMRAKGAAVELDFSTLK
TQDLVDALNTVINNSTYKENALRLSKIHHDQPVKPLDRAVFWIEFVMRHKGAKHLRPAAH
HLTWYQYHCLDVLAFLFTCTAIAAFILVKCCLFCCNRCGRIAKRKKE
>Tgu_XM002195687_3 Tgu_XM002195687.3 287 bp
GRPTTLCEMGKAEIWLIRTYWDFEFPRPFLPNFEFVGGLHCQPAKPLP------------
--------------------------------KVLWRYKGKKPETLGSNTRIFDWIPQND
LLGHPLTKAFITHGGTNGLYEAIYHGIPMVGIPMFADQHDNLVHMVAKGAAVQVDFNTMK
TQDLVDALNTVIYNSTYKENALKLSKIQHDQPVKPLDRAVFWIEFVMRHKGAKHLRPAAH
HLTWYQYHSLDVLAFLFTCTATIVFILFKCCLCCCRRCGRIAKRKKE
>zebra_fish_UGT1ABv1 287 bp
KKDTSYAELGHGAVWLLRYDFSFEYPKPQMPNMVQIGGINCAKRAPLTKELEEFVNGSGE
HGFVVFTLGSMVSQLPEAKAREFFEAFRQIPQRVLWRYTGPVPENAPKNVKLMKWLPQND
LLGHPKVRAFVTHGGSHGIYEGICNGVPMVMLPLFGDQGDNAQRLVSRGVAESLTIYDVT
SEKLLVALKKVINDKSYKEKMMKLSAIHRDRPIEPLDLAVFWTEFVMRHKGAEHLRPAAH
DLNWIQYHSLDVIGFLLLILLTVIFVTVKSCMFCFRKCFKKSQKKKK
>zebra_fish_UGT1ABv2 287 bp
QRKTSIMDMGRAALWFVHSDFALEFPHPLMPNMIIVGGMDNRKAEPLSQELEEFVNGSGE
HGFVVFTLGSMVSQLPEAKAREFFEAFRQIPQRVLWRYTGPVPENAPKNVKLMKWLPQND
LLGHPKVRAFVTHGGSHGIYEGICNGVPMVMLPLFGDQGDNAQRLVSRGVAESLTIYDVT
SEKLLVALKKVINDKSYKEKMMKLSAIHRDRPIEPLDLAVFWTEFVMRHKGAEHLRPAAH
DLNWIQYHSLDVIGFLLLILLTVIFVTVKSCMFCFRKCFKKSQKKKK
>zebra_fish_UGT1ABv3 287 bp
QKKTSVMEMSRAALWFMHFDFAFEFPRPVMPNMVVIGGVDTKKPEPLSQELEEFVNGSGE
HGFVVFTLGSMVSQLPEAKAREFFEAFRQIPQRVLWRYTGPVPENAPKNVKLMKWLPQND
LLGHPKVRAFVTHGGSHGIYEGICNGVPMVMLPLFGDQGDNAQRLVSRGVAESLTIYDVT
SEKLLVALKKVINDKSYKEKMMKLSAIHRDRPIEPLDLAVFWTEFVMRHKGAEHLRPAAH
DLNWIQYHSLDVIGFLLLILLTVIFVTVKSCMFCFRKCFKKSQKKKK
>zebra_fish_UGT1ABv4 287 bp
QKETTYAELGHGAVWLLRYDFAFEFPRPQMPNMVQIGGINCVKRAPLTKELEEFVNGSGE
HGFVVFTLGSMVSQLPEAKAREFFEAFRQIPQRVLWRYTGPVPENAPKNVKLMKWLPQND
LLGHPKVRAFVTHGGSHGIYEGICNGVPMVMLPLFGDQGDNAQRLVSRGVAESLTIYDVT
SEKLLVALKKVINDKSYKEKMMKLSAIHRDRPIEPLDLAVFWTEFVMRHKGAEHLRPAAH
DLNWIQYHSLDVIGFLLLILLTVIFVTVKSCMFCFRKCFKKSQKKKK
>zebra_fish_UGT1ABv6 287 bp
QRRASIVEMNRATLWLMRFDFAFEFPRPLMPNMVMIGGMATKKPKPLSKELEEFVNGSGE
HGFVVFTLGSMVSQLPEAKAREFFEAFRQIPQRVLWRYTGPVPENAPKNVKLMKWLPQND
LLGHPKVRAFVTHGGSHGIYEGICNGVPMVMLPLFGDQGDNAQRLVSRGVAESLTIYDVT
SEKLLVALKKVINDKSYKEKMMKLSAIHRDRPIEPLDLAVFWTEFVMRHKGAEHLRPAAH
DLNWIQYHSLDVIGFLLLILLTVIFVTVKSCMFCFRKCFKKSQKKKK
>zebra_fish_UGT1ABv7 287 bp
QRKTSMVEFSRAALWFLRFNFALEFPRPVMPNMVMIGATVNQKPKPLTHELEEFVNGSGE
HGFVVFTLGSMVSQLPEAKAREFFEAFRQIPQRVLWRYTGPVPENAPKNVKLMKWLPQND
LLGHPKVRAFVTHGGSHGIYEGICNGVPMVMLPLFGDQGDNAQRLVSRGVAESLTIYDVT
SEKLLVALKKVINDKSYKEKMMKLSAIHRDRPIEPLDLAVFWTEFVMRHKGAEHLRPAAH
DLNWIQYHSLDVIGFLLLILLTVIFVTVKSCMFCFRKCFKKSQKKKK
>zebra_fish_UGT1ABv8 287 bp
QRKTSIMDMSHAALWFVHSDFALEFPHPLMPNMIIVGGMDNTKAEPLSQELEEFVNGSGE
HGFVVFTLGSMVSQLPEAKAREFFEAFRQIPQRVLWRYTGPVPENAPKNVKLMKWLPQND
LLGHPKVRAFVTHGGSHGIYEGICNGVPMVMLPLFGDQGDNAQRLVSRGVAESLTIYDVT
SEKLLVALKKVINDKSYKEKMMKLSAIHRDRPIEPLDLAVFWTEFVMRHKGAEHLRPAAH
DLNWIQYHSLDVIGFLLLILLTVIFVTVKSCMFCFRKCFKKSQKKKK
>zebra_fish_UGT1B1 287 bp
KKDVTYKEIGRGALWLHRYDFTFEYPRPIMPNMVFIGGINCQKSAEISAEVEEFVNGSGE
HGIVVFSLGSLVSSMPKEKADIFFKAFSMIPQRVLWRYTGEIPNNVPENVKLMKWLPQND
LLGHPKARAFITHGGTHGIYEGICHGVPMVMLPLFGDQADNVHRVATRGVGVILSIHDIT
VETLLDALNSVINNSSYKQKMQKLSAIHNDRPIQPLDLAVFWTEFVMRHKGADHLRPAAH
ELNWLQYHSLDVIGFMLLIVLIVTLAMLKCCSLCWRRCCRKTQKRKE
>zebra_fish_UGT1B2 287 bp
QRDVSMTELRTGAVWLMRYDFTLEFPKPLMPNMQFIGGINCGVRNPLTKEVEEFVNGSGE
HGIVVFSLGSLVSSMPKEKADIFFKAFSMIPQRVLWRYTGEIPNNVPENVKLMKWLPQND
LLGHPKARAFITHGGTHGIYEGICHGVPMVMLPLFGDQADNVHRVATRGVGVILSIHDIT
VETLLDALNSVINNSSYKQKMQKLSAIHNDRPIQPLDLAVFWTEFVMRHKGADHLRPAAH
ELNWLQYHSLDVIGFMLLIVLIVTLAMLKCCSLCWRRCCRKTQKRKE
>zebra_fish_UGT1B3 287 bp
QRDVSLTELSTGAVWLMRYDFTLEFPKPLMPNMQFIGGINCGVKNPLMKEVEEFVNGSGE
HGIVVFSLGSLVSSMPKEKADIFFKAFSMIPQRVLWRYTGEIPNNVPENVKLMKWLPQND
LLGHPKARAFITHGGTHGIYEGICHGVPMVMLPLFGDQADNVHRVATRGVGVILSIHDIT
VETLLDALNSVINNSSYKQKMQKLSAIHNDRPIQPLDLAVFWTEFVMRHKGADHLRPAAH
ELNWLQYHSLDVIGFMLLIVLIVTLAMLKCCSLCWRRCCRKTQKRKE
>zebra_fish_UGT1B4 287 bp
HRDVSITELSTAAVWLMRYDFTLEFPKPLMPNMITIGGINCEVKNPLTKEVEEFVNGSGE
HGIVVFSLGSLVSSMPKEKADIFFKAFSMIPQRVLWRYTGEIPNNVPENVKLMKWLPQND
LLGHPKARAFITHGGTHGIYEGICHGVPMVMLPLFGDQADNVHRVATRGVGVILSIHDIT
VETLLDALNSVINNSSYKQKMQKLSAIHNDRPIQPLDLAVFWTEFVMRHKGADHLRPAAH
ELNWLQYHSLDVIGFMLLIVLIVTLAMLKCCSLCWRRCCRKTQKRKE
>zebra_fish_UGT1B5 287 bp
HRDVSMTELSTGAVWLMRYDFTLEFPKPLMPNIINIGGINCEVNNPLTKEVEEFVNGSGE
HGIVVFSLGSLVSSMPKEKADIFFKAFSMIPQRVLWRYTGEIPNNVPENVKLMKWLPQND
LLGHPKARAFITHGGTHGIYEGICHGVPMVMLPLFGDQADNVHRVATRGVGVILSIHDIT
VETLLDALNSVINNSSYKQKMQKLSAIHNDRPIQPLDLAVFWTEFVMRHKGADHLRPAAH
ELNWLQYHSLDVIGFMLLIVLIVTLAMLKCCSLCWRRCCRKTQKRKE
>zebra_fish_UGT1B7 287 bp
QRDVSVTELSSGALWLLRYDFTLEFPKPLMPNMVLIGGINCAIRHPLTKEVEEFVNGSGE
HGIVVFSLGSLVSSMPKEKADIFFKAFSMIPQRVLWRYTGEIPNNVPENVKLMKWLPQND
LLGHPKARAFITHGGTHGIYEGICHGVPMVMLPLFGDQADNVHRVATRGVGVILSIHDIT
VETLLDALNSVINNSSYKQKMQKLSAIHNDRPIQPLDLAVFWTEFVMRHKGADHLRPAAH
ELNWLQYHSLDVIGFMLLIVLIVTLAMLKCCSLCWRRCCRKTQKRKE
>zebra_fish_UGT2A4v1 287 bp
GKPTTMCEMGKADIWLIRTYWDFEYPRPFPPNFKFVGGLHCKPAKPLSKEMEEFVQSSGD
HGVVVFSLGSMIKNLTSERANTIAAALGQIPQKVVWRYSGKTPETLAPNTKIYDWIPQND
LLGHPKTKAFITHGGTNGLYEAIYHGVPMVGLPLFADQPDNLLHMKTKGAAVVLDINTLE
SKDLVDALKTVLNNPSYKESIMRLSRIHHDQPMKPLDQAVYWIEFVMRNKGAKHLRVQAH
ELSWYQYHCLDVAAFLLSIAALITFLWVKACCFLFRRCVRKTRPERK
>zebra_fish_UGT2A4v2 287 bp
GKPTTMCEMGKADIWLIRTYWDFEYPRPFPPNFKFVGGLHCKPAKPLSKEMEEFVQSSGD
HGVVVFSLGSMIKNLTSERANTIAAALGQIPQKVVWRYSGKTPETLAPNTKIYDWIPQND
LLGHPKTKAFITHGGTNGLYEAIYHGVPMVGLPLFADQPDNLLHMKTKGAAVVLDINTLE
SKDLVDALKTVLNNPSYKESIMRLSRIHHDQPMKPLDQAVYWIEFVMRNKGAKHLRVQAH
ELSWYQYHCLDVAAFLLSIAALITFLWVKACCFLFRRCVRKTRPERK
>zebra_fish_UGT2A4v3 287 bp
GKPTTMCEMGKADIWLIRTYWDFEYPRPFPPNFKFVGGLHCKPAKPLSKEMEEFVQSSGD
HGVVVFSLGSMIKNLTSERANTIAAALGQIPQKVVWRYSGKTPETLAPNTKIYDWIPQND
LLGHPKTKAFITHGGTNGLYEAIYHGVPMVGLPLFADQPDNLLHMKTKGAAVVLDINTLE
SKDLVDALKTVLNNPSYKESIMRLSRIHHDQPMKPLDQAVYWIEFVMRNKGAKHLRVQAH
ELSWYQYHCLDVAAFLLSIAALITFLWVKACCFLFRRCVRKTRPERK
>zebra_fish_UGT2A4v4 287 bp
GKPTTMCEMGKADIWLIRTYWDFEYPRPFPPNFKFVGGLHCKPAKPLSKEMEEFVQSSGD
HGVVVFSLGSMIKNLTSERANTIAAALGQIPQKVVWRYSGKTPETLAPNTKIYDWIPQND
LLGHPKTKAFITHGGTNGLYEAIYHGVPMVGLPLFADQPDNLLHMKTKGAAVVLDINTLE
SKDLVDALKTVLNNPSYKESIMRLSRIHHDQPMKPLDQAVYWIEFVMRNKGAKHLRVQAH
ELSWYQYHCLDVAAFLLSIAALITFLWVKACCFLFRRCVRKTRPERK
>zebra_fish_UGT2A5v1 287 bp
GEPTTMCEIGKTDIWLIRTYWDFEYPRPFPPNFKFVGGLQCKPAKPLAKELEEFVQSSGD
HGVVVFSLGSMIKNLTSERANTIAAALGQIPQKVVWRYSGKTPETLAPNTKIYDWIPQND
LLGHPKTKAFITHGGTNGLYEAIYHGVPMVGLPLFGDQPDNLLHIKTKGAAVVLDIHTMG
SKDLVDALKAVVNNPSYKESIMRLSRIHHDQPMKPLDQAVYWIEFVMRNKGAKHLRVQAH
ELSWYQYHCLDVAAFLLSITALITFLWVKACCFLFRRCVRKTRPERK
>zebra_fish_UGT2A5v2 287 bp
GKPTTMCEMGKVDICLIRTYWDFEYPRPFPPNFKFVGGLHCKPAKPLSKELEEFVQSSGD
HGVVVFSLGSMIKNLTSERANTIAAALGQIPQKVVWRYSGKTPETLAPNTKIYDWIPQND
LLGHPKTKAFITHGGTNGLYEAIYHGVPMVGLPLFGDQPDNLLHIKTKGAAVVLDIHTMG
SKDLVDALKAVVNNPSYKESIMRLSRIHHDQPMKPLDQAVYWIEFVMRNKGAKHLRVQAH
ELSWYQYHCLDVAAFLLSITALITFLWVKACCFLFRRCVRKTRPERK
>zebra_fish_UGT2A6 287 bp
GEPTTMCEIGKTDIWLIRTYWDFEYPRPFPPNFKFVGGLQCKPAKPLAKELEEFVQSSGD
HGIVVFSLGSMIKNLTVQKANTIAAALGQISQKVVWRYSGKTPETLAPNTKIYDWIPQND
LLGHPKTKAFITHGGTNGLYEAIYHGVPMVGLPLFGDQPDNLMHLKSKGAAVVLDFFTLE
SKDLVDALKTVLNNPSYKESIMRLSRIHHDQPMKPLDQAVYWIEFVMRNKGAKHLRVQAH
ELSWYQYHCLDVAAFLLSITALITFLWVKACCFLFRRCVRKTRPERK
>zebra_fish_UGT2A7v1 287 bp
GRSTSYCEMGKADIWLIRTYWDFEFPRPFVPNFKYIGGLHCTPAKPLPKDMEEFVQSSGD
DGIVVFTLGSMIDKVPKEMSNRIASALAQIPQKVLWRYGGEKPDTLGENTRIYKWIPQND
LLGHPKTRAFITHGGTNGVYEAIYHGVPMVGIPLFGDQPDNMVHMTTRAAAVVVDIKSMQ
PQELVDKLNTVINDPSYKENAMRLSRIHHDRPMKPLDESVFWIEFVMRNKGAKHLRVEAH
NLTWYQYHCLDVFAFLTTVLTLVLYICFKMAKFFIMRCCFRSKRKSK
>zebra_fish_UGT2A7v2 287 bp
GRPTSYCEMGRADIWLIRTYWDFEFPRPFVPNFKYIGGLHCTPAKPLPKDMEEFVQSSGE
DGIVVFTLGSLVGKVPKEISNRIASALAQIPQKVLWRYGGEKPDTLGENTRIYKWIPQND
LLGHPKTRAFITHGGTNGVYEAIYHGVPMVGIPLFGDQPDNMVHMTTRGAAVVVDIKSMQ
PQELVDKLNTVINDPSYKENAMRLSRIHHDRPMKPLDESVFWIEFVMRNKGAKHLRVEAH
NLTWYQYHCLDVFAFLTTVLTLVLYICFKMAKFFIMRCCFRSKRKSK
>zebra_fish_UGT2A7v3 287 bp
GRSTSYCEKGKADIWLIRTYWDFEFPRPFVPNFKYIGGLHCTPAKPLPKDMEEFVQSSGD
DGIVVFTLGSMIDKVPKEMSNRIASALAQIPQKVLWRYGGEKPDTLGENTRIYKWMPQND
LLGHPKTRAFITHGGTNGIYEAIYHGVPMVGIPLFGDQPDNMVHMTTRGAAVVVDIKSMQ
PQELVDKLNTVINDPSYKENAMRLSRIHHDRPMKPLDESVFWIEFVMRNKGAKHLRVEAH
NLTWYQYHCLDVFAFLTTVLTLVLYICFKMAKFFIMRCCFRSKRKSK
>zebra_fish_UGT2A7v4 287 bp
GRPTSYCEMGRADIWLIRTYWDFEFPRPFVPNFKYIGGLHCTPAKPLPKDMEEFVQSSGD
DGIVVFTLGSMIDKVPKEMSNRIASALAQIPQKVLWRYGGEKPDTLGENTRIYKWMPQND
LLGHPKTRAFITHGGTNGIYEAIYHGVPMVGIPLFGDQPDNMVHMTTRGAAVVVDIKSMQ
PQELVDKLNTVINDPSYKENAMRLSRIHHDRPMKPLDESVFWIEFVMRNKGAKHLRVEAH
NLTWYQYHCLDVFAFLTTVLTLVLYICFKMAKFFIMRCCFRSKRKSK
>zebra_fish_UGT2A7v5 287 bp
GRPTSYCEMGRADIWLIRTYWDFEFPRPFVPNFKYIGGLHCTPAKPLPKDMEEFVQSSGD
DGIVVFTLGSMIDKVPKEMSNRIASALAQIPQKVLWRYGGEKPDTLGENTRIYKWMPQND
LLGHPKTRAFITHGGTNGIYEAIYHGVPMVGIPLFGDQPDNMVHMTTRGAAVVVDIKSMQ
PQELVDKLNTVINDPSYKENAMRLSRIHHDRPMKPLDESVFWIEFVMRNKGAKHLRVEAH
NLTWYQYHCLDVFAFLTTVLTLVLYICFKMAKFFIMRCCFRSKRKSK
>zebra_fish_UGT2A7v6 287 bp
RRSTSYCEMGKADIWLIRTYWDFEFPRPFVPNFKYIGGLHCTPAKPLPKDMEEFVQSSGD
DGIVVFTLGSMIDKVPKEMSNRIASALAQIPQKVLWRYGGEKPDTLGENTRIYKWIPQND
LLGHPKTRAFITHGGTNGVYEAIYHGVPMVGIPLFGDQPDNMVHMTTRAAAVVVDIKSMQ
PQELVDKLNTVINDPSYKENAMRLSRIHHDRPMKPLDESVFWIEFVMRNKGAKHLRVEAH
NLTWYQYHCLDVFAFLTTVLTLVLYICFKMAKFFIMRCCFRSKRKSK
>zebra_fish_UGT2BL 287 bp
GPEIDFFNLQGADIWLIRSDFIFEFPRPTMPNVVYIGGFQCKPSKPLPTDLEEFVQGSGE
HGVIVMSLGTLVKGLPSEITSEIAAGFAQLPQRVIWRHLGERPHNLGNNTLLVKWLPQND
LLGHPKTRAFVAHGGTNGIYESIYHGVPLVGVPLLFDQFENMLRLQVRGAAKVLDVTKLD
SRSFLAALQEVLHEPSYKENIQRLSRLHKDQPVGPQDSALFWIEFVMRHKGAAHLRTEAY
KMPWYSYHSLDVLACLLAVLLTVGGAVVGGVWYVCFRLCRRQKSKLE
