# Supplementary material for: The evolution of UDP-glycosyl/glucuronosyltransferase 1E (UGT1E) genes in bird lineages is linked to feeding habits but UGT2 genes is not
Source: PLoS One. 2018 Oct 31;13(10):e0205266. doi: 10.1371/journal.pone.0205266 (PMC6209164; doi:10.1371/journal.pone.0205266)
Supplement: S2 Data — (ZIP) [file pone.0205266.s010.zip]

Archive with 2 entries (2 files):
- S2DATA_codon.phylip
- S2DATA_tree.nwk
