# Supplementary material for: The evolution of UDP-glycosyl/glucuronosyltransferase 1E (UGT1E) genes in bird lineages is linked to feeding habits but UGT2 genes is not
Source: PLoS One. 2018 Oct 31;13(10):e0205266. doi: 10.1371/journal.pone.0205266 (PMC6209164; doi:10.1371/journal.pone.0205266)
Supplement: S2 Data — (ZIP) [file pone.0205266.s010.zip › S2DATA_codon.phylip]

210 726
Ach_081606
atgagagaagtgctggagatcctcaggcagaagggacatgaaatagttgttgttgcacctgaagtcagtttgcacatgaaaccttcaaagaattttgtgatgaaaatgtactcagtcccttacacacaggaagagatggaggaagttttccaaggattttttcatatgtcatttgaagaaggatcttttctggaaagatttattaaagtatatgaaggtatgaaaagaatcacggacctgggtgtcattggctgtggtcatctcctgcagaacaaagagctcatggggtatcttgaagagaccaagtttgatgccatccttacagatcctgtagtgccttgtgggttgatactagcagagcatctttcacttccctctgtgtttttcttacgaggaatcccatgtggtttagattttgaagccactcagtgccccaatcctccttcttatgtccccaggacattcacacagcttaccgaccacatgacctttctccagcgggtaaaaaacctcctccatgacatcccaagtttttttctctgtgattttgccttccaaccgtatgagaaactggcttctgagttcctccatcaggacgtgactgtgctggatctcttacgcaaggggtctatttggctcctgtgggtagagttcgtgtga------------cctttgatgcccaacatcattccaattggaggagtaaactgtgctcacaagaag
Ach_082511 
atgcgcctggtcgtggagcgcctcaggcagaggggacacgatgtcgtggtggttgcgccagaaataagtttgcggatagatgcgtcgatgcattataccatgaaaacatactctgtgtcttacaccaaggagtatgtggaggctgaatttaaaaagatgggctacaggagtttgacacctcaacccttcttggaaaag------------ctctcaagagtagcaaattttacaaccatgttcttcgattcctgcaaacgccttctgtctgacaaagaactgatcaaataccttgaggaaagcaagtttgatgctgtctttatggatcctttctttccatgtgggcagatagtggctgaatatctctccctgccttctgtgtactttgtacggggcctcccatgcagcctagacttccatgctactctctgcccaaaccctccttcctacgttcccaggttcttcacccgctacacggaccgcatggtgttcctccagcgcgtggggaacctcatagctagcctgagcagttccctggcttgcacttttctttattcaccctatgatgctttgatcaaagaattcctccatcaagaggcaacggtgctcgagctgttcagccacgcatctgtttggctcatgaaatacgactttgtgtttgagtaccccaggcccctcatgcccaacatggtcttgattgggggcataggctgcactcgggaaaac
Afo_472705 
atgcgctcagtgctggcaaccctcagccagaaagagcacgaaattgtcgttgttgcaccagaagtaaacttgaacgtgaaagcatctgagtattacactctcaaaacgtatccagtgcctttaactagggaagaactgggagcaagcatgcattcacttgctaatgatctttttgagagaagaccttttcttcaaagaattactgcgctttatgaaaaaattcaagtcatctccggtctctacgtctcgtcctgtaccagtttactgcacaataaggatctgatgcaatatcttgaagggagtaaatttgatgctgttctcacggatcctgttgtaccatgtggacaaatactggctctgcatctctctatcccatccgttttctttttacggggactcccctgcagttttgatttgcaggctacccactgtccagatcccccttcctatgtcccaagaacatttacagacaactcagaccacatgacatttatccagcgcgtggaaaacttatttctcaagtcatcagaatcctttctttgcaattttgcctatttaccatttgaacttctggcctcagatgttctccacagaccagtaacaatgaaggagctcttaagccatggatccatttggcttaaaagaatggattttgtttttgagtatcccatgccagtgatgcccaacatagttttcattggaggtataaactgtggaaagaaaaag
Afo_472708 
atgtggcaagtggtcaaaaagctcaccgagagaggacacgaagtggtggtgcttataccagaagtaagctggcagatgaagacaacacaggcgtgcaccgtgaaaacatacccagtgtcttacacattagaagagctggataatgcctttcatgaatatgttgccactcacctgaaggacctgcctttcccgctgaatgttctagcgttgtacaacaactcagtgcacgttttccatacattctttgttcagtgcaagaacctgttcaacagcaaggagaccctgcagtacttgaatcaaagcggcttcgatgctgtcctaacagaccccatttttatgtgcggagcgacacttgctaattatttttctcttccatttgtgttcttcatgagaggatttccttgcaacttacactatgaagcaccacagtgcccaagccctctgtcctacaccccaagactatttaccttcaactcagaccgcatgacttttttccagagagtggaaaatgcactggttgccctcctggagcttgtgtactgtaacagtttctatgaagacatgataaagttttcctctgaagttcttcagagagatgtatccctgctagaccttctgaactcggcttccatttggcttctgagatttgactttgtgttc------------------------------------------------------------------
Apl_102400 
atgcgggaagtgttggagggtctcaaggcgaaagggcatgaagtagtcgtcgctgcacctgaaatcaatttacacataaaaccaacagacaattttactatgaaaatgtacccagtccctttcacacaggaagagatggataaggacttccacgcatttttaaagggtgggtttgaagaaggatcctttctggaaagatttgttagaacataccaaaggatgaaaagactctctgactttgcattcatcagctgtgaacacttactgtacaacaaagaacttatgagataccttgaggagtctaagtttgatgttgtctttacagaccctgtaataccttgcgggccgatagtggctgagcacctttcggtcccttctgtctattttctgcgaggaattccatgtggcttagattttgaagccactcagtgtcccaatcccccttcttatgtccccagggtgtttacagaacacacagaccacatgagcttcctccagcgtgtgaagaatctggtctttgatgtccaaaattttttcctctgtgattttatgtataagccgtactccaaactggcttctgagttccttcagcgagatatgactgtgttagatctcttacgcaaggcttccgtatggctt---------------------------------------------------------------------------------------
Apl_102401 
atgcgggaagtgttggagggtctcaaggcgaaagggcatgaagtagtcgtcgtcgcaccagaagtcagtttatacataaagccatcaaagagttttgtcatgaaaatgtacccagtccctttcacgcaggaagagatggataccactttccagagaactggacagcaagtatttgaagaaggaaccttcctggaaagaattgttaaaacgtatgagggtgtgaaaaatacttctgccatattcctgtctacctgtgaacacttactgtacaacaaagagcttatcagataccttgaggagagtaagtttgatgctgtctttacagatccaatactaccctgtgggcagatactggccgagcatctttcagtcccttctgtgttttatttgcagcaaataccgtgtggcttggaatttgaagccactcagtgtcccaatcccccttcttatgtccccagggtatttacagacaatacagaccgcatgaactttctccagcgagtgaagaatgtaatctttgacatccccaatttttttctctgtgatgttgtttttcaaccatactctaaactggcttctgagttccttcagcgtgacgtgactgtgccagatctcttacgcaaggcttccatttggcttgtaaaattagactttgttttacactatccaagaccactgatgcccaacatgattttggttggtggagtaaattgtgctcacaggaag
Apl_102402 
atgcgggaagtgttggatggtctcagtgagaaagggcacgaaatagtcgtcgttgcaccagaagtgaatttacacataaagccagcaaagaattttgttctgaaaatgtacccagtccctttcacgcaggaagagctggatgagaatttccatgccttttcacaggaagcatttcaaggaggatcctttctggaaagatttgttagaatatttcaacgatctaaaaaaacctctgccctgttcctggctacatgtgaatacttactgaacaacaaagaacttatcaaatatcttgaggacagtaagtttgatgctctctttacagatccaatgcttccctgtgggcagatactggccgagcatctttcagtcccttctgtgttttatttgcagcaaataccgtgtggcttggaatttgaagccactcagtgtcctagaccacattcttatgtccctaggctattcagtgccaatacagaccgcatgaacttcctccagcgcgtgaagaacgtattatttgacattccaaataacctcctctgctatttcatgtttcaaccgtactctaaactggcttctgagttccttcagcgggatgtgaccgtgttagatctcttacgcaatgcatctatttggcttatgcgattcgactttgtattccattatcccaggccactgatgccaaacatggtcattattggaggaataacatgcactcacaggaag
Apl_102404 
atgcgggaagtgttggacagcctgaaggagaaagggcatgaagtagtcgtcgtcgcaccagaagtgaatttatacataaagccatcaaagagttttgtcatgaaaacgtacccaatccctttcacgcaggaagagctggatagaggtttccacgaatttacacaggatacattgaaagaaggttccttcctggagagatttgttagaatttatcaacggtttgaaaaaaactctgccttgttgctgtctacctgtgaacacttactgtacaacaaggaacttatgagatatcttgaggagtctaagtttgatgctgtctttacggaccctgtaataccttgcgggccgatagtggctgagcacctttcagtcccttctgtctattttctgcgaggaattccatgtggcttagattttgaagccactcagtgtcccaatcccccttcttatgtccccagggtgtttacagaacacacagaccatatgaacttcctccagcgtgtgaagaatctagtctttgacgtccccaatctttttctctgcaatttttttttacaaccattctccaaactggcttctgagttccttcagcgagatatgactgtgttagatctcttacgcaaggcttccgtatggcttctgagattagactttgtgttagattatccaagaccgttgatgcccaacatagttttaattggcggagtgaattgtgctcacaaggag
Apl_102405 
atgcgcccgattgtggagcggctcaggcagagaggacatgaaatagtgattgttgcgccagagataaacctgcggatagattcatcagtgcactataccatgaaaacatactccgtgccttacaccagggagtacgtggaggcagaatttaaaaagctaggctataggagtttcacacctcaacccttcttggaaaaa------------ttctccaaagtggcaaatatcacaaaaatgttttttgattcctgcaaaatgcttctttctgataaagagctgatcaaataccttgaagaaagcacatttgatgctgttcttatggatccttttttcccctgtggacagattctggctgaacatctctccataccttccgtgtacctcgtgcggggactgccgtgcagcctggacttccatgctaccctctgcccaaatcctccttcttacattcctaggttcttcacacgctacactgatcgcatgggcttcctccagcgtgtggtcaatgtcatcgttagcttgagcaattccctaacctgtagtcttttttattcaccgtacgatattttgatcaaagaattccttcagaaagaggcaacactgctagaaattttaagccatgcatctatttggctcatgaaatatgactttgtgtttgagtatcccaggcctgtcatgcctaacatggtcttgattggaggcataagctgtactcaggaaaaa
Apl_102407 
atgaaggaagtgctgattgagctgagcaagagagggcatgaaataattgtcatggcaccagagatgaaaacgattgtagattcctcagagtggtacacgctgaaaacataccctgtacctttaaaagaggaagagatggaagatcttctgcattcacttactgcaaacagttttaatgaccagccttttatttacagatttttgaatatttgggatatttttaaaaagagttctgccgtctttgaagttgcttgcagttccctactgcacaacaaagagatgatgaaattcattgaagaaagcaaatttgatgtcatgtttacagaccctgtgacaccctgtggacaaataattgctttgcatttttctatcccttctgctttcttcttgcgggctatcccatgtgctatagacactcacgccgctcagagtccggacccaccgtcctacgtcccacgaatgttctccctcaatacagaccatatgacatttcctcagagagtcgagaacgtactgattgccatttcagaggctttcacctgcagaatcatcttttcaccattcgaaagactggcctcggacttcctccaaaagcccatcacggttacagagcttttaagccacgggtccatttggctgaagagactggactttgtctttgactaccccacacccgtgatgcccaatatgattttcattggaggcatcaactgtgcacggaagaag
Avi_873404 
ATGCAGCCTGTGGTTGAAAAGCTCGCTGAGAAAGGACATGAAGTGCTGGTGCTCCTGCCAGAGGTCAGCTGGAACACGGGAGTGACAGACGCATACACGGTGAAAACATACCCAGTGTCTCAAACACTAGAAGAGCTGGATAACGCCTTTCAGGAGTACGTTGCCACTCACCTGAAGGATCTGCCTTTCCCATTGAACACTCTGGCACTTTACAACATATCAGTGCACCTTTTCAGCACATTCTTTGTTCAGTGCAAGGACCTGTTCAAGAGCAAGGAGACCCTGCAGTACTTGAATCAAAGCAACTTCGATGCTGTCCTAACAGACCCCTTCTTTATGTGTGGAGCAACACTTGCAAATTATCTTTCTCTTCCGTTTGTGTTCTTCATGAGAGGACTTCCTTGCAACCTACACTATGTAGCAACACAGTGCCCAAGCCCTCTGTCCTACGTCCCGAGAATCTTTACCTTCAACTCGGACCACATGACTTTTTTCCAGAGAGTGGAAAATGCATTGATTTCCCTCCTGGAGCTTCAGTACTGTAACGGGGTCTACAGAGAAGCATTAAAGCTTTCCTCTGAAGTTCTTCAGAGAGATGTATCCCTGGCAGATCTCATAAACTCTGCTTCTATTTCAATTCTGAGATTTGACTTTGTGTTTGAGTACGTCAGACCAGTGATGCCCAATATGGTCTTTGTTGGAGGTATCAACTGTGCTCAGAAGAAA
Avi_5574v1 
atgcgggaagtgttggacgttctcagtcagaagggacatgaaatagttgttgttgcacctgaaataaacaaacatataaagccatcaaagaattttgttatgaaaacgtacccaatccctttcacaaaggaagaggtggatggaagtttccattctttttcacaggaagtatttgaagaaggatattttctggaaagatttcttaaagtataccagagactgaaaagaatttctgacatgactctctctacctgtgcacacttactgtccaacaaacagattgtccgatatcttcagaagagcaagtttgatgctgtctttacagaccctgtactaccctgcgggcagatactggcagagcatctttcagtcccttccattttttttttccgggtaatgccgtgtggtttagattttgaagccactcaatgccccaatcccccttcttatgtccccagggtatttacaggcctcacagaccacatgagctttcttcagcgagtaaagaacctaatccttgacatcccaaattattttctctgtgactctgtctttcaaccatatgcaaaactggcttctgagttcctccagcgagatgtgactgtactggatctctggcgcaaggcttccatttggctcttaaggctagattttgtgttagattatccaagacctttgatgcctaacatgattgtaattggaggagtgaactgtgcttacaacaag
Avi_5574v2 
atgcgtgtggttctggagaaactctgggagaggggacatgaaatagttgcagtgattcctgatgcctctttgctcatgaaaagctcacaatctttcaccatcaaaacatactctgtgccttacacacaggagtttttggagagattctaccattccatcggtgaaaaaatttttgataacccttcctttctagaaaaaattacaattataatcagcaatatgtcagaagtgactactatgttctcttcttcttgtcggaatctcttatatgatgaagaactaatgaaatacatccaggacagcaaatttgatgccgttatgatggatcctgtgttgccctgcggaccaattattgctgaatatctctctctcccttcagtgtacttcatgcgtggtcttccatgtaccttagactacgaagccgcgcagtgtcccagtcctttttcttacgtgccaaggattttcatgtccagttcggatcacatgacatttacagagcgtgtgaagaaccacctggttgggatttcagggaattggctgtgttatctgttttacttaaaatatgaaaacttagcttctgagtttcttcacaaagaagtaaccatactggaactatttagcaaagcgtcaatttggctgatgagatatgactttgtttttgagtatccacgcccaataatgccaaatatggtctatgttggaggcatcaactgtgagcagaaggag
Bre_298483 
atgcgggcagtggttgaaaagctcaccgagagaggacatgaagtggtggtacttataccagaagtaagctggcagatgaagacaacagaggcatacaccgtgaaaacatacccggtgtcttacacattagaacagctggataatgcctttcacgagtacgttgctgctcacctgaaggacctgcctttcccgctgaacgctcttgcactgtacaacagctcagtgcatgttttccagatgttctaccttcagtgcaagaacctgttcagcagcaaggagaccctgcagtacttgaatcaaagcaacttcgatgctgtcctaacagaccccgttttcatgtgcggagtgacagtcgctaattatttttctcttccctttgtgttcttcatgaggggatttccttgcaacttacactacgaagcaccgcagtgcccaagccctctgtcctacaccccgagactatttaccttcaactcagaccacatgacttttttccagagagtggaaaatgctctggttgccctcctggagcttgtgtactgtaatggtttctatgcagacgcaataaagttttcctccgaagttcttcagagagatgtaaccctgctagaccttgtgaactctgcttctatttggcttctgagatttgattttgtgtttgagtacgtcagaccagtgatgcccaacatggtctttattggaggtataaactgcgctcagaagaaa
Bre_304980 
atgcgtgtggttctggagaaactccgtgagagggggcacgaagttgttgcagtgattcctgaagccactttgctcatgaaaagctcacaatctttcaccatcaaaacttactctgtgccttacacacaggagtttgtggatagatactaccattccattggtgaaaagtgttttgaaaaccctaccattctagaaaaatttacaattttactcagcaatatatcagaactgaccaacatgttctcttccacttgccggcatctcttacatgatgaagaactaatgaagtacctccaggacagcaaatttgatgccattatgatggatcctgtgttgccttgtggaccaattgttgctgaatatctctccctcccttcagtgtacttcatgcgtggtcttccgtgtaccttagactacaaagccactcagtgtcccagtccttattcttatgtgccaaggattttcacatccaattcagatcacatgacatttatggagcgtgtgaagaacctcctggttgggttttcagagcatttggtttgctacctgttttatttacaatacgagaacttagcttctgagtttcttcacagagaagtaacggtactggaactgtttagcaaagcgtctgtttggctgatgagatatgactttgtttttgagtatccgcgcccaataatgcccaatatggtctatattggaggcatcaactgtgaggagaagaac
Bre_304981 
ATGCAGGAAGTGTTGGATGGTCTCAGGCAGAAGGGGCATGAAGTAGTCGTCGTTGCACCTGAAATCAGTTTGTACATAAAGCCAACAAAGAATTTTGTTATGAAAACATACCCGGTCCTTTTCACACAGGAAGAGATGGATGGAAATTTCCAGGCATTTTTACGAGATGTACTTGAAGAAGGATCTTTTCTGGAAAGATTTCTTAAAGTATACCAGGGTATGAAAACTCTCTCTGATTTGGTAATCCTCAGCTGTACACAATTGCTGTACAACAAAGAGCTTGTCAGATACCTTGAGGAGAGCAAGTTTGATGCTGTCTTTACAGACCCTGTACTACCCTGCGGGCAGATACTGGCTGAGCATCTTTTCCTACCTTCCGTGTTTTTTTTACGAGGAATACCATGTGGTTTAGAATTTGAAGCCACTCAGTGTCCCAATCCCCCTTCTTATGTCCCCAGGTTATTCACAGAGCATACAGACCGCATGAACTTTTTCCAGCGGGTGAAGAACCTGATCTTTGATGTCCCAAATTATTTTCTCTGTGATTTTTTCTTTCAACCATACATAAAACTGGCTTCTAAGTTACTCCAGCGGGATGTAATTGTGTTAGATCTCTTACACAATGCCTCCATTTGGCTTCTGCAATTAGAATTTGTGTTCCACTGTCAGAGACCATCGATGCCTAATATGATCATAATTGGAGGACTAAACTGCGCTCACAGGAAG
Brh_139391 
atgcacccggttgtggagcggctcagacaaaggggacatgaaatcgtggtggttgcgccggagataaatttgcggatagattcatcagtgcattataccataaaaacatactccgtgccttacaccagggagtatgtggaggcagaatttaaaaagctgggctatgggagtttcacacctcaacccgtcttggaaaaa------------ttctcaaaaatagcaaattttacaaccatgttctttgattcctgcaaacgtcttctgtctaacagagagctgatcaaataccttgaagaaagcaaatttgatgctgtcttcatggatccttttttcccatgtggacagatagtggctgaacatctctccctaccttctgtgtacttcgtacggggactgccgtgcagcctagacttccacgctaccctctgtccaaaccctccttcttacgttcctcggttcttcactcgctacacggaccgcatggtgttcctgcagcgcacgggcaatctcatagctaacctgggcagttccctggcttgcagctttctttactcactgtatgatggtttgatcaaagaattcctccaacgagaggcaacagtgcttgagctgttgagccacgcgtctatttggctcatgaaatacgactttgtgtttgagtacccccggccactaatgccaaatatggtcttaatcggaggcataggctgcactcaggaaaca
Brh_143559 
ATGCAGAAAGTGGTTGAAAAGCTCTCCGAGCGAGGACACGAAGTGGTGGTGCTTATGCCAGAAGTGAGCTGGAACATGGGAACGACAAACGCATACACAGTGAAAACACACCCCGTGTCTCAAACACTGGAAGAGCTGGATGATTCCTTTCGTGTGTATGTTGATACTCACCTGAAGGACCTGCCTTTCCCACTGAACACTCTAGCACTGTACAACGCGTCAGTGCATGTTTTCGGCACGTTCTTTGGTCAGTGCAAAGACCTGTTCAACAGCAAGGAGACCCTAGAGTACTTAAATCAAAGCAGATTCGATGCTCTCCTAACAGACCCTGCTTTTATGTGCGGAGCAACACTTGGTAATTACCTTTCTCTTCCATTTGTGTTCTTCATGAGAGGATTCCCTTGCAGCCTACACTATAAAGCACCGCAGTGCCCAAGCCCTCTGTCCTACATCCCAAGGCTATTTACCTTCAACTCGGACCAGATGACCTTCTTGGAGAGAGTGGAAAATGCCCTGGTTTCCCTCCTGGAGCTTGTGTACTGTAATGGTTTCTACAAAGAGGCACTAAAGCTTTCCTCCGAAGTTCTCCAGAGAGATGTATCCCTGATAGACCTCCTTAACTCTGCCTCCATTTGGCTTCTGAGATTTGACTTTGTGTTTGAGTATGTCAGACCAGTGATGCCCAATATGGTCTTTATTGGAGGTATAAACTGTGTTCAGAAGAAA
Brh_143561 
atgcgggaattgttggacagtctcagtcagaagggacatgaaatagtcgtcgttgcatctgaaatcagtttacatataaaaccatcagagaattttgttatgaaaatttacccaatgcttttcatgaaggaagaggtagagggaagtgtccattctttttcacagaatgtatctgaagaaggaccttttctggaaaaatttcttaaagtataccagagactgaaaagcatctctgccattactcttgctacctatgcacacttactgtacaacaaagaactggtcagatatcttgaggagagcaggtctgacactgtctttacagaccctgtactaccctgtgggcaggtactagcagagcatctttcagttccttccatgtttttactacgggtaatgccatgtggtttagattttgacgccactcagcgtccaattcctccttcttatgtccccagggcattttcagaccatacagatcacatgaactttctccagtgagtgaagaaactaattcttgatgtatcaaattattttctctgtgatttcatatttcaaccgtatgcaaaactggcgtccgagttcctccagcgggacgtgactgtgctggatctcttaagccagggttctgtttggctcatgaggttagattttgtgttagattatccaagacctttgatgcccaacatcattttcattggaggagtgaactgtgcacacaagaag
Brh_143562 
ATGCGGGAAGTGGTGGAAGGTCTCAGTCAGAAGGGACATGAAATAGTCGTCATTGCACCAGAAGCCACGTTACAGATAAAACCATCAGAGAATTTTGTTTTGAAAATGTACCCGGTTCCTTTCTCACAGGAAGAGATGGAAGAAAATTTTCAGGCATTTGCACAACTTACATTTCAAGAAGGATCTTTTCTGGAAAGATTTCTTAAAGTACACCAAGGGATGAAAAGACTTACTGATTTGTCTGTTTCCAGCTGCACGCACTTACTGTACAACAAGGAGCTTGTCAGGTATCTTGAGGAGAGCAAGTTTGACGCTGTCTTTACGGACCCTGTACTGCCCTGTGGGCAGATACTGGCGGAGCATCTTTCACTCCCTTCAGTGTTTTTTTTACGAGGAATACCATGTGGTTTGGAGTTTGAAGCCACACAGTGTCCAATTCCTCCTTCTTATGTCCCCAGGGCATTTTCAGACCATACAGATCACATGAACTTTCTCCAGCGAGTGAAGAATCTGATCTTTAACATCCCAAATTATTTTCTCTGTGATTTTTACTTTCAACCATATTCAAAACTGGCTTCCGAGTTCCTCCAGCGGGACGTGACTCTGCTGGATCTCTTACGCCAGGGTTCTGTTTGGCTCATGAGGTTAGATTTTGTGTTAGATTATCCAAGACCTTTGATGCCCAACATCATTTTCATTGGAGGAGTGAACTGTGCACACAAGAAG
Can_495025 
ctgcagcaagtggtcgagaagctcagcgagagaggacacgaaggggtggtggggatgccagaagtaagctggatgatggaagcaacccagggatacacagtgaaaacatacccagtgactcaaacactggaagagctggataatgccttcgaagagtacgctgcagctcacctgaaaggtcaccctttccctctcaacgttatagaactgtacaatgtctcagggcatgttttcagtaccttctttgttcagtgcaaggacctgttcaacagcaaggagacactgcagtacttgaatcaaagtggctttgatgctatcctaacagaccctgctgtcatgtgcggaccaatacttgctcattatctgtctcttcctattgtgttcttcatgaggggatttccttgcagcttacactatgaagcaccacagtgcccaaatcctctgccctacgtcccaaggctatttaccttcaactcagatcaaatgacttttttccagagagtgggaaatgcactggttgccttcctggagctgtggtactgtaatagcttctatgcagatgccatcaagttttcctctgaacttcttcagagagatatgtccctgatggacctcctgaacactgcatctgtttggcttctgagatttgactttgtctttgagtacgtcagaccagtgatgcctaatatgatctttgttggaggcatcaactgtgctcagaagaaa
Can_495028 
ctgcagcaagtggtcgagaagctcagtgagagaggacacgaagtggtggtggtgatgccagaagtaagctggatgatggaagcaacccagggatacacagtgaaaacatacccagtgactcaaacaccggaagagctggataatgccttagaagagttcactgcagctcacctgaaaggtcgccctttccctctcaacgttatagaacagtacaatgcctcagtgaacattttcaataccatctttgttcaatgcaaggacctgttcaacagcaaggagacactgcagtacttgaatcaaagtggctttgatgctatcctaacagaccctgctgtcatgtgcggaccaatacttgctcattatctgtctcttcctattgtgttcttcatgaggggatttccttgcagcttacactatgaagcaccacagtgcccaaatcctctgccctacgtcccaaggctatttaccttcaactcagatcaaatgacttttttccagagagtgggaaatgcactggttgccttcctggagctgtggtactgtaatagcttctatgcagatgccatcaagttttcctctgaacttcttcagagagatatgtccctgatggacctcctgaacactacatccatttggcttctgagatttgactttgtctttgagtacgtcagaccagtgatgcctaatatgatctttgttggaggcatcaactgtgctcagaagaaa
Can_495029 
ctacgggaagtgttggacagtctcagagagaagggacatgaaatcgttgttgttgcacctgagataggcatacatttaagaccatcagagaattatgttatgaaattccacccagtcaattttactcagcaagagctggatgaacatttccagacatttttacaagatacacttcaagaaggatcttctctggaacgatttcttaaaatataccaacatatgaaaagactctctgatatggcaatctccaactgtgcacgcttactctacaacaaatctcttatccagtatctccaggagagtaactttgatgctgtcctgacagaccctgtactgctctgtgggcagatcctggctgaacatcttgcagtcccttctgtgtttttttcaagaggagtaccatgtggtttagaatatgaagccactcgatgtcccagtcccccttcttatgtccccaggatgctcacagacctttcagaccacatgaactttctccagcggatgaagaaccttctctatgacatccccaataattttctgtgtgattttgcctttcaaccatatgcaaaattggcttctgagttcctccagcgtgacgtgactgtaacagatctcttaagccaggcttccatttggcttctgaggttagattttgtgttagactatcccagacctctgatgcccaacatgattttcattggaggagtgaattgtgttgccaagaag
Can_495030 
ctacgggaagtgttggacagtctcagagagaagggacatgaaatcgttgttgttgcacctgagataggcatgtatataaaaccatcaaagaattatgttatgaaattccacccagtcaattttactcagcaagagctggatgaacatttccagacatttttacaagatacacttcaagaaggatcttctctggaacgatttcttaaaatataccaacatatgaaaagactctctgatatggcaatctccaactgtgcacgcttactctacaacaaatctcttatccagtatctccaggagagtaactttgatgctgtcctgacagaccctgtactgctctgtgggcagatcctggctgaacatcttgcagtcccttctgtgtttttttcaagaggagtannc------------------gccactcaatgtcctcaccccccttcttatgtccccaggatgctcacagacctttcagaccacatgaactttctccagcggatgaagaaccttctctatgacatccccaataattttctgtgtgattttgcctttcaaccatatgcaaaactggcttctgagttcctccagcgtgacgtgactgtaacagatctcttaagccaggcttccatttggcttctgaggttagattttgtgttagactatcccagacctctgatgcccaacatgattttcattggaggagtgaattgtgttgccaagaag
Can_495031 
atgcgggaagtgttggacagtctcagccagaagggacatgaaatcgttgtcgttgcacctgagataaatttatacataaaaccagaaaagagttttgttatgaaaagatacccaatccctttaacacaggaagagctggattacgctttctggaaaactgcccagaatgcatttgaagaaggatctcttctgaaaagatttcttataatgtatgaaggagccaaaaatacttctgccatgttcctgtctacctgtacatacttactgcacaacaaagagcttgtcagatatcttgaggagagtaagtttgatgcagtttttacagatccaatactaccctgtgggcagatcgtggctgagcatctttcagttccttccatagcttttttgcagcaaatgccatgtggtttagaatttgaagccactcaatgtcctcaccccccttcttatgtccccagggtactcacagacctttcagaccacatgaactttctccagcgggtgaagaatctcctatttgacttcctaaatgtttttctgtgtgattttgtctttcaaccatatgcaaaactggcttctgagttcctccagcgtgacgtgactgtaacagatctcttaagccacatttccatctggctcatgaaaatagactttgtttttcactatcccagacctttgatgcccaacatgattttcgttggaggagtaaactgtgctcacaagaag
Can_495032 
atgcgtatggttctggagaaactctgggagagggggcatgaaattgttgcagtgattcctgaagccacgttgctcatgaaaacctcacaatccttcaccatcaaaacatacccggtgccttacactcaggagtttgtggataaattctaccattctattggtgaaaaatgtcttgagaaccccttttttttagaaaaaattacatttttactcaacaatatatcagaagtgacaaacatgttctcttcctcttgtcgtcatctcttgtacaatgaagaattaatgaagtacctccaggacagcaagtttgatgcaattatgatggatcctgtgttgccctgtgggccaattgttgctgaatatctctccctcccttcggtgtacttcctgcgtggtcttccctgtaccttagactacaaagccacccagtgtcccagtcctttttcttatgtaccaaggacttttgtgtctagttcagaccacatgacatttgtggagcgtgtgaagaatgtccttgttgggatttcagagcagttgctttgctatctgttttatttaaaatatgagaacttagcttctgagtttcttcacagagaagtaacagtactggaactgtttagcaaagcatccatttggctgatgagatacaactttgtttttgagtatccacgcccagtaatgccaaacatgatctacattggaggcatcaactgcgagcagaagaat
Can_504311 
CTACGCCTGGTTGTGGAGCAGCTCAGCCAGAGGGGACACGAAATTGTGGTGCTTGCTCCAGAGATAAGCTTGAGGATAGGCTCCTCAGTGCATTATACCCTGAAAACATACTCGGTCTCTTACACCAAGGAGTATGTGGAGGCAGAATATAAAAAGATGGGCCACAGGAGTTTCACACCTCAACCCTTCTTGGAAAAA------------TTCTCAAAAATGGCAAACATTACAGCCATGTTCTTTGATTCTTGCAAACGTCTTCTGTCTAACAAAGAGCTGATCAAATACCTTGAAGAAAGCAAGTTTGATGCTGTCTTTATGGATCCTTTTTTTCCATGTGGACAGATAGTGGCTGAACATCTCTCCCTACCTTCTGTGTACCTGGTCCGGGGCCTGCCGTGCAGCCTGGACTTCCACGCGACCCGCTGCCCAAATCCTCCTTCTTATATTCCCAGGTTTTTCACTCACTATACAGACCACATGGCATTCCTCCAGCGCCTGCGCAATCTCCTGACTAGCCTGAGCAGTTCCTTGGCTTGTAGCTTTCTTTTTTCACCCTATGATGATTTGATCAAAGAATTCCTGCACCAAGAGGCGACATTGCTTGAGCTGTTCAGTCACGCGTCCATTTGGCTGATGAAATATGACTTTGTGTTTGAGTATCCCAGGCCCCTAATGCCTAACATGGTCTTGATTGGAGGCATAAGCTGCACTCAGGAAAAA
Cbr_640710 
atgcgcccagtcgtggagaagctcagggacaagggacacgaaattgtggtggttgcgccggagataaatttgcggatccagtcatcccctctttacaccttgaaaacctaccccgtgtcctacaccagggagtttgtggaggcagagtttaagcagatgggccacaggagtttcacacctcagcccttcttggaaaaa------------ctctccaaaatagccaattttacaagcatgttcttggattcctgcaaacgcctcctgtccgacaaagagctgatccggtacctcgagggaagcgaatttgatgccgtcttcatggatcccttcttcccctgtgggcagatactggcggaacatctgtccctgccctccgtgtacttcctgcgggggctgccgtgcagcctggaattccaggccactctgtgtcccagccctccttcctacgtcccgcggttcttcacgcgctccacggaccgcatgtccttcctgcggcgcctggccaacctcctggccaccctgggcagctccctggcctgctctgtcctttattccccctatgatcccttgatccgggaattcctgcagcgggaggcgaccgtgcccgagctgttcggccacgccgctgtttggctcatgaaatacgactttgtctttgagtaccccaggcccctcatgcccaacatggtcttggtcggaggcataggctgcactcgggaaaac
Cbr_743415 
atgcgggaagtgctggacctcctgaggcagaaaggacatgaagtggtggtggtggcacctgaagtcactatgcacatcaaaccatcggagaacttcgtgatgaaaaggtactcggtcccctacacacaggaagagatggacaaagatttcaaggtgtttttacagacttcatttgaagaaggatcttttttggaacgatttcttaaagtgtatgaaagtatgaaaagggtcagtaatatggtagctgccagctgtcaacatctcctgcaaaacaaggagctcatgaggtaccttgaggagagcaagttcgatgccctccttacagaccctgtaggaccttgtggggtgatcctggcagagcatctttcacttccctccgtgtatttcctccgaggagtcccgtgtggtttggattttgaagccactcagtgtcccaatccgccgtcctatgtgcccaggggattttcacaacttacagaccacatgagctttctccagcgggtgaagaatctgctctttgacacccaaaacctttttctctgtggttttgccattgaaccctactcaaaactggcttcggagttcctgcagcgggaggtgactgtgctggatctcttacggaagggctctgtttggctcctgaggttggaatttgtgttagactatcctagacccttgatgcccaacatcattccagttggaggagtaaactgtgctcacaaggag
Cbr_743417 
atgcgcccagtagtggagaaactgcagcaaaaggggcacgaagtggttgtgcttgtaccctcaaccagtctgtacatgaagtcaaaggagaactacacagtgaaagtgtatccaataccttacacagacgagtacttgggtgaagtgctcaagacctatgttaatgctcattttattgaacaatctgttctgaatgttgttctcacctcgtatcaaagcacaatagaaatctcctcggtctttttcaccaactgtaagagccttctgcggaacgaggagctgatgcagtacttgaaagagggcaaatttgacgtgattttcacggatcccatcctgatgtgtgggcccttggtggctgagtatctttccattccttccgtctacttcctgcggggctttccctgtgggatggattctgctgctacccagtgtccaagccctccttcctatgtccccagattattcctggataattcagacagcatgacgttttcccaaagggtgaagaacatgctggtccatctgctggagctcttttactgtaagcctctctatgttaactttgaagaacttgcatatgaggttttcaaaaagaaagtgacagcgacggaactcctgagccgtggatctttctggctgatgagatacgattttgtgtttgagttcccgagaccagtgatgccaaacatggcatttatcggagggattaactgtgctcagaagaaa
Cbr_743418 
atgcgggaagtgctggaaatgctccagcagaagggacacgaggtggtggtggtggcacctgaagtcactatgcacatcaagccatcgaagaactttgtgatgaaaacgtacccagtgcccttcacacaggaagagttggatgaagttccccaaggattaataaaggaggtatttgaaggaggatcttttctggaaagagttgttagactttatcaacaggcaaaaaaaacctctgttctgttcctggccacgtgctcgcacttactccacaacaaggagctcatcagataccttgaagagagcaagtttgatgctgtcttcacagatccctttctcccctgtgggcagatactggcggagcacctttccctgccatccgtgtatttcctgcatcaaattccatgtggtttggaatatccagccacccagtgccccaaccccccttcctatatccccagagtatttacaggccttacagaccgcatgaccttcctccagcgtgtgaagaatctgctctatgacatcccaaaccttttcctctgcgatgttgtcttccaaccttacgcagaactggcttcggaattcctcaagcgggaggtgaccgtgccggatctcctccgccaggcttcagtttggctcatgaagctggactttgtcttgcacttcccaaaacccttgatgcccaacatggttttgattagtggagtaaattgtgcttacaagaag
Cbr_743420 
atgcgggaagtgctggacgttctcgggcagaagggacacgaggtggtggtggtggcacctgaagtcactatgcacatcaaaccatcgaagaactttgtgatgaaaaggtactcggtcccctacacacaggaagagatggacaaagatttcaaggtgtttttacagacttcatttgaagaaggatcttttctggaaagatttcttaaagtgtatgaaagtatgaaaaggctcagtaatatggcagctgccagctgtcaacatctcctgcaaaacaaggagctcatgaggtaccttgaggagagcaagttcgatgccctccttacagaccctgtaataccttgtggggcgatcctggcagagcatctttcacttccctccgtgtatttcctccgaggagtcccgtgtgttttggattttgaagccactcagtgtcccaatccgccgtcctatgtgcccagggcattttcacaacttacagaccatatgagctttctccagcgggtgaagaatctgctctttgacacccaaaacctttttctctgtgattttgccattgaaccattctcaaaattggcttcggagttcctcaagagagatgtgactgtgctggatctcttacggaagggctctgtttggctcctgaggttggaatttgtgttagactatcctagacccttgatgcccaacatcattccaattggaggagtaaactgtgctcacaaggag
Cbr_743421 
atgcgggaagtgctggacgttctcgggcagaagggacacgaggtggtggtggtggcacctgaagtcactatgcacatcaaaccatcgaagaactttgtgatgaaaaggtactcggtcccctacacacaggaagagttcgacaaacatttcaaggtgtttttacagacttcatttgaagaaggatcttttttggaaagatttcttaacgtgcatgaagctatgaaaagggtcagtaatatggtagctgccagctgtcaacatctcctgcaaaacaaggagctcatgaggtcccttgaggagagcaagttcgatgccctccttacagaccctgtaataccttgtggggcgatcctggcagagcatctttcacttccctccgtgtatttcctccgaggagtcccgtgtggtttggattttgaagccactcagtgtcccaatccgccgtcctatgtgcccaggggattttcacaacttacagaccacatgagctttctccagcgggtgaagaatctgctctttgacacccaaaacctttttctctgtggttttgccattgaaccctactcaaaactggcttcggagttcctgcagcgggaggtgactgtgctggatctcttacggaagggctctgtttggctcctgaggttggaatttgtgttagactatcctagacccttgatgcccaacatcattccagttggaggaataaactgtggtcacaaagag
Cbr_743422 
atgcaggaagtggtggagaagctgagtgagagaggacacgaggtggtggtggtggttcctgaggtgagctggcagatagagacgacgcaggcctacaaggtggtcacgttcccggtgacacagaccctggaagagctggacaactcctttcaggaatacgtcgccacgcacctgacagagaagcctttccccctgaacgccctggcaatgtacaaggcctcggtgcacgttttcagcaccttctttgggcagtgcaaggacatgttccgcagccaggagaccctgaggttcctcaaccaaagcagctttgacgccatcctgacagacccggccttcatgtgcgggcccatcctggcccatcatctctccctgccctttgtgttcttcatgaggggattcccgtgcaacctgcactttgcagccccgcagtgcccgagccctctgtcctacgtcccgagactgttcaccttcaactcggaccgcatgacttttttccagagggtggaaaacgccctgatttccctcctggagcttgactactgcaatggtttctatggagaagcactcaagctttcctcagaagttcttcagagggacatgtccctcatggacatcgtgaactccgctgccatttggctcctgaggtttgactttgtgttcgattacgtcaggccagtgatgcccaacatggtctttgttggggggatcaactgtgccaagaagaag
Cbr_743423 
atgcgcatggtcctggagaaactctgggagaaggggcacgaaatcgtggccgtggttcctgatgctgccttgctcttgaaaagcccccaatccttcaccatcaaaacatactcggtgccttacacccaggagtttgtggatcaacagtaccaggagctgggaacaaagagctttgag---ttaacgctc------------tcagttttactcagcaacatctcaaagatgaccgacatgttctcttccgcttgtcggcatctcttgtacaacaaagaactcatgaggtacctccaggacagcaaatttgatgccatcatgatggaccctgtgctgccctgtgggccaattctggccgagtatctctctctcccctccgtgtacttcatgcgtggccttccgtgtaccttagactacaaagccacgcagtgtcccagccctgtatcctacgtgcccaggactttctcatccagttctgaccacatgacattcccggagcgcgtgaagaacttcctgatcgggctctcagagcctttgctttgccacctgttttatctgaactacgagagcttggcctccgagttcctgcagagggaggtaacaatgcaggagctgttcagccgagcatcggtttggctgatgagatacgactttgtttttgagtatccgcgccccatcatgcccaacatggtctatattggaggcatcaactgtctgcaaaagaag
Cca_561283 
atgcgtccgattgtggagcggctcagacagagaggacatgcaatcgtggtgctcgcaccagagataaatttgcggatagattcatcggtgctttatactttgaaaacatactctgtgccttacaccaaggagtacgtggagggagaatttaaaaatctggggcacaggagtttcacacctcagcccttcttggaaaaa------------ttctcaaaaatggcaaatatttcaaacatgttctttgattcctgcaaacgccttctgtccgacaaagagttgattgaataccttgaagaaagcaaatttgatgctgtctttatggatccttattttccatgtggacagatagtggctgagcatctctccctaccttctgtgtacctcgtacggggactgccgtgcagcctagacttccacgccaccctctgcccaaatcctccctcttacgttcctaggttcttcactcgctacacggaccgcatggcgttcctccagcgtgcaggcaatctcgtagctagcctgagcagttccctggcttgcagctttctttattcaccttatgatcgcttgatcaaagaattcctccaacaagaggcaacagtgcttgagctgttcagccgtgcgtctatttggctcatgaaatacgactttgtgtttgagtaccccaggcccctaatgcctaatatgatcttggtcggaggcataagctgcactcaggaaaaa
Cca_561284 
atgcgggaggtgctggatagtctccaccagaagggacatgaaatagtcgtcgttgcacccgagataaggctacacatcaagccatcagagaattttgttctgaaactgtacccagtccctttcacacaggaagagctgaatcactgttaccagacaactatcaacaattcatttcgagaaggatctttcgtggaaaggtttcttataacttatcaaggaatgaaaaatgtttctgccatcttgctggctacctgcagccacttactccacaacaaggagcttgtccgatatctggaggagaaaaagtttgatgctgtctttacagatcctatactaccctgcgggcagatcctggctgagcatctttcactcccttccatcttctatttgcagcaactgccatgtggtttagaatatgaagccacccagtgtccaaatcctccttcttatgtccccagggcgtttacagacctcacagaccacatgaactttctccagcgggtgaagaatataatctttgacttcccaaattattttctctgcgattatttctttcaattgtactcacaactggcatctgagttcctccagcgggatgtgactgtggtggatctctttcggcaggcttccatttggcttattaagctagactttatttttcactatccaagaccattgatgcccaacatgataatggttagtggagtaaactgtgttcacaagaag
Cca_561286 
atgcgggaggtgccggatggtctcagccggaagggacatgaaatagtcgtcgttgcacctgagacaaatttatacatcaggccatcaaagagttttgttctgaaactgtacccggtgcctttgaaactggaagagatgcatgaaaatctccaggcttttatattaacttcaatggaggaaggatcttttctgggaagattttataaagcatttcaaagttggagaacactctctgatttggcagtctccggctgtgcccagttgctctacaacaaggagcttgttcaatatcttgaggagagcaagtttgatgctctctttacagaccctgtactaccctgcgggcagatcctggctgagcatctttctctcccttccatctttcattttcgaggtactccatgtggattagattttgaagccactcagtgtcccaatcccccttcgtatgttccgagggtattttcagaccttacagatcgcatgaactttttccagagggtgaagaacctgatgcttgacttcccgttctattttttctgtgactttgtctttcaatcccacgcaaaactggcatctgagttcctccagcgggacgtgactatgctggatctctttcgccaggcttccatttggctcatgaggtttgattttgtgttagattatccaaggcctttgatgcccaacatgatttatgttgggggaataaactgtgctcacaagaag
Cca_561287 
atgcggaaggtggtagatggtctccaccagaaaggacacgaaatagtcgtcgttgcgcccgagataagtctatacatcaagccatcagaggattttgttatgaaaatgtacccggtctctttcacgcaggaagagctggacgaaaatttccaagcattttcaaaggaaataactgatgatggatctattctagaaagagctgttagattttatcaacgggtaaaaaaaacatttggactcaacctggccacttgtacccacttactgtacaacaaggagcctgtcaattatcttaatgagagcaattttgatgctgtctttacagatccaatgttaccttgtgggcagatcctggctgagcatctttctctcccttctgtgttttattttcgagggtcaccgtgtggtttagaatataaagccacccagtgtccgaatcctccttcttatgttcccaggataataacaggccttacagatcacatgaactttctccagagggtgatgaacctaatcattgatatcccaaatagttttttctgtgattttgtatatcaatcatacacaaaactggcatctgagttcctccagcgggacgtgactatgctggatctctttcgccaggcttccgtttggctcatgaggtttgattttgcgttagattatccaaggcctctgatgcccaacatgatttatgttgggggagtaacctgtgctcacgagaag
Cca_561288 
atgcaggaggtgctggatggtctccgccggaagggacacgaaatagtcgtcgttgcacctgaagtgagcgtacacataaaaccgtcagagaattttattatgaaaatgtatgcaatacccttcacaaaggaagaagtggatggaagtatccattctttttcacagaacgtatttgaaaaaggatcctttctgggaagatttattaaaatataccagagactaaaaagcatctctgccaatgctctctctacctgcacccacttactgtacaacgaggagcttgtcagatatcttgagcagagcaagtttgatgctctctttacagaccctgtactaccctgcgggcagatcctggctgagcatctttcactgccttctgtggtttttttgcgggtaatgccatgtggtttagaatttgaagccacccagtgtccaaatcccccttcgtatgttcccaggatgttcacgggccttacagatggcatgagctttctccagcgcgtaaagaacctaattctagacatcccaaattattttctctgtgattttttctttcaaccatatgcaaaactggcatctgagttcctccagcgggacgtgactgtgctggatctctttcgccaagcttccatttggctcttaaggttagattttgcgttagatcatccaagacctttgatgcccaacatggtagtaattggaggagtaaactgtgctcataagaag
Ccr_695886 
atgcaacaactggttgaaaagctcgctgagagaggacacgaagtggtggtggttatgccagaagtaagctggcagatgggaacgacggaggcatacacggtgaaaatatacccagtgactaagacattagaagagctggataatgcctttcaggggtacgttgccactcacttgaaggacctgcctttcccactgaacactctagcaatatacaacgtttcagtgaacgtttttcatacgttctttactcagtgcaaggacctgctcagcagcgaggagactctgcagtacttgaatcaaagcagctttgatgctatcctaacagaccccgtttttatgtgcgggccaatacttgctaagtatctttctcttccatttgtgttcttcatgagaggatttccttgcaacttacactatgaagcaccacagtgcccaagtcctctgtcctacaccccgagactatttaccttcaactcggaccgcatgacctttttccagagagtggaaaatgtactggtttccctcctggagcgtgtgtactgtaatggtttctatgaagatgcaataaagctttcctctgaaattcttaagacagatgtatccctggtagacctcatgaactctgcttccatttggcttctgagatttgactttgtgtttgagtacgtcagaccagtgatgcccaatatggtctttattggaggtataaactgtgccgagaggaag
Ccr_709609 
NNGGTCGAAGTGTTGGACGGTCTCAGTCGGAAAGGACATGAGATAGTCGTCGTTGCACCTGAGGCAACTTTATACATAAAGCCAACAAAGAATTTTGTTATGAAAATGTACCCGGTCCCTTTGAAACAGAATGAGATAGATGAAAATTTCCAGGTATTTTTACAAGATGTACTTGAAGAAGGATCTTTTCTGGAAAGATTTTTTAAAGTATACCAAAGTATGAAAAGAGTCTCCGATTTGGCATTGTCCAGCTGTGCAGACTTACTGTACAACAAAGAACTTGTCAGAGAGCTTGAGGAGACCAAGTTTGACGCTGTCCTTACAGACCCTGTACTACCCTGCGGGCCAATACTGGCTGAGTACCTTTCAGTCCCTTCCGTGTTTTTTTTACGAGGAATACCATGTGGTTTAGATTTTGAAGCCACTCAATGTCCCAGTCCCCCTTCTTATGTCCCAAGGATGTTCACAGATCTCACAGATAGCATGAACTTTCTCCAGCGAGTGAAGAATCTAATGTTTGGCATCCTAAATTATTTTCTCTGTGATTTTATGCTCCAACCACATGCAAAACTGGCTTCTGAGTTCCTCCAGCGGGATGTGACTGTGCCAGATCTCTTACGTCAGGCTTCCATTTGGCTCATGAGGTCAGATTTTGTGTTAGACTATCCAAGACCTTTGATGCCCAACATCATTGCAATTGGAGGATTAAAGTGCGCTCACAAGGAG
Ccr_710010 
atgcgcctggttgtggaacagctcagacagaggggacatgaaatcgtggtggttgcgccagagataaatttgaggatagattcgtcggtgtcttataccataaaaacatactctgtgccttacaccaaggagtatgtggaggcagaatttaaaaagacgggctataggagtttcacacctcaacccttcttggaaaaa------------ttctcaaaaatggcaaatattacaacgatgttctttgattcctgcaaacatcttctctctaacaaagagctgatcgcataccttgaagaaagcaaatttgatgctgtctttatggatcctttttttccatgcggacagatagtggccgaacatctctccctaccttctgtctacttcttacggggcctgccatgcagcctagacttgcacgctacccgctgtccaaatcctccttcttacattcctaggttcttcactcactacacggaccgcatgacgttcctccagcgcacgggcaatctcatagctagcctgagcagttccttggcttgcagctttctttattcaccgtatgatcgtttgatcaaagaattcctccagcaagacacaacaatgcttgaactgttcagccacgcgtctatttggctcatgaaatatgactttgtgtttgagtaccccaggcccctgatgcctaatatggtcttgatcggaggcataagctgtactcaggaaaaa
Cli_509221 
atgcgcccagtggtggggaaactccagcaaaatggacatgaagttgttgtggttgtaccatcaacaaatttgtatttgaagccaaaggagaattatacagtgaaagaatatccagtacgttacacagaggaaaattattctgttgtgctcaagtcctttgttaatgctcatatttctgaagaatctattttgaataaaattatttcaatacatcaaagcacgttagaaattaccaaattatttttgagcaactgtgagagcctttttcacaacaaagacatgatgcagtatttgagagagagcaaatttgatgtggttttcacggatccagttctgatgtgtggaccaataattgctgagtatctttcagttccttctgtgtacttcttgcggggacttttttgcggtatggattctgaagctacccagtgtccaaaccctccttcttatatccccagacccttcctaaatcattcagatcagatgacatttgctcaacgcgtgaagaacatgctagtccatttgctggaggtcattttctgtaagcctatattatttctatttgaagaacttgcaaatgagatactacaaaagaaagtgacagctacagaccttctacgccgtggatctgtttggctaatgagatttgattttgtgtttgagttcccgagaccggtgatgccaaacatggtttttattggagggataaactgtgatcagaagcaa
Cli_509223 
atgaagcctgtggttgaaaagctcaccgagagaggacatgaagtggtggtggttgcaccagaagtaagctggcaggtaggaaagacagaggcatacacggtgaaaacatatccagtgtcttacacagtagaagacctggataataactttcgtgactaccttgctgttcacctgaaggacttgccttttccgctgaacactctagcgatgtacaacagctctgtgcatgctttccatatattcttagctcagtgcaaggaccttttcaggaacaaggagactttgcagtacttgaatcaaagcggcttcgatgctgtcctaaccgaccccatccttatgtgcggagcaacaatttctaagtatcttgctcttccgtctgtgttcttcatgaggggattcccttgcaacttacactacgaagcagcgcagtgcccaagccctctgtcttacgctccaagactattcaccttcaactcggatcgcatgacttttttccagagagtggaaaatgcactggtttccctcctggagcctgtgtactgttacggtttctacaaagaagcactagcgttttcctccgaagttcttcagagagatgtatccctgctagacatgttcaactctgcttccatttggcttctgagatatgactttgtgtttgagtacgtcagaccagtgatgcccaatatggtctttattggaggtataaactgtgctgagaagaaa
Cli_509232 
atgcgcgtggttctggagaaactctgggagagagggcatgaaattgttgcagtgattcctgaagccactttgctcctgaacagctcacagtcgttcaccatcaaaacatactctgtgccttacacacaggagtttctggatgaaagctacaattccattggtgaaaacagttttggtaactctcccactctagaaaattttgtatttttactcatcaatatgtcagagttgaccaacatattctcctctgcttgtcggcatctcttatataataaagaactaatgaagtacctcaatgatactaaatttgatgccattatgacagatcctgtattgccttgtggaccaattgttgctgagaatctctccctcccttcagtgtactttatgcgtggtcttccatgtaccttggactaccaagccgcccagtgccccagtcctttctcttatgtgccgaagactttcacatccagtgcagatcacatgacatttacggagcgtgtgaagaaccttctggttgggatttcagaagatttgttgtgctacctcttttatttaaaatatgagaacttagcttctgaggttcttcaaagagaagtaacagtactggaactgtttagcaaagcatccatttggctgatgagatatgactttgtttttgaatacccgcgcccaataatgccaaatatggtctatgttggaggcatcaactgtgctcagaggaag
Cli_509234 
atgaagcctgtggttgaaaagctcaccgagagaggacatgaagtggtggtgcttacaccagaagtaagctggcaggtacgaaagacagagacatacacggtaaaaacatatccagtgtcttacacagtagaagacctggataataactttcgtgactaccttgctgttcacctgaaggacttgccttttccgctgaacactctagcgatgtacaacagctttgtggatgttctccatatgttctttgctccgtgcaaggaccttttcaggaacaaggagactttgcagtacttgaatcaaagcggctttgatgctgtcctaaccgaccccatctttatgtgtggagcaacagtttctaattatctttctcttccgtttgtgttcttcatgagaggattgccttgcaacttacactacgaagcagcgcagtgcccaagccctctgtcttacgctccgagactattcaccttcaactcggaccgcatgacttttttccagagagtggaaaatgcactggtttccctcctggagcctgtgtactgttacggtttctacaaagaagcactagcgttttcctccgaagttcttcagagagatgtatccctgctagacatgttcaactctgcttccatttggcttctgagatatgactttgtgtttgagtacgtcagaccagtgatgcccaatatggtctttattggaggtataaactgtgctgagaagaaa
Cli_515858 
------------------------------------CATGAAATCACGGTGCTTGCGCCAGAGATAAATTTGCGGATAGATTCATCGGTGCATTATACTGTGAAAACGTACTCTGTGTCTTATACCAGGGAGTATGTGGAAGCAGAATTTAAAAAGCTGGGGTATAGCAGTTTCACACCTCAATCCTTCTTTGAAAAA------------TTCTCAAAAATAGCAAATATTACAAGCATGTTCTTTGATTCCTGCAAACATCTTCTGTCTAACAAAGAGCTGATTGAATACCTTGAAGAAAGCAAATTTGATGCTGTCTTTATGGATCCTTTTTTTGCATGTGGACAAATAGTGGCTGAACACCTCTCCCTACCTTCTGTGTACCTCCTACGGGGACTGCCGTGCAGCCTAGACTTCCACGCTACCCTGTGCCCAAATCCTCCTTCTTACGTTCCTAGGTTCTTCACTCGCTACACAGACCGCATGGCGTTCCTGCAGCGCACCGGAAACCTCCTAGCTAGCCTGAGCAGTTCCCTGGCTTGCAGCTTTCTTTATTCACCATATGATCGTTTGATCAGGGAATTCCTCCAACAAGAGGCAACAATGCTCGAGCTGTTCAGCCACGCGTCTGTTTGGCTCATGAAATATGACTTTGTGTTTGAGTACCCCAGGCCCCTAATGCCTAATATGGTCTTGATCGGAGGCATAAGCTGCACTCAGGAAAAA
Cli_369284 
atgcgggaagtgttggatggtctgaagcagaagggacatgaaatagtcgtcgttgcacctgaagtcactctccacataaagccgacagataattttgttatgaaaatgtacccagtgccttacacacaggaagagatgcatgaatctttcgaagcatttgtacaaacagtacttgaagaaggaactgttctggaaagatctcttaaaatatacaagaaaatgaaaagattctctgatattgcactctccagctgttcacacttactgtacaacaaagagcttctcaggtatctcaaggagagtcagtttgatgccgtccttacagaccctgtactactgtgtgggccgatactggctgagcatctttcactcccttctgtgttttttttgcgaggcataccatgtagtttagaccttcaagccactcagtgtcccagtcccccttcttatgtccccaggatgtacacagatcttacagatcgcatgaactttctccagcgagcgaagaatctaatctttgaaataccaaattattttctctgtgattttgtctttcaaccgtatgcaaaactggcttccgaattcctccagcgggatgtgactgtggtggatctcttacgccagggttccatttggctcttgaggtttgattttgtgttagattatccaagacctttgatgcccaacatcattgtaattggaggagtaaactgtgctcacaagaag
Cli_370671 
atgcgggaagtgttggatggtctgaagcagaagggacatgaaatagtcgtcgtagcacctgaaatcactctccacataaagccaacaaagaattttgttatgaaaacgtacccagtgcctttcacgcaggaagagctggatcgcaccttctggagaactggccagaatgcgtttgaagaaggatcttttctggaaagattttttaaaacacgtgaactagtgaaaaatacctctgccttgttcctgtctacctgttcacacttactgtacaacaaagagcttgtcacatatcttaaggagagtcagtttgatgctgtctttacagatcctttcctaccctgtgggccaatactggctgagcatctttcactcccttctgtgtttattttgcaacgcttaccatgtgatttagacttacaagccactcagtgtcccagtcccccttcttatgtccccagggcattcacagatcatacagatcgcatgaactttctccagagggtgaggaacctaatatatgacatcccaaattattttctctgtaattttgtttttcaaccatacgcaacactggcttctgaattcctccagcgggatgtgactgtgatggatctcttacgccaggcttccatttggctcttgaggagagactttgtttttcagtatccgagaccattgatgcccaacatggtcatggttagtggagtaacttgtgctcacaagaag
Cma_118886 
atgcgtgtggttctggagaaactctgggagagggggcacgaaattgttgcagtgattccagaagccagtttgctcatgaaaagctcacagtctttcaccatcaaaacatactccgtgccttacacacaggagtttctggatagatactaccattccattggtgaaaaaagttttgataaccttcctcttctagaaaaatttacagttgtactctacaatatgtcagaactgaccaacgtgttctcttctacttgtcgaaatctcttacacaatgaagaactaatggcgtacctccatgatagtaaatttgatgccattatggtggatcctgtgttgccctgtggaccaattgttgccgagtatctctccctcccttcagtgtacttcatgcgtggtcttccatgtaccttagactacaaagccactcagtgtcccagtcctttttcttacgtgccgaggattttcacgtccagttcagaccacatgacatttacggagcgtgtgaagaacctcctgattggattttcagagcatttgttatgctacctcttttatttaaaatatgagaacttagcttctgagtttcttcacagagaagtaacaatactggaactgtttagcaaagcatccatttggctgatgagatatgactttgtttttgagtatccgcgcccaataatgccaaatatggtctatattggaggcatcaactgtgagcagaagaag
Cma_121853 
atgcgggaagtgttggacggtctcaggcagaagggacatgaaatagtcgttgttgcacctgagagcactttacaaataaagccaacaaagaattttgttatgaaaatgtacccagcccctttgacacaggaagagattcaccaaaatttccaagaatttttacaagatgtatttgaagaaggatcttttctgacaaggtttcttagagtataccaaagtatgaaaagactctctgatttggcagtctccagctgtgcagacctactgtacgacaaagagcttgtcaggtatcttgaggagagcaagtttgatgttgtccttacagatgccgtgctaccctgcgggccgatactggccgagcatctttcagtgccttctgtgttttttttgcagcagatgccatgtggtttagattttgaagccgctcaatgtcccagtcccccttcttacgtccccaggcaattcacagagtatacagaccacatgaactttctccagcgcgtaaagaacctaatctttggcatctccagtccttttctctgttattttatgtttcaaccatattcaaaactggcttctgagtttctccagcgggacgtgactgtgccggatctcttacgccaggcatctatttggctcatgaggttagattttgtgtttcattatccgagacctttgatgcccaacatcattgtaattggaggagtaaactgtgctaaaaagaag
Cma_121854 
ATGCGGGAAGTGTTGGATGGTCTCAGGCAGAAGGGACATGAAATAGTCGTCGTTGCACCTGAAATCAATTTACAAATAAAGCCAACAAAGAATTTTGTTATGAAAATGTACCCAGTCCCTTTCACACAGGAAGAGCTGGATGGAAATTTGCAAGGATTTTCACAGGAAATATTTGAAGAAGGATCTTTTCTGGAAAGAGTTGTTAAAAGATATGAAAGACTGAAAAATACTTTTGCCATGTACCTGTCTACCTGTGCACACTTACTGTACAACAAAGAGCTTGTCAGATATCTCGAAGAGAGTAAGTTTGATGCTGTCTTTACAGATCCAATGCTACCCTGCGGTCTGATACTGGCCGAGCATCTTTCAGTCCCTTCTGTGGTTTTTTTGCAGCAAATGCCATGTGGTTTAGAATTTGAAGCCACTCAATGTCCCAATCCCCTTTCTTATGTCCCCAGGATGTTCACAGAGCATACAGATCGGATGAACTTTCTCCAGCGGGTGAAGAATCTAATCTTTGACATCCCAAATTATTTTCTCTGTGATTTTCTCTTTCAACCATACACAAAACTGGCTTCTGAGTTCCTTCAGCGGGACATGACTCTGCCGGATCTCTTACGCCAGGCTTCCATTTGGCTCATGAAGCTAGACTTTGTTTTACACTATCCAAGACCATTGATGCCCAATATGATTATGGTTAGTGGAGTAAACTGTGCTCACAGGAAG
Cpe_005871 
atgcgtgtggttctggagagactctgggagaagggccacaaaatcgttgcggtggttcccgaagccgctttgttcttgaaaagctcccagcgtttcaccatcaagacatactctgtgccttacacacaggagtttgtggacaaattctataattcccttggtgaatatagttttgtgaaccccccctttctagaaaaagtctattttgtcctcaagaacatctcagaagtgaccagcatgttctcttccagttgtcggagcctcttatatgacgaagaactaatgaagtacctccaggacagcaaatttgatgctgtcatggtggatcctgtgttgccctgtgggccaattcttgcggaacatctctcccttccatcagtgtacttcatgcgtggccttccatgtaccttagactacaaagccacccagtgtcccagtccttattcttacgtgccaaggtctttcaccgacaattcggatcacatgacgttcatggagcgtgtgaagaacctcctgattgggttttcagagcatttgctctgctatgtgttttatttaaaccatgagaacttagcttctgagtttctccacagagatgtagcagtcctggaactgtttagcaaagcatccatttggctgatgagatatgacttcgttttcgagtatccgcgcccaatcatgccaaacatagtctatattggaggcatcaactgtgagcagaagcag
Cpe_005892 
atgcagcaagtggtggaaaagctcgctgagagaggacacgaagtggtggtggtgatgccagaagtcagctggaacatgaaagcctctcaggcatacaaggtggtaacgcaccccgtgtcccagacaatggaagacctggataatgcctttcatgagtatgtggctgctcacctgaaggtcctgcctttccctctgaatattgcagaacaatacaaagcctacaggcacgtcttcagcacattctttgttcagtgcaaggacctcttcaagagcaaggagatcctgcagtctttgaatcaaagcaactttgatgctgtcctgacagatccctttttcatgtgtggagcaattgttgctaattatttgtctcttccatttgtgttcttcatgagaggacttccttgcaatctacactataaagcacctcagtgcccgagccctctgtcctacgccccacgaatattcactttcttctcagaccaaatgacttttttccagagagtggaaaatgcagtggttgacttcctggagcttgggtactgtaatggtgtttacgaagatgcactcaagctttcctctgaagttcttcagagggatgtgtccctcacagacctcacaaactctgcctctgtttggattctgaggtatgactttgtgttcgagtacgtccgaccagtgatgcccaacatggtctttgttggaggtatcaactgtgctaagaagaaa
Cpe_005905 
atgaagcaaatggttgaaaaacttgtcgagaaaggacacgaagtggtggtggtgatgccagaagtcagctggaggatgggagcagcaaaggagtacacggtgaaaacattcccagtgtcctacacattagaagagctggatcattccttcaatgtaatctatgagagtcacctgaaccagggccctttcccactgaacattctacagctgctggagagtacaaaagagatgttccgtttatttgcaactcagtgcaaagacctgttcaacaacagggagatcatgcagtacttgaatcaaagcagcttcgatgctgtcctgacagaccccatcattctgtgtggagcaaccctggccaattatttgtctcttcctgctgtgttctacgtgagaggacttgcttgcaacctacattatgaaataccccagtgcccaagccctctgtcctacgtaccaaggttcttcaccctcaactcagaccaaatgacatttttccagagagtggaaaatgccctggttgccttcctggaacttgagtattgtcatcatttctctgaagatgcacgcaagttatcctctgaagttcttcagagggatgtgtccttgcaagacctcctgagctctgcctccatttggcttctgaggcttgactttgtgttcgagtatgtccggccagtgatgcccaacatggtctttgtgggaggcatgaactgtgctaagaggaaa
Cpe_005948 
atgacggaggtgctggaccaactcagcctgaagggccacgaaatagtcgtccttgcacctgagcataacttatacataaagccaaggaagagttttgttatgaaaagctacccagtcagtttcacgcaggaagagctggagcatactttctggaaaactactcagaatgcctttttcaaaggatcccttctggaaagaattctgaaaaattacgaaggagtgaaaaatacttctgtcatcttcctggatacctgttcaaggttactggacaacaaccagctcatcagataccttgaggagagcaagtttgatgctatcttcacagatcccatcctgccctgtggacagatcctggctgagcatctcgctgtcccttccgtagcttttttgcagcaaatgccatgtggtttagaattcgaagccactcagtgtcccaatcccccttcttatatccccagggtattcacagaccttgcagaccgcatgacctttttccagcgggtgaagaacctcctgtttgacttcccaaattttttcatgtgtgatgttctctatcaaccctacgaaacactggcttccaagttccttcatcgggaggtgactgtgactgagctcttaagccatgtctccatctgggtgttgaagatagactttgttttacactaccccagaccactgatgcccaatatgattttaaccggaggagtgaactgtgctcacaagaag
Cst_207242 
atgcgtgaggttctggagaaactctgggagagagggcacaaagtcatcgcggtgattcctgacgccactttgctcatgaaaagctcacaatctttcaccatcaaaacatactctgtgccttacacgcaggagtttgtagaaagatactacaattccattggtgaaaaaagttttgagaacactccatttctagaaaaatatacatttttactcagcaatatgacagaactagccaacatgttctcttcttcttgccggcatctcttatataatgaagaactaatgaagtacctccaggacagcaaatttgatgccattatgatggatcctgtgttgccctgtggacctattattgctgaatatctctctctcccctcagtgtacttcatgcgtggtcttccatgtactttagactacaaagccactcagtgtcccagtcctgtatcttatgtgccaaggactttcatgtccagttcagatcatatgacatttatggagcgtgtgaagaatctcctgattgggttttcagagcatctgctttgttatctgttttatttaaaatacgaaaatttagcttctgagtttcttcacagagaagtaacaatactggaactatttagcaaagcatcaatttggctgatgagatatgattttgtttttgagtatccgcgcccagtaatgccaaatatggtctatgttggaggcatcaactgcaagcaaaagcag
Cst_207243 
atgcgcccgattgtggagcggctcagacagaggggacatgaaattgtggtggttgcgccagagataaatttgcggatagattcatcagtgcattataccatgaaaagatactctgtgccttacactaaggagtatgtggaggcagaatttaaaatgctgggctataagagtttcacaccgcaatccttcttggaaaaa------------ttctcaaaaattacaaatattacaaccatgttcttcaattcctgcagacttcttctgtctaacaaagagctaatcaagtaccttgaagaaagagaatttcatgctgtctttatggatccttttttcccatgtggacagatagtggccgaacacctctccctaccttctgtgtaccttgtacggggactgccgtgcagcctagacttccacgctaccctctgtccaaatcctccttcgtacgttcccaggttcttcacccactacacggatcacatggcattccttcagcgcataggcaatctcatagctagcctgagcagttccctggcttgtgcttttctttattcaccatatgatcgcttgatcaaagaattcctccaacaagaggccacagtgcttgagctgttcagccatgcggctatttggcttatgaaatatgactttgtatttgagtaccccaggcctctaatgcctaatatggtcttgattggaggcataagctgtactcaggaaaac
Cst_207244 
atgcaggaggtgttggacagtctcaggcaaaagggacatgacattgtcatcatagcacctgaaataaacatacatataaaaccatcagatagttttattatgaaaatgcatccagtccctttcacaaaggaaaaggtggatgcaagtgtccattcttttccacagggtgtatttgaacaaggatcttttctagaaagatttcttaaagtgtatcagaggnctgagagggtctctaccattactctctccagctgtgcacacttatcgtacagcaaggagcttgtcagatatcttgaggagtctaagtttgatgccgtccttacagaccctgtaatgccctgcgggcagattctggctgcgcatctttccattccttctgtgttttttttacaaggaatgcaatgtggtctagaattgaaagccattcagtgtccaagtttcccttcttataaccccagagcacttacagagcttacagaccacagcgtgttttta---------aagaacctaatctttgataacgcaaattattttctctgtgattttgcctttcaatcatttgaaaaactggcttctgagttcctccaacgggatgttactatgctggacctcttgcgccaagattccgtttggctcataaggttagattttgtgttagattatccaagacctttgatgcccaatgtcatt---------------------gcaaacacaaga
Cst_207245 
atgcgggaagtgttggacagtctcaggcaaaagggacatgaaatcgttatcgttgcacctgaagtcagtttgcgcataaagccaactaagaatttggttatgaaaatgtactcggtccctttcacacaggaagagctggaaaaaagtcttcagacatttgtaaaaaatgtatttgaagaaggatcttttctggaaagatttcttaaattacaccaaggtatgaaaaaattcactgatttgtcagtttccagctgtgcacacttactgtacaacaaagagcttgtcagatatcttgaggagtctaagtttgatgccgtctttacagaccctgtaatgccctgcgggcagattctggctgcgcatctttccattccttctgtgttttttttacgaggaatgccatgtggtctagaattggaagccactcattgtccaagtcccccttcttatgtccccagcggatttacagagtttacagaccacatgaactttctccagcgcgtaaagaacctaatctttgataacgcaaattattttctctgtgattttgcctttcaaccatttgaaaaactggcttctgagttcctgcaacgggatgttactatgctggacctcttgcgccaagattccgtttggctcataaggttagattttgtgttagattatccaagacctttgatgcccaatgtcattgcaattggaggcgtaaactgtggtcacaagaag
Cvo_885811 
atgcgggaagtgttggacagtctcaggcagaaggggcatgaaatagtcgtcgttgcacctgaaatcagtttgtatataaagccaacaaagaattttgctatgaaaatgtacccagtccctttcacacaggaagagatggatgggaatttccaggcatttttacaagatgtacttgaggaaggatcttttctggaaagattccttaaagtataccgaagtatgaaaaaagtgtctgatttggcaatctccagctgtgcacacttactgcataacaaagagcttgtcagatatcttgaggagagtaagtttgatgctatccttacagaccctgtactaccctgtgggcagatactggctgagcatctttcaatcccttcagtgttttttttacgaggaataccgtgtggtttagattttgaagccactcaatgtcccaatcccccttcctatgtgcccaggatatttacagcgcatacagaccgcatgaactttttccagcgggtgaagaatctcatctttgacatcccaaattatttcctgtgtgattttgtctttcaaccatatgcaaaactggcttctgagttcctccagcgggacgtgactgtgccggatctcttacaccaggcctccatttggctcatgaggttagattttgtgttagattatccaagacctttgatgcccaatatcattgtaatcggaggtgtaaactgtgctcacaagaag
Cvo_885819 
atgcggcaagtggttaaaaagctcactgagagaggacatgaagtggtggtgcttgtaccagaagtaagctggcggatgaagacaacacaggcgtacacagtgaaaacatacccagtgtcttacacattagaagagctggataatgcctttcatgaatacgttgccactcacctgaaggacctgcctttcccactgaacactctagcgctgtacaacgcatcagtgcacgttttccgtacgttctttgttcagtgcaagaaccttttcagcagcaaggaaaccctgcagtacttgaatcaaagcagcttcgatgctgtcctaacagaccccatttttatgtgcggagcaacacttgctaattatttttctcttccctttgtgttcttcatgagaggatttccttgcaacttacactatgaagcaccacagtgcccaagccctctgtcttacatcccgagactatttaccttcaactcagaccacatgacttttttccagagagtggaaaatgcactggttgccctcctggagtttgggtactgtaacggtttctatgaagatgctataaaattttcctctgaagttctccagagagatgtatccctgctagacctcctgaactctgcttccatttggcttctgagatttgactttgtgttcgagtacgtcagaccagtgatgcccaatatggtctttattggaggtataaactgtgctcagaagaaa
Cvo_885821 
atgaaggaagtgctggccgagctgagcaagagagggcatgaaatagttgttatcgcaccagacaacaaaatactgatagattcctcggggatgtatgaattgaaaacgtaccctgtacctttcaaaaagggagagatggaagaacttattcgctcatttagtgcaaactgctttagcaaagagcctttcctggttagatttttgaatacttgggataatttccgaaagagttctgccatgtttcaagtttcctgcagttccttactgtacaacaaagagatgatgaaatacatcgaagaaactaaatttgatgccatctttacagatcctctgacaccctgtggacagataattgctttgcacttttctatccctactgttttcttcttgcgaggcgttccatgcgctatagacattcatgctgctcagagtccggacccaccgtcctatgtcccacgaatgttctcactcaatacagatcatatgacgttccctcagagagtgaagaacttcctgattagcatttcagagtctttcacctgcagtatggtcttttcaccatttgaaaacctggcctcagactttctccaaaagccgatgacaattacgcagcttttaagtcatggatccatttggctgaagagacttgactttgtctttgactatcccatgcctgtaatgcccaatatgattttcattggaggcataaactgcggacagaagaaa
Cvo_885822 
atgcactcagtgctggcagctctaagccagaaagagcatgaaatcgtcgttgttgcaccagaagtaaacttgaatgtgaaggcatctgaatattacactctgaaaatgtatccagtgcctttaacgagggaaaaactgggagcaagcatgcattcatttgcgaatgatctttttgagagaaggccttttcttcaaagaattattgcactttacaaaaaagttcaagtcatctctggtctctatgtctcctcttgtaccagtttactgcacaataaggatctgatgcaatatcttgaagggagtaagtttgacgctgttctcaccgatcccattgtaccatgtggacaaatactggctctgcacctctctatcccatcgattttctttttacggggactcccctgcagttttgatttgcaagctacccagtgtccagaccccccttcctatgtcccaagaacatttacagacaactcagaccacatgacatttatccaacgcatggaaaacttatttctgaaatcatcagaatcctttctttgcaattttgcctatttgccatttgaacttctggccacagatgttctccacagaccagtaacaatgaaggagctcttaagccatggatccatttggcttaaaagaatggattttgtttttgagtatcccatgccagtgatgcccaacatagttttcattggaggtataaactgtggaaagaaaaag
Ega_634682 
atgcgggaagtgttggacagtctcaggcagaagggacatgaaatagtcgtcgttgcacctgaaatcaattggcatataaagccaacaaataattttattatgaaaatgtaccccgtcccattcacacaggaagagctggatcgcactttttggagaactagccaggaggtatttgaagaaggatcttttctggaaagatttcttaaaatgtatgaaggagtgaaaaatacttctgccatgttcctgtctacctgtacacacttactgtacaacaaagagcttgtcagatatcttgaggagagtaagtttgatgctgtctttacagatccaattctgccatgtgggcagatcctggcagagcatctttcagtcccttccgtggtttttttgcagcaaataccatgtggtttagaatttgaagccactcagtgtcccaatcccccttcatatgtccccaggatgttcacagagcacacggaccacatgaactttctccagcgggtgaagaatctaatctttgacatcccaaattattttctctgtgattttgtctttcaaccatacgcaaaactggcttctgagttccttcagcgggatgtgactgtgctggatatcttacgccaggcttccatttggctcttgaagctagactttgttttacactatccaagaccattgatgcccaacatgattatggttagtggagtaaactgtgttcacaagaag
Ega_634683 
atgcgggaagtgttggatggtctcaggcagaagggacatgaaatagttgttgttgcacctgaaataaacatacatataaaaccatcagagaattttattatgaaaatgtatccaatacccttcacaaaggaagagatagatggaagtatccattctttttcacaggatatatttgcagaaggattttttctggaaagatttcttaaagcataccaaagactgaaaagcatctctgccattactctttctacctgtgcacacttactgtacaacaaagagcttgtcagatatcttgaggagagtaagtttgatgctgtctttacagatccaattctgccatgtgggcagatcctggcagagcatctttcagtcccttccgtggtttttttgcgcggaacaccatgtggtttagaatttgaagccactcagtgtcccaatcccccttcatatgtccccaggatgttcacagagcacacggaccacatgaactttctccagcgggtgaagaatctaatctttgacatcccaaattattttctctgtgattttgtctttcaaccatacgcaaaactggcttctgagttccttcagcgggatgtgactgtgctggatctctcacgccaggcttccatttggctcattaggttagattttgccttagattatccgagaccattgatgcccaacatgattatggttagtggagtaaactgtgctcacaagaag
Ega_634684 
atgcgcccggttgtggagcggctcagacagaagggacatgaaatcgtggtggttgcgccagagatcaatttgcggatagattcatcggtgcattataccatgaaaacatactctgtgccttacaccaaggagtatgtggaggcagaatttaaaaagctgggctataagagtttcacacctcaacccttcttggaaaaa------------ttatcaaaaatggcaaatattacaaccatgttctttgaatcctgcaaacgtcttctgtctaacaaagagctgattgaatacctcgaagaaagcaaatttgatgttgtctttatggatcctttttttccatgtggacagatactggctgaacatctcgccctaccttctgtgtaccttgtacggggattgccatgcagtctagatttccatgccaccctctgtccaaatcccccttcttacattcctaggttcttcactcactacacggaccgcatggcgttcctccagcgcgtgggcaatctcatagctagcctgagcagttccctggcttgcagctttctttattcatcatatgatagtttggtcaaagaattcctccaacgagaggcaacagtgcctgagctgttcagccatgcgtctatctggctcatgaaatacgactttgtgtttgagtaccccagacccctaatgcctaatatggtcttgatcggaggcataagctgcactcaggaaaaa
Ega_4698v1 
atgcaacaagtggttgaaaagctcaccgagagaggacatgaggtggtggtggttgtaccagaagtaagctggaagatgaagacaacgcaggcatacacagtgaaaacataccccgtgtcttacacgttagaagagctggataatgcttttcatgaatacgttgccactcacctgaaggacctacctttccctctgaatgctctagtgctatacaacaactcagtacacgttttccgtacgttctttgttcagtgcaagaacctgttcagcagcaaggagaccctgcagtacctgaaccaaagtggctttgatgctgtcctaacagaccccatttttatgtgcggagcaacacttgctaattatttttctcttccatttgtgttcttcatgagaggatttccttgcaacttacactataaagcaccacagtgcccaagccctctgtcctacaccccaagactatttaccttcaactcagaccacatgacttttttacagagagtggaaaatgcactggttgccctcctggagcttgtgtactgtaatggtttctatgaagatgcgataaaattctcatccgaagttcttcagagagaggtatccctactagacctcctgaactctgcttctatttggcttctgagatttgactttgtgtttgagtacgtcagaccagtgatgcccaatatggtttttattggaggtataaactgtgctcagaggaaa
Ega_4698v2 
atgcgcccagtggtggagaaactgcagcaaaatggacatgaagttgttgtggttgtaccatcaacaagtttgcatatgaagccaaaggagaattatacagtgaaagtatatccaataccttacacagaggaacatttagctgtcgcattcaagtcattcattaacgctcattttattgaacaatctcttttgaatattattattacaatgtatcgaagcatgttagaaatttctgggttctttttcacaagctgtaagagccttttgctcaatgaagagatgatgcagtatttgagagagagcaaatttgatgtgattctcacagacccagttctgctgtgcggaccaataattgctgagtatctttcagttccttctgtctacttcttgcgggggcttccttgcggtatggattctgaagctacccagtgtccaaaccctccttcctacgtccccagactcttcctgtataattcagatagcatgacatttgctcaacgcttgaagaacatgctgatccgtgtgctggagtttgcttactgtaagcctatgctcactcaatttgaagaacttgtatatgagatttttcaaaagaatgtgagagctatagaccttctaagccgtggatctgtttggctaatgaggtatgattttgtgtttgagttcccgagaccagtgatgccaaacatggtttttattggagggataaactgtgatcagaagaaa
Ehe_150883 
atgcgggaagtgttggacggtctcaggcagaagggccatgaaatagttgtcgttgcacctgaaatcagtttgtacataaagccagcgaagagttttgttatgaaaatgtacccagtccctttcacacaggaagagatggatggaaatttcaaggcatttttacaagaggtgcttgaaggaggaacttttctggaaagatttcttaaagtataccaacgtatgaaacgcgtctcagacttggcaatctccagctgtgcacacttactgtacaacaaagagcttgtcagatatcttgaggagagcacgtttgacgctgtctttacagatcctgtgctaccgtgcgggcagatactggctgagcatctctctgtcccttccgtgttttttttacgaggaataccatgtggtttagattttgaagccactcaatgtcccaatcctccttcttatgtccccaggttgtttacacagaatacagaccgcatgaactttctccagagggtgaagaatctgatctttgacattccaaattattttctctgtgattttgtcttccaaccatatgcaaaactggcttctgagttccttcagcgggatgtgactgtgctggatctcttacgccaggcttccatttggcttatgagattagattttgtgttagattatccaaaacctttgatgcccaacatcattgtaattggaggagtaaactgtgctcacaagaag
Ehe_150885 
atgcgggaagtgttggacggtctcaggcagaagggccatgaaatagtcgtcgttgcacctgaaatcagttggtacataaagccagcgaagagttttgttatgaaaatgtacccagtccctttcacacaggaagagctggatcgcactttctggagaactagccaggatgtatttgaagaaggatcttttctggcaagatttcttaaaacatacgaaggagtgaaaaaaacctctgccatgttcctgtctacctgtacacatttactgtacaacaaagagcttgtcagatatcttgaggagagcaagtttgatgctgtctttacagatccaatactaccctgcgggcagatagtggctcagcatctctcagtcccttccgtgctttttttgcagcaaataccatgtggcttagattttgaagccactcaatgtcccaatcctccttcttatgtccccagggtatttacagaccttacagaccacatgaactttctccagcgggtgaagaatctgatctttgacattccaaattattttctctgtgattttgtcttccaaccatatgcaaaactggcttctgagttccttcagcgggatgtgactgtgctggatctcttacgccaggcttccatttggctcataaagctagactttgttttacactatcccagaccactgatgcccaacatggtcatggttagtggagtaaactgtgctcacaagaag
Ehe_0886v1 
atgaggccagtggttgaaaagctcaccgagagaggacatgaagtggtggtgcttataccagaagtaagctggcggatgggaacagcacaggcatacacggtgaaaacgtaccctgtctcttacacgctagaagagctggataatgcctttcatgaatacgttgccacccacctgaaggacctgcctttcccactgaatgttctagcgctgtacaacagctcagtgcacgttttcaatgtgctctttgttcagtgcaagaacctgttcagcaacaaggagaccctgcagtacttgaatcaaagcaacttcgatgctgtcctaacagaccccatttttatgtgcggagcaacacttgctcattatttttctcttccatttgtgttcttcatgagaggatttccttgcaacttacactatgaagcaccacagtgcccaagccctctgtcctacaccccgaggctttttaccttcaacttagaccacatgacttttttccagagggtggaaaatgcactggtttccctcctggagcttgtgtactgcaacggtttctatggagatgcgataaagttttcctctgaagttcttcagagagatgtatccctgttagaactcctgaattcggcttccatttggcttctgagatttgactttgtgtttgagttcgtcagaccagtgatgcccaacatgatctttattggaggtataaactgtgctcagaggaaa
Fgl_575107 
atgcgcccagtggtggagaaactccagcaaaatggacatgaagttgttgtggttgtaccgtcaacaagtttgtatatgaagccaaaggagaattatacagtgaaagtatatccaataccttatggagaggaacatttagctgttacgctcaagtcattcgttaatgctcattttattgaacaatctgttttgaatattattattacaatgtatcaaagcatgttagaagtttccaggttctttttcaccaactgtaagagccttttgcacaatgaagacatgatgcactatttgagagagagcaaatttgatgtggttttcacggatccaattctgatgtgcggaccgataattactgagtatctttcagttccttctgtctacttcttgcgggggtttccttgcggtatggattctgaagctacccagtgtccaaatcctccttcctatgtccccagactcttcctaaataattcagatagcatgacatttgctcaacgcatgaagaacatgctggtccatatgctggagttcgtttactgtaagcctatattcgctcaatttgaagaacttgcatatgagatttttcaaaagaaagtgacagctacagaccttctaagccgtggatctgtttggctaatgagatatgattttgtgtttgaattcccgagaccggtgatgccaaacatggtttttattggagggataaactgtgatcagaagaaa
Fgl_575109 
atgtgggaggtgttggacagtctcaggcagaaaggacatgaaatagtcgtcgttgcacctttttcaaacatacatataaaaccatcagagaatttttttatgaaaatgtatccaatacccttcataaagaaagaagtggatggaagtatccattctttttcacaggatgtatttgaagaaggatcttttctggaaagatttcttaaagtacaccagagactgaaaagcatttctgccattactctctccacctgtgcacacttcctatacaacaaagagcttgtcagatatcttgaggagagcaagttcaatgttgtccttacagaccctgtactaccctgtgggcagatactggctgagcatctttcagtcccttccgtgttttttttgcgaggagcaccatgtggtttagattttgaaaccactcaatgtcccagtcccccttcttacgtccccagggtattcacagagcttacagaccgcatgaactttctgcagcgggtgaagaatctaatctttgacatccgaaattattttctctgcgattgtgtctttcaaccatacgcaaaactgacttctgagttccttcagtggcatgtgactgtgctggatctcttacgccaggcttccatttggctcatgaggttagattttacgttagattatccaagacctttgatgcccaacatcattgcaattggaggagtaaactgtgttcacaagaag
Fgl_575110 
atgcaggaggtgttggatggtctcaggcagaagggacatgaaatagtcgtcgttgcacctgaaatcagcttgttcttaaagccaacaaataattttgttatgaaaatgtacccagtccctttcacacaggaagagatggataaaaatttacgggcatttttacaagaaatatttgaagaaggatcttttctggaaagatttcttaaagtataccaaactatgaaaagactctctgatttgtcagtctccacctgtgcacacttcctatacaacaaagaccttgtcagatatcttgaggagagcaagtttgatgctgtccttacagaccctgtactaccctgtgggcagatactggctgagcatctttcagtcccttccgtgttttttttgcgaggagcaccatgtggtttagattttgaagccactcagtgtcccagtcccccttcttacgtccccagggtattcgcagtgcttacagaccgcatgaactttctgcagcgggtgaagaatctaatctttgacatcccaaattattttctctgcgattgtgtctttcaaccatacgcaaaactggcttctgagttccttcagcggcatgtgactgtgctggatctcttacgccaggcttccatttggctcatgaggttagattttacgttagattatccaagacctttgatgcccaacatcattgcaattggaggagtaaactgtgttcacaagaag
Fgl_575111 
atgcgggaagtgttggatggtctcaggcagaagggacatgaaatagtcgtcgttgcacctgaaatcagcttgtacataaagccaacaaataattttgttatgaaaatgtacccagtccctttcacacaggaagagatggatggaaatttccaagcattttcacaggatgtatttgaagaaggatcttttctggaaagagttgttagaatttatcaacggtcaaaaaaagcctctgcaatgttcctgtctacctgtacacacttactgtacaacaaagagcttgtcagataccttgaggagagtaaatttgatgctgtctttacagaccctgtactaccctgtgggcagatactggctgagcatctttcagtcccttccgtgtttctcttgcagcaaataccatgtggtttagattttgaagccactcagtgtcccaatcccccttcttatgtccccaggatattcacagagcttacagaccacatgaactttttccagcgggtgaagaatctaatctttgacatcccacattctcttctctgtgagtttctttttcaaccatacacaaaactggcttctgagttccttcagcgggacgtgactgtgttacatctcttacgcaacgcctccatttggcttctgcgattagacttcgtgttccactatcccagaccattgatgcccaacatgatcataattggaggagtaaactgcgctcacaggaag
Fgl_585081 
atgcggcaagtggttgaaaagctcaccgagagaggacacgaagtggtggtggttataccagaagtaagctggcagatgaaggcgacacagacgtacacggtgaaaacatacccagtgtcttacacattagaagagctggataatgcctttcgtgagtacgttgccactcacttgaaggacctgcctttcccgctgaacgctataacgctgtacaac---tcggtgcacgttttccgtgtgttctttgttcagtgcaagaacctgttcagcagcacggagaccctgcagtacttgaatcaaagcggcttcgatgctgtcctaacagaccccatttttatctgcggagcgacacttgctaattatctttctcttccgtttgtgttcttcatgagaggatttccttgcaacttgcactatgaagcaccgcagtgcccaagccctctgtcctacaccccaagactatttaccttcaactcagaccgcatgacttttttccaaagagtggaaaatgcactggttgccttcctggagcttgggtactgtaagggtttctatgaagatgtgataaagttttcctccgaagttcttcagagagatgtatccctgctagacctcctgaactctgcttccatttggcttctgagatttgactttgtgtttgagtatgtcagaccagtgatgcccaatatggtctttattggaggtataaactgtgctcagaggaat
Fpe_244429 
atgcgcccggttgtggagcggctcaggcagaggggacatgaaatcgtgatggttgtaccagagataaatttacggataggttcgtcggtgcattataccatgaaaacatactctgtgtcttacactaaggagtatgtggaggcagaatttaaaaagatgggctataggagtttcacacctcaacccttcttggaaaaa------------ttctcaaaaatggcaaatattacaaccatgttcttcgattcctgcaaacgtcttctgtctaacaaagaactgattaaataccttgaagaaagcaaatttgatgctgtctttatggatcctttttttccatgtggacagatagtggctgaacacctctccctaccttctgtgtaccttgtacggggactgccgtgcagcctcgacttccatgctactctctgtccaaaccctccttcgtacattcctaggttcttcactcgctacacggaccgcatggcattcctccagcgtgtgggcaatctcatagttagcctgagcagttccctggcttgcagttttctttattcgccatacgatcatttgatcaaagaattcctccaccaagaggcaacagtgcttgagctgctcagccacgcatccgtttggctcatgaaatacgactttgtgtttgagtaccccaggcccctaatgcctaacatggtcttgatcggaggcgtaagctgcgctcgggaaaga
Fpe_244455 
atgcgctcactactcgtggccctcagccagaaagagcacaaaattgtcgctgtggcaccagaagtaaacttgaatgtgaagacatctgaatattacaccctcaaaacatatccagtgcctttaaccagggaagaactagaagcacgcatgaattcatttgcaaatgatctttttgagagaagaccttttcttcaaagaattgctgcgctttatgaaaaagttcaagtcatctctgatctctatgtgtcctcttgtagcagtttactgcataacaaggatctgatgcagtatcttgaagagagtaaatttgatgctgttcttacggatcctgttgtgccatgtggacagatactggctctgcatctgtctatcccatctgttttctttttgcgaggactcccttgcagttttgatttgcaggctactcagtgtccagaccctccttcttacgtcccaagaacatttacagacaactcagaccacatgacatttatccagcgtgtggaaaacttatttctcaagtcatcagaatcctttctttgcaattttgcctatttgccatttgaacttctggcctcagatgttcttcacagaccagtaacaatgaaggagctcttaagccatggatcaatttggcttaaaagaatggattttgtttttgagtatcccatgccagtgatgcccaacatagtttttattggaggaataaactgtggaaataaaaag
Fpe_304867 
atgcagcaagtggttgaaaagctcatcgagagaggacatgaagtggtggtggttacaccagaagcaagctggcatatgagaacgacagatgcatacgtggtgaaaacatacccagtgtcctacacattagaagagctggataatgcctttcatgagtacgttgccgctcacctgaaggacctgcctttcccactgaacactctagcaatatacaacagcttaacgcatattttccgtaagctctttgttcagtgcaaggacctgttcagcagcaaggagaccctgcagtacttgaatcaaagtggctttgatgctgtcctaacagaccccattgttttgtgtggagcaacagttgctaattatttttctcttccatctgtgttctttgtgagaggatttccttgcagcttacagtataaagcaccgcagtgcccaagccctctctcctacatcccgagaacatttacctcctactcggaccgcatgacttttttccagagagtggaaaatgcgttgcttgccctcctggagcttgtgtactgtaatggtttctatgaagatgcagtagagttttcctctgaagttcttcagagagatgtatccctgctagacctcctgagctctgcttctgtttggctcctgagatttgactttgtggttgagtatgtcagaccagtgatgcccaatatggtctttattggaggtataaactgtgctcggaggaaa
Gfo_430457 
atacgggaggggctgcacatgctccagcagaagggacacgaggtggtcgtggtggcacctgaagtctccttgcacgtcaagccatcagagaactttgtgatgaaaatgtacccagtgcctttcactcaggaagaaatggataaagttttcaaaggatcggtaatggatttatttaaaggaggaccttttctggaaagagtcattagacagtatcagcaggcaaagaagacctctgctctgtttctggctacatgcacacacttaatccacaacaaggagctcatcaggtaccttgaggagagcaaatttgatgccatcctcacagaccctgttctcccctgtggggcaatattggctgagtatctttccctgccttctctgtatttcctgcagcaaattccatgtggtttggaatatcaagccacccagtgccccaatcccccttcctatgtccccagagtatttacagaccttacagaccacatgacctttctccagcgggtgaagaacatgctctatgacatccccaatttcttcctctgcgatgttgtcttccaaccttatgcagaactggcttcagagttcctcaagcgggaggtgaccgtgccggatctcctgcgccaggcttccatttggctcatgaagctggactttgtcttgcacttcccaaaacccttgatgcccaacatggttttgattagtggagtaaattgtgcttacaagaag
Gfo_430460 
atgcgggaggtgctggacatactgaggcagaagggacatgaggtggtcgtggtggcacctgaagtgacattgcacgtcaagccatcaaagaactttgtgatgaaaatgtactcagtccccttcacacaggaagagttggagaaagcattcaaggcattttttcgtggttcatttgaagaaggttggattttgaagagattattgaaagcgcaccagggtatgaaaaccctcagtaactgttgggtcaccagctgtgagcggctgctgcaaaacaaagagctcatcaggtaccttgaggagagcaagtttgatgccatccttacagaccctgtagcaacttgtgggctgatcctggctgagcatctttcccttccttctgtctatttcttacgaggagtcccatgtgggttagacttagatgccaggctgtgtcccagtcctccttcctacatccccagggcattttcagaccttacagaccgcatgacctttctccagcgagtgaagaatctgctctttgacatcccaaatgttttcctctgtgattttgcctttgaaccctactcaaaactggcttcagagttcctgcagcgggaggtgactgtgcaggatctcttacgcaagggctctgtttggctcctgaggtcagaatttgtgctggagtacccaaggcccttgatgcccaacatcattccaattggaggagtaaactgtgctcacaaggag
Gfo_430461 
atgcgggaggtgctggacatgctgaggcagaagggacacgaggtggtcgtggtggcacctgaagtgacattgcacatcaaaccatcaaagaattttgtgatgaaaatgtacccggtccccttcacacaggaagagatggagaaagatttcaaggcgttcttccaggtttcatttgaagagggatctttttttgaaagattttttaaagtgtacagaggtttgaaaagaatcactgatttggagttctccagctgtgagcagctcttgcaaaacaaggagctcatcaggtacctcgaggagagcaagtttgatgccatccttacagacccttttgtaccctgtggggtgatcctggctgagcatctttccctgccttctgtctatttcttacgaggaatcccgtgtgggttagattttgaagccactcagtgtcccaagcccccttcctacgtccccaggatattaacagaccttacagaccgtatgacctttctccagcgagtgaagaatctgctctttgacatcccaaatgttttcctctgtgattttgtctttgaaccctactcaaaactggcttcagagttcctgcagcaggaggtgactgtgctggatctcttacgcaagggctctgtttggctcctgaggttggagtttgtcctagactacccaagacccttaatgcccaacatcattccaattggaggagtaaactgtgctcacaaggag
Gfo_311030 
atacgggaggggctgcacatgctccagcagaagggacacgaggtggtcgtggtggcacctgaagtctccttgcacgtcaagccatcagagaactttgtgatgaaaatgtacccggtcacctacacacaggaagatatggacaatgcattcaaggcattttttaatattacatttgaagatggatctttttttgaaagattgtttaaagtagtagaaggtatgaaaagattcactgatttttggttctccggctgtagacatctcctgcaaaacaaagagctcatgagatatcttgaggagagcaagtttgatgccatccttacagatcctgtagtaccttgtggggtgatcctggctgagcatctttcccttccttctgtctatttctttcgaggaatcccatgtgggttagattttgaagccactcagtgtcccaatcctccttcctatgtgcccaggacatttacacacttcacagaccaaatgacatttttccagcgagtgaagaatctgctctttgacacccaaaaccttttcctctgtaattttgcctatgacccattctcaaaactggcttcagagttcctgcagcgggaggtggctgtgcaggatctcttacgcaagggctctgtttggctcctgaggtcggaatttgtgctggactacccaagacccttgatgcccaacatcattccaattggaggagcaaactgtgctcacaaggag
Gfo_311031 
atgcgggaggtgctgaacatgctccagcagaagggacatgaggtggtcgtggtggcacctgaagtgagtttgcacatcaaaccatcaaagaactttgtgatgaaaatgtactcagtccccttcacacaggaagagatggagaaagatttcaaggtgtttatacatgcttcaatagaagaaggatcttttctggaaagattttttaaattgtaccaacatatgaaaagactcggtaatttatcagtcagcagttgtaaacatctcctgcaaaacaaagagctcatcaggtaccttgaggagagcaagtttgatgccgtccttacagaccctgtagcaccttgtggggtgatcctggctgagcatctttccctgccttctgtctatttcttacgaggaatcccatgtgggttagattttgaagccactcagtgtcccaatcctccttcctatgtgcccaggacattttcacaactgacagaccaaatgacatttttccagcgagtgaagaatctgctctttgacacccaaaaccttttcctctgtaattttgcctatgatccattcacaaaactggcttcggagttcctgcagcgggaggtggctgtgcaggatctcttacgcaagggctctgtttggctcctgaggttggagtttgtcctagactacccaagacccttaatgcccaacatcattccaattggaggagtaaactgtgctcacaaggag
Gfo_311032 
atgcgggaggtgctggacatgctccagcagaggggacatgaggtggtcgtggtggcacctgaagtgactttgcacatcaaaccatcaaagaactttgtgatgaaaatgtacgcagtcccctacacaaaggaagagttggagaaagattttaaggcattttttgatcttgcatttgaggaaggaactttctttgaaagattttttcacaaacttgaagctatgaaaagaatcactaactttggggtcaccagctgtgagcagctgctgcaaaacaaagagctcatcaggtaccttgaggagagcaagtttgatgccgtccttacagaccctgtagcaccttgtggggtgatcctggctgagcatctttccctgccttctgtctatttcttacgaggaatcccatgtgggttagattttgaagccactcagtgtcccaatcctccttcctatgtgcccaggacattttcacaactgacagaccaaatgacatttttccagcgagtgaagaatctgctctttgacacccaaaaccttttcctctgtaattttgcctatgatccattcacaaaactggcttcagagttcctgcagcgggaggtgactgtgcaggatctcttacgcaagggctctgtttggctcctgaggttggattttgtgctagactacccaaggcctttgatgcccaacatcattccaattggaggagtaaactgtgctcacaaggag
Gfo_1033v1 
atgcaggaagtggtggagaagctgagcgagagaggacacgaggtggtgatgctggttcccgaggtgagctggcagatggagaccacgcaggcctacaaggtggtcacgtacccggtgagccagaccctggaagagctggataactccttccatgaatacctcgccgtgcacctgacgcagaagcctttccccctcaatgccctggccatgtacaatgcctcagtgcatgttttcaacagcttctttggccagtgcaaggacctgttccgcaaccaggagaccctgaggttcctcaaccaaagcggctttgatgccctcctgacggatccggccttcatgtgtggaaccatcctcgcccaccatctttctcttccctttgtgttcttcatgaggggattcccttgcgacctgcactttgcagccccacagtctccaagccctctgtcctacgtcccaagactcttcagcttcaactcagaccgcatgacttttttccagagggtggaaaacaccctgatttccctcctggagcttgattactgcaacggtttttatggggaagcacttaagctttcctcagaagttcttcagagggatgtgtccctgatggacctggtgaactccgctgccatttggatcctgaggtttgactttgtgttcgagtacgtcaggccagtgatgcccaacatggtctttgtgggggggatcaactgtgcgaagaagaaa
Gfo_1033v2 
atgcgcccagtagtggagcaactggggcaaaagggacacgaggttgttgtgcttgtaccctccaccagtctgtatatgaagtcagaggagaattacacagtgcaagcctatccaatcccttacacagaggaatacttgggggaagtgctcaaggcctttgttcatgctcattttattgaacagtctgtttggaatgttgttctgacctcgtatcaaagcgtgatagatatctcctcggtcttcttcaccaactgtaagagccttctgcagaacgaggagctgatgcagtacctgcaagagagcaaattcgacttgattttcacagatcccatcctgatgtgtgggcccctggtggctgagtatcttgcccttccttctgtctacttcctgcggggctttccctgtggaatggattctgctgctacgcagtgcccaagtcctacttcctatgtccccaggctattcttggataattcagacagcatgacgttttcccagcgggtgaagaacgtgctggttgatctgctggagctcttctactgtaagcccatctatgataactttgaagagcttgcgtatgaggttttcaaaaagaaagtgacagtgacagaactcctgagccggggatccttctggctgatgagatacgattttgtctttgagttcccgaggccagtgatgccaaacatggcttttattggaggcattaactgtgttcagaagaaa
Gfo_311035 
atgcgggaattgctgaacatgctccagcagaagggacatgaggtggtcgtggtggcacctgaagtgactttgcacatcaaaccatcaaagaattttgtgatgaaaatgtacccggtaccctacacacaggaagatttgaagaaacaattccaggcattttttcatttttcatttgaacaaggatcttttctggaaagatttgttaaagcataccacggtatcaaaagaatcacttacttaggggtctctagctgtggacatctcctgcagaacaaggagctcatcaggtaccttgaggagagcaagtttgatgccgtccttacagaccctgtcctactatgtggagcaatcctggcgaagcacctttcccttccttctgtctatttcttacgaggaatcccgtgtgggctagattttgatgctactcagtgtcccaggcctccttcctatgtgcccaggggatttacacaatttacagaccacatgacctttttccagcgagtgaagaatctacttcatgacatcccagatatttttctctgcgattttgcctttgaaccctactcaaaactggcttcagagttcctgcagcaagacgtggctgtgcaggatctcttacgccaggcttcagtttggctcatgaggtcagattttgttttagagtacccaaggcctttgatgcccaacatcattccaattggaggagtaaactgtgctcacaaggag
Gfo_311036 
atgcggatggtcctggagaaactctgggagaaggggcacgaaatcgtggccgtggttcctgatgctgccttgctcttgaaaagctcccagtccttcaccatcaaaacatattcagtgccttacacccaggagtttgtggaccagtactaccagaagctgggggaaaatagctttgagagcctaacg------------ctctcatttttactcagcaacattacagagctgaccaacatgttcacttctgcttgtcagcatctcttatctgacaaagagctcatgaagtacctccaggacagcaaattcgatgccatcatgatggaccctgtgctgccctgtgggcccattctggctgagtatctctccctcccctctgtgtacttcatgcgtggccttccttgcaccttagactacaaagctgcgcagtctcccagccctgtatcttacgtgcccaagactttatcatctctttccgaccacatggcattcccagagcgtgtgaagaacttcctgatcgggctctcagagcctttgctttgccacctgttttatttgaaatacgagagcttggcctccgagttcctgcagagggatgtgacgatacaggagctgttcagccaagcatcagtgtggctgatgagatacgactttgtttttgagtatccgcgccccatcatgcccaacatggtctatgttggaggcatcaactgtctgcagaagaag
Gga_942503 
atgaaggaagtagttcagaagctcgccgagaggggacatgaagtggtggtgcttaaaccagaagtcagctggcagatgggagagacacaagcatacactgtgaaaacatacccagtgtccaccaagttagaagaactggataatgcctttaaactgttcctagatcctttcctgaaggatctgcctttcccagagaatattatcgcaccctacaagaatggcatacaccttttcaaaacattctatcttgagtgcagagaactgttcagcagcacggaaacactgcattacttgaatcaaagcagctttgatgcaatcctcacagaccctttttttatgtgcggagcaacagttgccaattacctttcacttccatttgttttcttcatgagaggatttccttgtaacctccattatgaagcagcacagtgcccaagccctctctcatatatcccaagagcaacttcattgaactcagatcacatgacatttttccagagagtgttaaatacactgatttcactcctggagcaatttcactgtaatgcaatttatcaagatgcaataaagttttcctctgaagttcttcaaagagatgtatccctgctggacctcctgaactctgcttctatttggctattgagatatgactttgtgtttgagtatcccagaccagtgatgcccaatatggttttcattggaggtatgaactgtgctcagaagaaa
Gga_289249 
atgaaggaagtgctggctgagctgagcagtagagggcatgaaatagttgttgtagcaccagacagcagtatcctcatagattcttcggggaattacacgatgaagacgtatcctgtaccatacaagcaggaagagatggaagagcttttgcatactattggtacaaccagtttcagtgaatttcctcttcttaccagacttttggatacttgggaacattttagaaagacttctgctatgtttcaagctgcctgcagttccttactgtacaaagaagaactgatgaaatttatggaagaaagcaaatttgatgcagtctttacagatcctctgacaccctgtggacaaatagttgctctgcatttgtctattcctaccatcttcttcttgaggggcgttccatgttctatagacatttatgctgcccagagtccaagcccaccgtcctatgtcccgcgattgttttcatacagtacagatcatatgacatttcctcagagagtgaagaacttactgatcagcatttcagagtattttacctgcagtaccatcttttcaccatttgaaaggctggcctcagactttctccaacagcctatgacattgacacagcttctaagtcacggatctatttggctgaagagaactgactttgcctttgactatcccatgcctgtgatgcctaatatggttttcattggaggcataaactgtggaaggaagaag
Gga_289250 
atgcgggaagtgttagatggacttaggcagaaaggacatgaaatagttgtcgtagcacctgaagtcaatgtacacataaagccaacacagaattttgttatgaaaatgtacccagtccctttcacacaggaagagatggatagcagtttccgggaattttctcaggatgtgtttgcagaaggatcctttctggaaaagcttgctacaattcgtcaacgtcttcaaagaatgtctgccatattcctgtctacttgtgagcatttactgtacaacaaagagctcatcagatatcttcaggaatatgagtttgatgctctctttacagacccattttttccttgtgggcagatactggctgagcacctttcaatcccttctgtgtttcttttacagcaaataccatgtggcttagatattgatgccactcaatgtcccaaccccccttcttacgttcccaggattttcagtggcaattcagaccacatgaactttctccagcgtgtaaagaatattatttttgacatcccacattctattctttgtcatcttctctttcaaccatacacaaaactggcttctgagttccttcagcgggatgtgactgtattagatctcttacgcaaggcatctatttggcttgtacgatttgactttgttttccattatccaaaaccattgatgccaaacatgatcataattggaggaataacctgcactcataagaag
Gga_289251 
atgcaaccagtagtaggaaaactccagcaaaatggacatgatgttgttgtggttgtaccgtcatcaagtttgtttatgaagtcaaaggagaattatacagtgaaagtgtatcgaataccttacgaagaagaacatttacatcttgtgctcaagtcatttgttaatgatcattttactgaacaatctttattgaatattattattacaatgtatcaaaacattatagaaatttccaggttttttttcaccacctgtgagagcctgttgcacaacaaagaaatgatgcagtatttgagaaagagcaaatttgacgttgttttcacagatccaattctgatgtgtggaccaatacttgctgattatctttcagttccttctgtctacttcttgcgaggatttccttgtggtatggattcaaaagctacccagtgtccaagccctccttcttatgttcccaggctcttcctaaataattcagatagcatgacatttgctcaacgcatgaaaaacatgctggtcagtatactggagcttgtttactgtcagcctttattcactcagtttgaagaacttgcatatgagattttgcaaaagaaagtgacagctacagaccttctaagccatggatctgtctggctcatgagatatgattttgtgtttgaattcccaagaccaacaatgccaaacatggtttttattggagggataaactgtgctcagaagaac
Gga_289252 
gtgctggaaatgttagaagttctgaagcagaaaggacatgaaatagtcgttgttgcacctgaagccaatttaaatgtaaagccatcagagagttttattttgaaaacctacccagcctctttcacacaggaagagatggatgacaatttccaggcatttcttaaggatgcatttgaagaaggatcgtttttggaacaatttcatagactgcaagaaaaagtaaaaagactctttgatgtaggtttcatatcctgtgcatggttactgaagaacaaagagcttatcagatatcttgaggaaagtaactttgatgctctcttcactgaccctgtgtttccttgtggagcgatactggccgagcatctttccatcccttctgtgtatttcatgaggggaatgccatgtggattagactttgaggctactcaatgtcccaatcccccttcttatatccctagggcatttacagaccataccgatcacatgaacttcctccagcgtgtgaagaatgtcatctttgatacctcaaatctttttctctgtgactttatttttaaaccatatgaaaaactggcttctgagttccttcagcgagatgtgaccgtgatagatctcttacgtaaggcttccgtatggcttctgaggtatgactttgtgttagattatccaaggccattgatgcccaacataattgtggttggaggaataaactgtgctcacaagcag
Gga_289253 
atgcaggaagtgttagatggacttaggcagaaaggacatgaaatagtcattgtttcacctgaattcaatttatttgtaaagccatcaaacaattttacaatgaagctgtaccaagtccccgtaacagaggaagaaataaacggagatttccaggcatttttaaaggaggcatttgaagaaggatcatttgtggaacgttttcttagagtacgagaaagagtgaaaaaactctatgagttgggcttcatagcctgtgaacagttactgaagaacaaagagcttataagatatctcgaggagagtaactttgatgctctcttcactgaccctgtattgccctgcggggctatagtggctgaacatctttccatcccttctgtgtatttactgaggggaataccatgtggattacatcttgaggccactcagtgtcccagtcccccttcttatattcccaggctatttacagaccataccgatcacatgaacttcctccagcgtgtgaagaatgtcatctttgatacctcaaatctttttctctgtgactttctttttaaaccatatgaaaaactggcttctgagttccttcagcgagatgtgaccgtgctagatctcttacgcaaggcttccatatggcttctgaggtatgactttgtgttagattatccaggaccactgatgcccaacataattgtggttggaggagtaaactgtgctcacaagcag
Gga_289254 
atgaaggaagtagttcagaagctcgccgagaggggacatgaagtggtggtgcttatgccagaagtcagctggcagatgggagagacgcaagcatacactgtgaaaacatacccagtgtccaccaagttagaagaactggataatgcttttaaagtgtatcttgcaactcacctgaagagtatgcctttcccactgaatgttctggcactctacaacgtctcagtaggtgtttttcacaccttctttcttcagtgcaaggaactgttcagcagcacggaaacactgcagtatttgaatcaaagtggctttgatgcgatcctcacagaccctgttttgatgtgcggagcaacagttgctaattacctttcacttccatttgtgatcttcatgagaggatttccttgtaatctacattatgaagcaacacagtgcccaagccctctctcatatgtccccagactattttcattcaactcagatcacatgacatttttccagagagtggaaaatgcactgatttcattccttgagctcttttactgtgatgattcctacagagctgcaatacagctttcctctgaagttcttcaaagggatgtatccctgatagacctcctgaactctgcttcgatttggctaatgagatatgactttgtgtttgagtatcccagaccagtgatgcccaatatggtcttcattggaggtataaactgtgctcagaagaaa
Gga_289255 
atgcgggaagtgttggacgagctcaggcagaaaggacatgaaatagttgtcgtagcacctgaagtcagtttatatataaagccatcagagaattttattatgaaaatgtacccagtccctttcacacaggaagaggtggatggcatgttccggaggactggtcaggatgcatttatggaaggatcctttctggaaagatttattaaagcatatcaaggagtgaaaaatagttctgctatgttcctgtctacttgtgaacaattactatacaacaaagagcttatcagatatcttcaggagaataagtttgatgctgtctttacagatccaatactaccttgtgggcagatactggctgagcatctttcagttccatctgtgttttatttgcagcaaataccatgtggcttagaatttgaagccactcagtgtccaaatcccccttcttacatccccaggatatttacagacaatacagaccacatgaacttcctccagcgtgtggagaatgtcatcttttcaatatcaaatttttttctatgtgatgttgtgttccaaccatacgcaaagctggcttctgagtttcttcagcatgatgtgactgtgccaggtctcttaagcaaggcttccatttggctcattaaattagactttgttttacactatccaagaccactgatgcccaacatgattatggttagtggagtaaattgtgcccacaagaag
Gga_289256 
atgaaggaagtagttcagaagctcgccgagaggggacatgaagtggtggtgcttaaaccagaagtcagctggcagatgggagagacacaagcatacactgtgaaaacatacccagtgtccaccaagttagaagaactggataatgcctttaaagcgtatgttgcaactcacctgaagagtttgcctttcccactgaatgttctggcactctacaacatctcatcaaatgcttttagcaccttctttcttcagtgcaaggaactgttcagcagcacggaaacactgcagtatttgaatcaaagcggctttgatgcagtcctcacagaccctatttttatgtgtggagctacacttgccaattacttttcacttccatttgtgttcttcatgagaggattaccttgcaatctgcacttcgaagcagcacagtgcccaagccctctctcatatgtcccgagaacattttcattcagctcagaccacatgacatttttccagagggtggaaaatacactgatttcattcctggagctcttttactgtaatggttactatcgagctgcaatacagctttcctctgaagttcttcaaagggatgtatccctgatagacctcctgaactctgctgctgtttcaataatgaggtttgactttgtgtttgagtatcccagaccagtgatgcccaatatggtctttgttggaggtataaactgtgctcagaagaaa
Gga_289259 
gtgctggaaatgttagaagttctgaagcagaaaggacatgaaatagtcgttgttgcacctgaagccagtttaaatgtaaagccatcagagagttttattttgaaaacctacccagcctcttccaaacagaaagggatggctggcaatttgcagctatttttacaggaggcacttgaagaaggatcatttctgggaagattttttagagtacgtgaaaacatgaaaaacctctcagcgtcagccgtcatagactgtgaaaatttactgtacaacaaagaacttatcaaatatcttgaggagagtaaatttgatgctctcttgacggaccccatattatcatgtggagcaatactggctgagtatctttccatcccttctgtgtatttcatgaggttaataccatgtggattcgactcggaggcctctcaatgtcccagccccccttcttatatccccagggcattttcagaccttacagatcacatgaacttcctccagcgtgtgaagaatgtcatctttgacacctcaaatctttttctctgtgactttctttttaagccatatgacaaactggcttctgagttccttcagcgagatgtgactttgttagatgtctttcataaggcttccatatggcttctgaggtatgactttgtgttagattatccaaggccattgatgcccaacatgattgtagttggaggagtaaactgtgctcacaagcag
Gst_810010 
atgcgcccggttgtggagcggctcagagagaggggacatgaaattgtggtagttgcgccagagatacatttgcggatagattcgtcggtgcattataccatgaaaacatactctgtgccttacaccaaggagtatgtggaggcagaatttaagaagctgggctataggagtttcacacctcaacccttcttggaaaaa------------ttctcaaaaatggcaaatattacagccatgttctatgattcctgcaaacgtcttctgtctaacaaagagctgatcaaataccttgaagaaagcaaatttgatgctgtctttatggatcctttttttccatgtggacagatagtggctgaacatctctccctaccttctgtgtaccttgtacggggactgccgtgcagcctagacttccacgctaccctctgcccaaatcctccttcttatgttcctaggttcttcactcgctacacggaccgcatggcgttcctccagcgtgtgggcaatctcatagctagcctgagcagctccctggcttgcagttttctttattcaccgtatgatcatttgatcaaagaattcctccaacaagaggcaacagtgcttgaactgttcagccatgcgtctatttggctcatgaaatatgactttgtgtttgagtaccccaggcccctaatgcctaatatggtcttgatcggaggcataagctgcactcaggaaaaa
Gst_810013 
ATGCGGCAAGTGGTTGAAAAACTCACCGAGAGAGGACACGAGGTGGTGGTGGTTATACCAGAAGTAAGCTGGCAGATGGAAACGACACAGGCATACACTGTGAAAACATACCCAGTGTCTTACACGCTAGAAGAGCTGGATAATGCCTTTCATGAGTACGTTGCCGCTCACCTGAAGGACCTGCCTTTCCCGCTGAATGCTCTCGCACTATACAACAGCTCAGTGCATGTTTTCCGTATGTTCTTTGTTCAGTGCAAGAACCTGTTCAGCAGCAAGGAGACCCTGCAGTACTTGAATCAAAGCGGCTTTGATGCTGTCCTAACAGACCCCATTTTAATGTGCGGAGCCACACTTGCTAATTATTTTTCTCTTCCATTTGTGTTCTTCATGAGAGGATTTCCTTGCAACTTACACTATGAAGCACCGCAGTGCCCAAGCCCTCTGTCCTACACCCCGAGACTATTTACCTTCAACTCAGACCGCATGACTTTTTTCCAGAGAGTGGAAAATGCACTGGTTTCCCTTCTGGAGCTTGTGTACTGTGATGGTTTCTACGCAGATGCAATAAAATTTTCCTCCGAAGTTCTTCAGAGAGATGTATCCCTGCTAGACCTCCTGAACTCCACTTCCATTTGGCTTCTGAGATTTGACTTCGTGTTTGAGTATGTCAGACCAGTCATGCCCAATATGGTCTTTATTGGAGGTATAAACTGTGCTCAGAGGAAA
Hal_914114 
ATGCGTGTGGTTTTGGAGAAACTCTGGGAGAGGGGGCACGAAATTGTTGCGGTGATTCCTGATGCCACTTTGCTCATGAAAAGCTCACAATCTTTCACCATCAAAACATACTCTGTGCCTTACACACAGGAGTTTGTGGATAGATACTACCATTCCATTGGTGAAAAAAGTTTTGACAACTCTCCCTTTCTAGAAAAATTTACAATTTTATTCAGCAACATATCAGAAATGACCAGCATGTTCTCTTCTACTTGTCGGCATCTCTTATATGATGAAGAACTAATGAAGTACCTCCAGGAGAGCAAATTTGATGCCATTATGGTGGATCCTGTGTTGCCGTGTGGACCAATTGTTGCTGAATACCTCTCTCTCCCTTCAGTGTACTTCATGCGTGGTCTTCCATGTATCTTAGACTACAAAGCCACCCAGTGTCCCAGTCCTTTTTCTTACGTGCCAAGGACTTTCACATCCAGTTCAGATCACATGACATTTATGGAGCGTGTGAAGAACCTCCTGGTTGGGTTTTCAGAGCCTTTGTTTTGCTATCTGTTTTATTTCAAATACGAGAACTTAGCTTCTGAGTTTCTTCACAGAGAAGTAACAATACTGGAACTATTTAGCAAAGCATCAATTTGGCTGATGAGATATGACTTTGTTTTTGAGTATCCGCGCCCAATAATGCCAAATATGGTCTATATTGGAGGCATCAACTGTGAGCAGAAGAAG
Hal_915219 
ATGCGGGAAGTGTTGGATGGTCTCAGGCAGAAGGGACATGAAATAGTCGTTGTTGCACCTGAAGTCAGTTTGTACATAAAGCCAACAAAGAATTTTGTTATGAAAACGTACTCAGTCCCTTTCACAAAGGAAGAGATGGATCACACTTTCTGGAGAACTAGCCAGCATGTATTTGAAGAAGGATCTTTTCTGGAAAGAATTGTTAAAATATATGAAGGAGTGAAAAATACTTCTGCCATGTTCCTGTCTACCTGTACACACTTACTGTACAACAAAGAGCTTGTCAGATATCTTGAGGAGAGCAAGTTTGATGCTGTCTTTACAGATCCAATACTACCCTGCGGGCAGATACTGGCTGAGCATCTTTCAGTCCCTTCCGTGTTTTTCTTGCAGCAAATACCATGTGGCTTAGAATTGGAAGCCACTCAGTGTCCCAGTCCCCCTTCTTATGTCCCCAGGGTATTCACAGACCTTACAGACCACATGAACTTTCTCCAGCGGGTGAAGAATCTAATGTTTGAACTCCCAAATTATTTTCTCTGTGATATTGTCTTTCAACCATACGCAAAACTAGCTTCTGAATTCCTTCAGCGGGACGTGACAGTGCCAGATCTCTTACGGCAGGCTTCCATTTGGCTCATGAAGCTAGACTTTGTTTTACACTATCCGAGACCTTTGATGCCCAACATAATTATGGTTAGTGGAGTAAACTGTGCTCACAAGAAG
Hal_917852 
atgcgctcactgctggcagccctcagtcagaaagagcacgaaattgtcattgttgcaccagaagtaaacttgaacgtgaaggcatctgaatattacactctcaaaacgtatccagtgcctttaactagggaagaactgggagcaagcatgcattcatttgcgaatgatctttttgagagaagaccttttcttcaaagaattactgcactttatgaaaaagttcaagtcatctccgatctctacatctcctcctgtagcagtttactgcacaataagtatctgatgcaatatcttgaagggagtaaatttgatgcagttctcacagatcctgttgcaccatgtggacaaatactggctctgcatctctctatcccatctgttttctttttacggggactcccctgcagtcttgatctgcaggctactcagtgtcctgaccccccttcctacgtcccaagaacatttacagacaactcagaccacatgacgtttatccagcgtgtggaaaacttatttctcaagtcatcagaatcatttctttgcaattttgcctatttgccatttgaacttctggcctcagatgttcttcacagaccagtaacaatgaaggagctcttaagccatggatccatttggcttaaaagaatggattttgtttttgagtatcccatgccagtgatgcccaacatagtttttattggaggtataaactgtggaaagaaaaaa
Hal_917854 
atgcgacaagtggttgaaaagctcagtgagagaggacacgaagtggtggtggttataccagaagtaagctggcagatggaaacgacacaggcatacacggtgaaaacatacccagtgtcttacacattagaagagctggataatgcctttcatgagtacattgccactcacctgaaggacctgcctttccctctgaatgctctagcactatacaacagctcagtgcacgttttccgtacattctttgttcagtgcaagaacctgttcagcagcaaggagaccctgcagtacttgaatcaaagtggcttcgatgctgtcctgacagaccccttttttatgtgtggagcaacacttgctaattatttttctcttccatttgtgttcttcatgagaggatttccttgcaacttacactacgaagcaccgcagtgcccaagtcctctgtcctacaccccgagactatttaccttcaactcggaccacatgacctttttccagagagtggaaaatgcactggtttccctcctggagcttgtgtactgtaatggtttctacgaagatgcaataaagttttcctctgaagttcttcagagagatgtatccctgctagacctcctgaactctgcttccatttggcttctgagatttgactttgtgtttgaatacgtcagaccagtgatgcccaatatggtctttattggaggtataaactgtgctcagaggaaa
Hle_577903 
atgcacccagttgtggaacggctccgacagaggggacatgaaattgtggtggttgcgccagagataaatttgcggatagattcatcagtgcattataccatgaaaacatactccgtgccttacaccaaggagtatgtggaggcagaatttaaaaagctgggctatagcagtttcacacctcaacccttcttggaaaaa------------ttctcaaaaatggcaaatattacaaccatgttctttgattcctgcaaacgtcttttgtctaacaaagagctgatcaaataccttgaagaaagcaaatttgatgctgtatttatggatcctttttttccatgtggacagatagtggccgaacatctctccctaccttcggtgtaccttgtacggggactgccgtgcagcctagacttccacgctaccctttgtccgaatcctccttcttacattcctaggttcttcactcgctacacggaccacatggccttcctccagcgcgcaggcaatctcatagctagcttgagcagttctctagcttgcagcttgctttattcaccatatgatcatttgatcaaagaattcctccaacaagaggcaacagtgcttgagctgttcagccacgcgtctatttggctcatgaaatatgactttgtgtttgaataccccaggcccctaatgcctaatatggtcttgatcggaggcataagctgcactcaggaaaaa
Hle_577904 
atgcgtgtggttttggagaaactctgggagagggggcacgaaattgttgcggtgattcctgatgccactttgctcatgaaaagctcacaatctttcaccatcaaaacatactctgtgccttacacacaggagtttgtggatagatactaccattccattggtgaaaaaagttttgacaactctccctttctagaaaaatttacaattttattcagcaacatatcagaaatgaccagcatgttctcttctacttgtcggcatctcttatatgatgaagaactaatgaagtacctccaggagagcaaatttgatgccattatggtggatcctgtgttgccgtgtggaccaattgttgctgaatacctctctctcccttcagtgtacttcatgcgtggtcttccatgtatcttagactacaaagccacccagtgtcccagtcctttttcttacgtgccaaggactttcacatccagttcagatcacatgacatttatggagcgtgtgaagaacctcctggttgggttttcagagcctttgttttgctatctgttttatttcaaatacgagaacttagcttctgagtttcttcacagagaagtaacaatactggaactatttagcaaagcatcaatttggctgatgagatatgactttgtttttgagtatccgcgcccaataatgccaaatatggtctatattggaggcatcaactgtgagcagaagaag
Hle_577998 
atgcgctcactgctggcagccctcagtcagaaagagcacgaaattgtcattgttgcaccagaagtaaacttgaacgtgaaggcatctgaatattacactctcaaaacgtatccagtgcctttaactagggaagaactgggagcaagcatgcattcatttgcgaatgatctttttgagagaagaccttttcttcaaagaattactgcactttatgaaaaagttcaagtcatctccgatctctacatctcctcctgtagcagtttactgcacaataagtatctgatgcaatatcttgaagggagtaaatttgatgcagttctcacagatcctgttgcaccatgtggacaaatactggctctgcatctctctatcccatctgttttctttttacggggactcccctgcagtcttgatctgcaggctactcagtgtcctgaccccccttcctacgtcccaagaacatttacagacaactcagaccacatgacgtttatccagcgtgtggaaaacttatttctcaagtcatcagaatcatttctttgcaattttgcctatttgccatttgaacttctggcctcagatgttcttcacagaccagtaacaatgaaggagctcttaagccatggatccatttggcttaaaagaatggattttgtttttgagtatcccatgccagtgatgcccaacatagtttttattggaggtataaactgtggaaagaaaaaa
Ldi_950500 
atgcgggaagttttggatgctctgaggcagaagggacatgaaatagttgttgttgcacctgaagccagtttacaaataaagccaacaaagaatttcattatgaaaatgtacccagtctctttcacaaaggaagagctggatgagaatttccaggcatttttacaagatctacttgaagaaggaacttttctggaaagatttcttaaaatacaccaaggtatgaaaagactctctgatatggcaatctccagctgtgcacacttactgtacaacaaagagcttgtcaggtatcttgaggagagcaagtttgatgctgtccttacagaacctgtaataccctgcgggcagatactggctgagcacctttcagtcccttctgtgttttttttacgagcattaccatgtggtttagattttgaagccactcagtgccccaatcccccttcttatgtccccaggatatttacagagtatacagaccacatgaactttttccagcgagtgaagaatttgatctttgacatcccaaattattttctctgtgattttgtcattcaaccatttgaaaaactggcttctgagttccttcagcgggatgtgactgttctggatctctcacgcaaggcctccatttggctcatgaggttagattttgtgttagattatccaagacctttgatgcccaacatcattgtaattggaggagtgaactgtgctcataagaag
Ldi_950501 
ATGCGGGAAGTGTTGGATGCTCTGAGGCAGAAGGGACATGAAATAGTTGTTGTTGCACCTGAAGCCAGTTTACAAATAAAGCCAACAAAGAATTTTATTATGAAGATGTACCCAGTCCCTTTCACGCAAGAAGAGATGGACGGAAATTTCCAAGCATTTTCACAGGATGTATTTGGAGAAGGATCTTTTCTGGAAAGAGTTGTTAGATTCTATCAACGGTCAAAAAAAACCTCTGCCATGCTCCTGTCTACCTGCACACACTTACTGTACAACAAAGAGCTTGTCAGGTATCTTGAGGAGAGCAAGTTTGATGCTGTCCTTACAGACCCTGTAATACCTTGTGGGCAGATACTGGCTGAGCATCTTTCAGTTCCTACTGTGTTTCTCTTGCAGCAAATACCATGTGGTTTAGAATTTGAAGCCACTCAGTGTCCCAATCCCCCTTCTTATGTCCCCAGAATATTTTCAGAGAATACAGACCACATGAACTTTTTCCAGCGGGTGAAGAATCTGATCTTTGTCATCCCAAATTCTCTTCTCTGTGAGTTTCTTTTTCAACCATACACAAAACTGGCTTCTGAATTCCTCCAGTGGGATGTCACTGTGCTGGATCTCTTACGCAAGGCCTCCATTTGGCTTCTGCGATTAGACTTTGTGTTCCACTATCCCAGACCATTGATGCCCAACATGGTGATAATTGGAGGAGTAAACTGCGCTCACAGGAAG
Ldi_952178 
atgcagcaagtccttgaaaagctcaccgagagaggacacgaagtggtggtggttctaccagaagtgagctggcagatgggaacaacacaggcatacacggtgaaaacatacccagtgtcttacacactagaaaagctggataatgcctttcatgagtatgttgccactcatctgaaggacctgcctttcccactgaacactctggcactatacaacatctcagtgcacgttttccgtacgttctttgttcagtgcaaggacttgttcaacagcaaggagaccctgcagtatttgaatcaaagtggctttgatgctatcctaacagaccccatttttatgtgtggaccaacacttgctaaatatttgtctcttccgtttgtgttcttcatgagaggatttccttgcaacttacactatgaagcaccacagtgccccagccctctgtcctacatcccgagactatttaccttcaactcagaccacatgacttttttccagagagtggaaaatgcactggtttccctcctggagcttgtgtactgtaacggtttctacgaagaggcaataacattttcctccaaagttcttcagagagatgtatccctgatagacctcatgaactctgcttccatttggcttctgagatttgactttgtgtttgagtacgtcagaccagtgatgcccaatatggtttttattggaggtataaactgtgctcagaagaaa
Ldi_952180 
atgcaggaagtgttggatgctctaaggcagaagggacatgaaatagtcgtcgttgcacctgaaataaacatacatataaaaccatcagagaattttattatgaaaatgtatccaatacctttcacgaaggaagaggtggatggaagtatccattctttttcacaggatgtatttgaagaaggatcttttctggaaagatttcttaaaatatactggagactgaaaaacatctctgccattagtctctctacctgtgcacacttactgtacaacaaagagcttgtcaggtatcttgaggagagcaagtttgatgttgtccttacagatcctgtaataccctgtgggcagatactggctgagcatctttcagtcccttctgtgttttttttgcgagtaatgccatgtggtttagaatttgaagccactcattgtcccagtcccccttcttacgttcccaggatatttacaaaccttacagaccacatgaactttttccagcgggtgaagaatctgatctttgacatctcaaattattttctctgtgattttgtcttccaaccatacgcaaaactggcttctgagttcctccagcgagatgtgactgtgacagatctcttacgccaggcttccatttggctcatgaggttagattttgtgttagattatccaagacctttgatgcccaacatcattgtaattggaggagtgaactgtgctcataagaag
Ldi_959099 
atgcgccttgttgtggagtggctcagagagaggggacatgaaatcgtggtggttgcgccagagataaatttgcggatagcttcgtcggtgcattataccatgaaaacatactctgtgccttacaccaaggagtatgtggaggcagaatttaaaaagatgggctataggagtttcacacctcaacacttcttggaaaaa------------ttctcaaaaatggcaaatattacaaccatgttctttgattcctgcaaacgtcttctgtctaacaaagagctgattgaataccttgaagaaagcaaatttgatgctgtctttatggatcctttttttccatgtggccagatagtggctgaacatctctccctaccttctgtgtacctcgtacggggactgccgtgcagtcttgacttccatgctaccctctgtccaaaccctccttcttacattcctaggttcttcactcgctacacggaccgtatggcattcccccagcgcacaggcaatctcatagctagcctgagcagttccctggcttgcagctttctttatgcaccatatgatcgcctgatcaaagaattcctccgacaagaggcaacagtgcttgagctgttgagccacgcgtctatttggctcatgaaattcgactttgtgtttgagtaccccaggcccctaatgcctaatatggtcttgatcggaggcataagctgcactcaggaaaaa
Mga_207360 
atgcaggaagtgttagttggactcaggcagaaaggatatgaaatagttgtcgttgctcctgaaatcgatttacatgtaaagccatcagacaattttacaatgaagctgtaccaagtccccataccagaggaagagataaacagagatttccaggcatttgtaaaggaggcatttgaagaaggatcattcctggaacgatttcatagagtacgagaaagagtgaaaagactctatgatttaggcttcatcgcctgtgaacagttactgaacaacaaagaacttatgagatatctcgaggagagtaactttgatgctctctttacagaccctgtactgccctgtggagcgatagtggctgagcatctttccctcccttctgtgtatttactgagaggaataccatgtggcttagatattgaggccactcagtgtcccaatcccccttcttatattcccaggctatttacagacaatacagatcacatgaacttcctccagcgtgtgaagaacatcatctttgacacctccaatctttttctttgtgactttatttttaaaccatatgaaaaactggcttctgagttccttcagcgagatgtgaccatgctagatctctttcgtaaggcttccatatggcttctgaggtatgactttgtgctagattatccacgaccattgatgcccaacataattgtggttggaggagtaaactgtgctcacaagcag
Mga_713215 
atgaaggaagtagctcacaagcttgctgagaggggacatgaagtggtggtgcttaaaccagaagtaagctggaatacgggagacaaacacgcatatactgtgaaaacatacccagtgtccaccaagttagaagatctggataatacctttaaagtgtatcttgaaactcacctgaagagtatgcctttcccaaaaaatgttatagcaattttcaatgacttcacacgccttttcgaatccttttatagtcagtgcaaggaaatgttcagcagtatggaaacactgcagtacttgaatgaaagcagcttcgatgcagtcctcacagatcccttttttatgtgtggagcaacagttgccaattacctttcacttccatttgttttcttcatgagaggattaccttgcaatctacactttgaagcagcacagtgcacgagccctctgtcatatgtccccagaacactttcattcaattcagaccacatgacgttcttccagagagtagaaaatacactgatttctctcctggagctcttttactgtaatgccatctatcaagatgcaataaagttttcctctgaaattcttcaaagagaagtaaccctgctggacctcctgaactctgcttctatttcaataatgaggtttgactttgtgtttgagtatcccagaccggtgatgcccaatatggtcttcgttggaggtatgaactgtgctgagaagaaa
Mga_713218 
gtgctggaaatgttagaaattctgaagcagaaaggacatgaaatagtcgtcattgcacctgaagccaatttaaacataaagccatcagggaatgttaccgtgaaaagctacccagtccccttcccacaggaagagatggatgacaatttccacaaatttttaaggaatatatttgaagaaagatcatttctggaaagattttttagactacgtgaaaatgtgaaaaaaggttttgatttaggtttcatatcctgtgaacagttgctgtacaacaaagaacttatgagatatcttcaggagagtaactttgatgctctctttacagaccctgtgttcccttgtggagcaatactggccgagcatctttccatcccttctgtgtatttcatgatgttaataccatgtggattagattttgaggccactcagtgtcccagtcccccttcttatatccccaggctctttacagacaatacagatcacatgaacttcctccagcgtgtgaagaatgttatctttgacacctccaatctttttctttgtgactttatttttaaaccatatgaaaaactggcttctgagttccttcagcgagatgtgaccatgttagatctctttcgtaaggcttccatatggcttctgaggtatgactttgtgttagattatccaagaccattgatgcccaacatgattgtggttggaggagtaaactgtgctcacaagcag
Mga_713219 
atgcgggaagtattagacggacttaggcagaaaggacatgaaatagtcgtcgtagcacctgaagtcagtgtacacataaagcctacaaacaattttattatgaaaatgtactcagtccctttcacacaggaagagatggatggcagtttccgggaattttctaaggaggcatttgcagaaggatcctttctggaaaggcttgctacaattcatcaacgtgttcaaagaatgtctgccatatacctgtctacttgtgagcatttactgtacaacaaagagctcatcagatatcttgaggagtctgagtttgatgctctctttacagacccatttttaccttgtgggcagatactggctgagcatctttcaatcccttctgtgtttcttttacagcatataccatgtggcttagatattgatgccactcaatgtcccaaccccccttcttacatccctaggattttcagtggcaattcagaccacatgaactttctccagcgtgtaaagaatattttttttgacatcccacattctcttctttgtcatcttctctttcaaccgtacacaaaactggcttccgagttccttcagcaagatgtgactgtattagatctcttacgcaaggcatctatttggcttgtacgatttgactttgttttccattatccaaaaccattgatgccgaacatgatcataattggaggaataacctgcactcataagaag
Mga_713221 
gcgctggaaatgtttgaagttctgaagcagaaaggacatgaaatagtcgttgttgcatctgaaggcagtttaaacataaagccatcagacagttttcttctgaaatcctaccaagttgacttcccacaagatgggacagatagcagtttcgacacatttttaagggatatatttaaagaaggatcatttctggaaagattttttaaagtacgtgaaaatataaaaaaagtctctgaatcaaccatcatagactgtgaacatttactgtacaacaaagaacttatgagatatcttcaggagagtaactttgatgctctcttaacagatcctgcactgccctgtggagcgatactggccgagcatctttccatcccttctgtgtatttcatgaggttaataccatgtggcttcgatattgaggccacccagtgtcccagtcccccttcatatgtccccagggcatttacagattatacagatcacatgaacttcctccagcgtgtgaagaatgtcatctttgatatctccaatctttttctttgtgattttattttgaaaccatatgaaaaactggcttctgagttccttcagcgagatgtgaccatactagatctcttaggcaaggcttccgtatggcttctgaggtttgactttgtgctagaatatccaagaccaatgatgccgaacatgattgtagttggaggagtaaactgtgctcataagcag
Mga_713223 
atgaaggaagtgctggctgagctgagcaggaaagggcacgaaatagttgttgtagcaccagacagcaatatcctcatagattcttcagggaatttcacgatgaagacgtatcctgtaccatacaagcaggaagagatggaagagcttttgcatacttttggtatgagcagtttcagtgaacggccttttcttaccagatttttggatacttgggaaaattttagaaagacttctgctatgtttcaaactgcctgcagttccttactgtacagaaaagaactgatgaaatttatggaagaaagcaaatttgatgcagtctttacagatcctctgacaccctgtggacaaatagttgctctgcatttgtctattcctaccgttttcttcttgcgaggtattccatgttctatagacatttatgctgctcagagcccaagcccaccatcctatgtcccacgattgttttcattcagtacagatcatatgacatttcctcagagaatgaagaacttactgataagcatttcagagtattttacctgcagtatcatcttttcaccatttgaaaggctggcctcagactttctccaaaagcctatgacattgacacagcttctaagtcacggatctatttggctgaagagaactgactttgcctttgactatcccatgcctgtgatgcccagtatggttttcattggaggcataaactgtagaaggaagaag
Mga_726367 
atgaaggaagtagttcagaagctcgccgagaggggacatgaagtggtggtgcttaaaccagaagtaagctggcagatgggagagagagaagcatacactgtgaaaacatacccagtgtccaccaagttagaagatctggataatgcttttaaactgttccttggtactttcctgaagagtttgcctttcccagagaatcttatagtaccctacaagaacaccgtacaccttttcaaaaccttctatcatgagtgcagagcactgttcagcagtatggaaacactgcagtacttgaatcaaagtggttttgatgcagtcctcacagatcccttttttatgtgtggagcaacagttgctaattacctttcacttccttttgttttcttcatgagaggatttccttgtaatctgcattatgaagcagcacagtgcccaagccctctgtcatatgtcccgagaggaacttcgatgaactcagaccacatgacatttttccagagagtgcaaaatacattgatttcactcctggagagctttcagtgcaacgccatgtatcaagatgcaataaagttttcctctgaagttctacaaagagacataactctactggacctcctgaactctgcttctatttggctattaagatatgactttgcgtttgagtatcccagaccagtgatgcccaatatggtgttcattggaggtatgaactgtgctcagaagaaa
Mga_0789v1 
ATGCGCCTGGTTGTGGAGCGGCTCAGACATAGAGGACACGAAATCGTGGTCGTTGCTCCAGAGATAAATTTGCGAATAGGTGTGTCGATGCATTATACCATGAAAACATACCCCGTGTCTTACACCAGGGAGTTTGTGGAAGCAGAATTTAAAAAGCTTGGCTATAAGAGTTTCATACCTCAACCTTTCTTGGAAAAA------------TTCTCAAAAATAGCAAATATTACAACAATGTTTTTTGATTCATGCAAAAGGCTTCTTTCCAACAAAGAGCTGATGAAATATCTTGAAGAAAGCATGTTTGATGGTGTCTTTATGGATCCTTTTTTTCCCTGTGGACAGATAGTGGCTGAACATCTCTCCGTACCTTCTGTGTACCTCGTACGGGGACTGCCGTGCAGCCTGGACTTCCATGCTACCCTCTGCCCAAATCCTCCCTCCTACATTCCCAGGTTCTTCACGCACTACACGGATCGCATGGGGTTCTTCCAGCGCCTCGGCAATCTCCTAGTTAGCCTGAGCAGTACCTTAACCTGTAGATTTCTTTATTCACCATATGATCATTTGATCAAAGAATTCCTTCAAGAGGAGGCAACATTGCTTGAACTTTTAAGCCGTGCATCTATTTGGCTAATGAAGTACGACTTTGTGTTTGAGTATCCCAGGCCAGTAATGCCTAACATGGTCTTCATCGGAGGCATAACCTGCACTCGGGAAAAA
Mga_616846 
atgcaggaagtgttggacaagctcaggcagaaaggacatgaaatagtcatcgttgcacctgaagtcagtttatatataaagccatcgaataattttattatgaaaatgtacccagtccctttcacacaggaagaggtggatggcatgttctggaggactggtcaggatgcatttgcagaaggatccttcctggaaagatttattatagcatatcaagggttgaaaaatagttctgctatgttcctgtctatttgtgaacaattactatacaacaaagagcttatcagatatcttcaggagagtaagtttgatgctgtctttacagatccactgctaccttgtgggcagatagtagctgagcatctttcagttccatctgtgttttacttgcagcaaatgccgtgtggcttggaatttgaagccactcaatgtccaaatcccccttcttacgtccccaggctatttacggaaaacacagaccatatgaacttcctccagcgtgtgaagaatgtcgtctttgaaatatcaaatttttttctatgtgatgtcgtgtttcagccatatgcaaagctggcttctgagtttcttcagcatgatgtgactgtgccaggtctcttaagcaaggcttccatttggctcattaaattagactttgttttacactatccaagaccactgatgcccaacatgattatggttagcggagtaaattgtgctcacaagaag
Mnu_939195 
GTGAAGGAGGTGCTGGCCGAGCTGAGCCGCAGGGGGCACCACATCCTCGTCGTGGCTCCGGAGAGCAAGATCCTGATCGATTCCTCCCCCATGTAGGAGCTGAGAACGTACCCTGTGCCCCTGCAGCAGGAGGAGCTGCGGGAGCTCATGCGCTCCTTCAGCAGGGACTGTTCCAGCCCAGAGCCTTTCCTCACCAGGCTCTTGAAGACCTGGGAGAACTTCCACAAGAGCTCTGCCACCTTCCAGGCCTTCTGCCGCCCCTTGCTGTACCACAGGGAGGTGATGCAGCACAGTGAAGGGGGTGAATTCGACGCCGTCCTCACCGACCCCCTGACACCCTGCGGCCAGATCATTGCTCTGCACTTCTCCATCCCCATTGTC---------------------------CTCCCTCCCCTGTGCCCTGGACATCCACCCCCACCCTCCTACGTCCCACGGATGTTCTCCCTCCACAGGGACCACATGACGTTCCCTCAGAGGGTGAGGAACTTCCTGATTGCCCTTCCCGAGTCCTTCACCTGCAGCATGGTCTTTTCTCCCTTTGAAAGCCTGGCCTCAGAGTTCCTCCAAAAACCAGTAACAATTACAGAGCTTTTAAGCCACAGATCCATTTGGCTGAAGAGACTGGACTTTGTCTTTGAGTACCCTACGCCTGTGATGCCCAATATGGTTTTCATTGGAGGCATAAACTGTGGACAGAAGAAA
Mnu_939196 
atgcgggagctgctgctggccctgggccacaaagagcaccaggttgtcgtcgtggcaccagaagtgaacttgaacgtggaggcagctggaccttacaccctcaaaacgtaccccgtgcctctgaccagggcagagctgggggcaaggatgcgctcgtttgcgagcgactttttcgagagaaaaccttttcttcacaggattactgcgctgtatgagaaagctcaagtcatctccgacctctacgtctcctcctgcagcagcttgctgctcaataaggatctgatgcgatatctcgaagggaataagtttgaggctgttctcacggatcccgttgtgccatgcggacaaatcctggctctgcatctctccctcccgtcggttttcttcctacggggactcccctgcagctttgatttgcaggctacccagtgtccagaccctccttcctacgtcccaagaacatttacagacaactcagaccgcatgagctttatccagcgtgtggaaaacttgctcctcaagtcagcagaatccttcctttgcaatttcgcctactcgccgttcgaacttctggcctcggaggttcttcacagagcagtaacaatggaggagctcttaagccacggatccatttggcttaaaagaatggatttcgtttttgagtatcccatgccggtgatgccaaacatggtttttatcggaggtataaactgtggaaggaaaaag
Mnu_939992 
atgcgcctgctggtggagaggctggggcagagggggcacgaaatcctggtgctcgctccagaggtgaacctgaggatggccccatcggtgcactacaccatgagaacctactccgtgccttacagcagggaggacgtggaggcagaatttaagaagctgggctacaggagtttcacccctcagcccttctcggaaaaa------------ctctccaagatggcaaacatcacagccatgttcctcgagtcctgcaggcgccttctctccaacaaggagctgatcgtgcacctcgaagaaagcgaatttgacgctgtcttgatggatccctttttcccctgtgggcagatcgtggctgaacacctgtccctgcccagcgtgtacctggcgcgggggctgccgtgcggcctggacctccacgccgcgcgctgccccagccccccttcctacgtgcccaggtccttcaccagctacacgcagcacatggccttcccccagcgcctgggcaacctcctggtggggctgagcagctccctggcctgcagcctgctctactcaccctacactcccctgatccgggagttcctgcggcgagaggccacggtgccggagctgctcggccgcgccgccgtctggctcaccaagtacgactttgtgttcgagtaccccaggcccctcatgcccaacatggtcctggtcggggggataagctgcacgagggagaaa
Mnu_946158 
ATGCAGCCCGTGGTGGAGAAGCTGAGCGAGAGAGGCCACGAGGTGGTGGTGCTCATGCCAGAAGTCAGCTGGAAGATGGGCACAAGCCAGGGCTACACCGTGAAAACGCACCCGGTGTCTCAGACCCTCAAAGAGCTGGACGACGCCTTCGGGGAGTACGTGGGGGCGCACCTGCAGGAGCTGCCCTTCCCCTGGAGCCCCCTGGCGCTGTACGGCGCCTCCGTCCGCGTCTTCCGCACCTTCTTCGCGCAGTGCCGGGACCTGTTCCGCAGCCAGGAGACGCTGCAGCACCTCAACCAGAGCGGCTTCGATGCCGTCCTCACCGACCCCGTCTTCCTCTGCGGGGCCACGCTCGCCAGGCACCTCTCGCTGCCGGCCGTCTTCTTCATGAGGGGCTTCCCCTGCGGGCTCCACTACGCGGCCCCGCGCTGCCCCAGCCCCCTCTCCTACATCCCCAGGCTCTTCACCTTCAACTCGGACCGCATGACCTTCCTCCAGCGCCTGGAGAACGCCCTGGTCGCCCTCCTGGAGCTGGGCTACTGCCACGGCTTCTACGCGGACGCCCTCCAGCTCTCCTCCCAGGTGCTCCAGAGAGACGTCTCCCTGCTCGACCTCCTGAGCTCTGCCTCCGTCTGGCTCCTCAGGTTTGACTTTGTCTTTGAGTACCCCCGGCCGGTCATGCCCAACATGGTCTTTATTGGGGGGATAAACTGTGCCCAGAAGAAG
Mun_152710 
atgcgcccgattgtggagcagctccgacacaggggacacgagatcgtggtgcttgcgccagagataaacttgcggataggtttgtcggggccttataccatgaaaacatactctgtgtcttacaccaaggagtttgtggaggcagagttcaaaaagatgggctataggagcttcacacctcaacccttctcagcaaaa------------ctctccaatttggcaaatatctcatccctgttcttggattcctgcaaacgtctcctgggtaacaaagaactgatcgaatccctcggagaaagcaaatttgatgctgtctttatggatcctttttttccatgtggacaaatagtggctgaacatctctccctcccttctgtgtacctcctacggggactgccatgcagcctagacttccacgctaccctctgtccacatcctccttcctacatcccgaggttcttcactcgctacacggaccgcatgaggtttctccagcgtgtgcacaacctccttgctagcctgagcagttccctgctttgcagtttcctttatgcaccatacaatagtgtgatcaaagaattcctccaacgagaggcaacgctgcttgagctcttaagccacgcatctatttggctcatgaaatacgactttgtgtttgagtatcccagacccttaatgcctaatatggtcttgatcgggggcataagctgcactcagaaaaaa
Mun_129913 
atgcacccagtagtggcgaaactccaccaaaatggacatgaagttgttgtggttgttccatcaacaagtttgcgtctgaaggcaatggagaattacacagtgaaagtatatccaatgccttacacagaggaccatttagctatggcattcaaatcgtttgttgatgcccattttattgaacaatcttttttgaatacgattattacaatgtaccaaagcatcttagaaatatccaaatattttttcaacaactgtaagaacctcttgctcaacaaagacatgatgcagtatctgagagagagcaaatttgaggtagttttgacggatccaactcagttgtgcggacccttaattgctgagcatctttcaattccttccgtctactttctgcgtggatttccttgtggtatggattctgatgccacccagtgtccaagccctctttcctacgtccccaggttactcttaggtaatacagataacatgacgtttactcaacgggtaaagaacgtgctgggtcgtatgctggagttcatttactgtaagcctttctttgctcagtttgaagaacttgcagctgaggttttccagaacaaagtgtcaattgtagacattctaagccgtggatctgtttggctgatgagatatgactttgtgtttgagttcccgagaccagtgatgcccaacatggcttttatcggagggatacactgtgatcagaagaaa
Mun_129923 
atgcgtgtggttctggagaaactctggcagagggggcatgaagtcgttgcagtgattcctgatgctgctttgctccttaaaagctcacaatcttttaccatcaaaacatactccgtgccttacacacaggagtttgtggataatttctacaattcccttggtgaaatgagttttaccaacccttcccttctagacaaa---atcacattattcagcaatttatcagaactgactaacatgtacactacttcttgtcggcatctcttacatgatgaagaactcatgaagtacctccaggacagcaaatttgatgccattatgatggatcctgtgttgccctgtggaccaattgtcgctgaacatctctctctcccttcagtgtacttcatgcgtggtcttccatgcagtttagactacaaagccacccagtgtccaagtcctttttcttatgtgccaaagacttttacgtacagctcagatagaatgacatttgcagagcgtgtgaagaacttcctgattggagcttcagagcatgtgttctgtgacttgttttacttaaactacaagaaattagcttctgagtttcttcacagagaagtaacaatgctgcaactatttagccaagcatccgtttatctgatgagatatgactttgtttttgagtatccacgcccaataatgccaaacatggtctatgttggaggcatcaactgtaagcagaagcag
Muni_89092 
atggagcaagtggttgaaaagctcgccgagagaggacatgaagtggtggtggttttaccagaagtcagctggcagacgaagacaacacagacatacacagtgaaaacatacccagtgtctcagacgctagaggagctggataacgcctttcttacatatgttgccactcacctgaaggaccagcctttcccactgaacactgcagcactgtacaacgcctcagtgcatgttttcagtactttctttgttcagtgcaaggacctgttcaacagcaaggagatcttgcagtacttgaagcaaagcagctttgacgcagtcctaacagaccctgtttttatgtgcggaccaatacttgctaattatctttctcttccgtatgtgttcttcatgagaggatttccttgcaacttacactatgaagcaccgcaggcccccagccctctgtcctacattccaagactatttaccttcaactcggaccacatgacttttttccagagagtggaaaatgcactggttgccctcctggagctcgagtactgtaatggtttctatgaagatgcgataaagtttgcctctgaagttcttgagagagatgtttccctgctagacctcataaactctgcttccatttggcttctgagatacgactttgtgtttgagtacgtccgaccggtgatgcccaatatggtctttattggaggtatgaactgtgctaagaggaaa
Muni_92774 
atgcgctcagtgctggtggccctcagccagaaagagcacaaaattgttgttgtcgccccagaagtaaacttgaacatgaaggcatccgcatattacactctcaaaacgttcccagtttctttaactagggaagaactgggagcaagcatgcgtgcatttgcgaatgatctttttgagagaagaccttttcttcaaagaattactgcactttatgaaaaagttcaagtcatctccgatctctacgtctcttcctgtagcagtttgctgcacaataaggatctgatgcaatatcttgaagagagtaaatttgatgctgttctgacggatcctgttgtaccatgtggacaaatactggctctgcatctctctatcccatccgttttctttctacgaggactcccctgcagttttgatttgcgcgctactcagtgtccagaccctgcttcctatgtcccaagaacatttacagacaactcggaccacatgacgtttatccagcgtgtggaaaacttacttctcaagtcatcagaatcctttctttgcaattttgcctatttgccatttgagctgctggcctcagatgttcttcacagaccagtaacaatgaaggagctcttaagccatggatccatttggcttaaaagaatcgattttgtttttgagtatcccatgccagtgatgcccaacatagtttttattggcggtataaactgtggaaagaaaaaa
Muni_92775 
atgcgcccggttgtggagcggctcagacagagaggacacgaaattgtggtggttgcgccagagataaatttgcggatagattcatcagcgcattataccatgaaaacatattctgtgccttacaccaaggaatatgtggaggaagaatttaaaaagatggggcacagaagtttcacacctcaacccttcttggaaaaa------------ttctcaagaatgacaaatattataaccatgttctttgattcctgcaaacgtcttctgtctaacaaagagctgatcgaataccttgaggaaagccaatttgatgctgtctttatggatcctttttttccatgtggacagatagtggccgaacatctctccctaccttctgtgtaccttgtacggggactgccgtgcagcctagacgtccacgctaccttctgcccaaatcctccttcttacgttcctaggttcttcactcgctacacggaccgcatgacattcgtccagcgtgcaggcaatctcatagctagcctgagcagttccctgatttgcagttttctttattccctgtatgatggtttgatcaaagagttcctccaacaagaggcaaccctgcttgagcttctcagccacgcgtctgtttggctcatgaaatacgactttgtgtttgagtaccccaggcccctaatgcctaatatggtcttgattggaggcataagctgtgctcagcaaaac
Mvi_919547 
atgaggcaggtgctggacagtctgcggcagaggggacacgaaatagttgttgttgcacccgaagtgagtctgtacatcaagccatccgagagttttgtgatgaaaacctttgcagcgcctctcacactggaagaggtgaagaaagagttccaggcatttctgcagatttcctttgaggaaggatcttttctgacaagatttcttaaaacatatgaagggatgaaaagacttggtgaattgtcagttctcagctgtgaatggctcctgaaaaaccaagagctcctcaggtatcttcaggagagccagtttgatgccctcctcacagaccctgtagtaccttgtgggttgatcctggcagagcatctttcccttccctccgtgtatttcctccgagcagtcccctgtggtttggattttgtagccacccagtgccccaaacccccttcctacatccccagggaattttcacagctcacagaccgcatgaccttcttccagagggtggggaatctactctatgagatcccaaatattttcctctgtgattttgcctttcaaccctttgccaaactggcctcagagttcctgcatcgggatgtgactgtgctggatctcctgcgccagggctccgtttggctcctgagggtagaatttgtgttagactatcccaggcctttgatgcccaacatcattcccattggaggagtacactgtgctcacaagaag
Mvi_929275 
atgcgcccagtggtggagaagctccagcagaagggccacgaggtggtggtggtggtgccatccacgagcctgtacatgacctcaaaggagaactacaccgtgagggtgtaccctgccccgtacccggacgggtacctggatgccaacctcaaggcctttgttgatgctcattttactgaaggatctgttttgaattttattattgcctcgtaccaaagcacagtagagatatccagggtcttcttcatgaactgccagagcctgctgcaggaccaagacctgctgcggtacctgagggagagcaagttcgacgtggtgttcacggaccccatcctgatgtgtggacccgtggtggccgagtacctttcagtcccttccatctacttcctgcggggctttccctgtgggatggatttcgacgctacccagtgtccaaaccctccttcctacatccccaggctcttcctgtattattcagacaccatgatctttgctgaacgtgtgaagaatatgctgttgaatctcctggagctcttctactgtaagccaatatatgctgaactggaagaacttgcatctgaggttttgaagaagaaggtgacagccacagagcttctgagccatggatcattttggttaatgagatacgattttgtgtttgagttcccaagaccagtgatgcccaacatggcttttattggagggataaactgtcagcagaagaaa
Mvi_084458 
atgcaggaggtggtggagaagctcagccagcggggccatgaggtggtggtgctgatgccagaggtgagctggcacatggagacctcgcaggcctacgaggtgctcacgtacccggtgacacagaccatggaggagctggacagcgccttcagcgactacgtggccactttcctgaggggcctgcccttccccctgaatgtcctggacatgtacaagaaatcggtgaacgtctttgacatcttctttggccagtgcaaggacctgttccacaaccaggagaccctgaaggcgctgaaccagagcgggttcgacgccatcctgacagaccccatcttcatgtgtgggccgactctcgcccactacctctcgctccccttcgtgttcttcatgaggggctttggctgtaacctccactttgaagccccacagtgcccaagtcccctgtcctacatcccgaggctgttcaccttcaactcggaccgcatgactttcttccagagggtggaaaatgccctggtctccctcctggagctcaagtattgtgatggcttctacagcgaagcactgaagttgtcctcagaagtcctgcagagggacgtgtccctcatggacctggtgcactctgcttccatctggctgctgaggtttgactttgtgttcgagtatgtcaggcctgtgatgcccaacatggtcttcatcggaggaataaactgtgctaagaagaaa
Mvi_084459 
atgcaggaggtggtggagaagctcagccagcggggccatgaggtggtggtgctgatgccagaggtgagctggcacatggagacctcgcaggcctacgaggtgctcacgtacccggtgacacagaccatggaggagctggatggctccttcaacaacttcgtggccgttcacctgaagggcctgcccttccccctgaatgtcctggacatctacaagagctacgtgcatgtcttcaacactttctttggccagtgcaaagacctgttccgcagccaggagaccctgaaggcgctgaaccagagcgggttcgacgccatcctgacagaccccttcttcatgtgtgggccgactctcgcccactacctctcgctccccttcgtgttcttcatgaggggctttggctgcaacctccactttgaagccccacagtgcccaagtcccctgtcctacgtcccgaggctgttcaccttcaactcggaccgcatgactttcttccagagggtggaaaatgccctgatgtcactcctggagctcaagtattgtgatggttactacaacgaagcactgaagttgtcctcagaagtcctgcagagggaaatgtccctcacagacctggtgcactctgcttccatctggctgctgaggtttgactttgtgtttgagtacgtcaggcctgtgatgcccaacatggtcttcattggaggaataaactgtgctaagaagaaa
Mvi_084478 
atgcgcccggtcgtggagcggctccggcagcggggacacgacctcgtggtggtggcaccgcagacgaacctccggatccgcccgtcggggctttacaccctgaaaacatactctgtgtcttacaccagggagtatgtggaggcagaattccgacagatgggccacaggagcttcacaccccagcccttcttggaaaaa------------ctcgcgaaaatagccaattttaccaccatgttcttggattcctgcaaacgtctcctggctgacagagagctgatccagtacctcgaggagagcggattcgatgctgttttcatggatcctttctttccctgtgggcagatagtggctgagcacctctccctgccttccgtgtacttcgtccgggggctgccctgcggcctcgactcccaggccaccctctgtcccagccctccttcctacattcccaggttttccacccacctcacggaccgcatgagcttcctccagcgcctgggcaacctcgtggccagcctgagcagttccctggcttgctctttcctttattctccctacgatcctttgatcagggagttcctgcggcgggaggcgacggtgccggagctgctgggccgcgcggccctttggctcctgaaatacgacttcgtgtttgagttcccccggcccctcatgcccaacatggtcctggtcgggggcaccggctgcactcgggaaaac
Mvi_084480 
atgaggcaggtgctggacagtctgcggcagaggggacacgacgtggtcgtggtcgcccctgaagtgagtttgcacatcaagccgtccaagaactttgtgatgaaaatgtacccggtgcctttcacacaggaagagatggagaaagatttccaggcattttttcatctttcatttgaagaaggatcttttctgacaagatttcttaaagcatatgaagggatgaaaagaatcagtgcctttgggatctctagctgcaaagagctcctgcaaaaccaagagctcatcaagtaccttgaggagagccagtttgatgcccttctcacagaccctgtcctaccctgtgggtcgatcctggcagagcatctttcccttccctccatgtatttcctgcgaggagtcccctgtggtttggattttgaagccacccagtgccccaatcccccttcctacgttcccaggatatttacggaccacacagaccacatgaccttcttccagagggtgaggaatttgctctacgacttcccaaatgttttcctctgtgattttgcctttcaaccatttgccaaactggcctcagagttcctgcatcgggaggtgactgtgctggatctcctgcgccagggctccgtttggctcctgagggtagaatttgtgttagactatcccaggcctttgatgcccaacatcattcccattggaggagtacactgtgctcacaagaag
Mvi_087228 
atgcaggaggtggtggagaagctcagccagcggggccatgaggtggtggtgctgatgccagaggtgagctggcacatggagacctcgcaggcctacgaggtgctcacgtacccggtgacacagaccatggaggagctggatggctccttcaacaacttcgtggccgttcacctgaagggcctgcccttccccctgaatgtcctggacatctacaagagctacgtgcatgtcttcaacactttctttggccagtgcaaagacctgttccgcagccaggagaccctgaaggcgctgaaccagagcgggttcgacgccatcctgacagaccccttcttcatgtgtgggccgactctcgcccactacctctcgctccccttcgtgttcttcatgaggggctttggctgcaacctccactttgaagccccacagtgcccaagccccccgtcctatgtcccgaggctgttcaccttcaactcggaccgcatgactttcttccagagagtggaaaatgccctgatgtcactcctggagctcaagtattgtgatggttactacaacgaagcactgaagttgtcctcagaagtcctgcagagggatgtgtccctcatggacctggtgcactctgcttccatctggctgctgaggtttgactttgtgtttgagtatgtcaggcctgtgatgcccaacatggtcttcattggaggaataaactgtgctaagaagaaa
Nni_462116 
atgcgcctggttgtggagcggctcagacagaagggacatgaaatcgtggtggttgcgccagagataaatttacggatagattcgtcggtgcgttacaccatgaaaacatactctgtgccttacacccgggagtatgtggaggccgaatttaaaaagctgggctataggagtttcacacatcaacccttcttggaaaaa------------ttctcaaaaatggcaaatattacaaccatgttctttgattcctgcaaacatcttctgtctaacaaagagctgatcgaataccttgaagaaagcaaatttgatgctgtctttatggatcctttttttccgtgtggacagatagtggctgaacatctctccataccttctgtgtacttcgtacggggactgccatgcagcctagacttccatgctaccctctgtccaaatcctccttcttacattcctaggttctttactcgctacacggaccgcatggccttccttcagcgtgcaggcaatctcatagctagcctgagcagttccctggcttgcagctttctttattcaccgtatgatcatttgatcaaggaattcctccaacaagaggcaacggtgcttgagctgttcagccatgcatctatttggctcatgaaatatgactttgtgtttgagtaccccaggcctctaatgcctaatatggtcttgattggaggcataagctgcactcaggaaaaa
Nni_462361 
atgcgctcagtgctggtggccctcagccagaaagagcacaaaattgttgtcgttgcaccagaagtaaacttgaacgtgaaggcatctgaatattacactctcaaaacatatccagtgcctgtaactagggaagaactgggagcaagcatgctttcatttgttaatgatctttttgagagaagaccttttcttcaaagaattactgcgctttatgaaaaagttcaagtcatctccagtctctacatctcctcctgtaccagtttactgcacaataacgatctgatgcaatatcttgaagggagtaaatttgatgctgttctcacggatcctgttgtaccatgtggacaaatactggctctgcgtctctctatcccatctgttttctttttacggggactcccctgcagttttgatttgcaggctacccagtgtccagaccccccttcctacgttccaagaacatttacagacaattcagaccacatgacgtttatccagcgcgtggaaaacttatttctcaagtcatcagaatcctttctttgcaatttcgcctatttgccatttgaacttctggcctcagatgttctccacagaccagtaacaatgaaggagctcttaagccatggatccatttggcttaaaagaatggattttgtttttgagtatcccatgccagtgatgcccaacatagttttcattggaggtataaactgtggaaagagaaag
Nno_014204 
atgcggctggttgtggagcggctccaacacaggggacatgagatcgtggtgcttgcaccagagataaacctgcggataggtttgtcggggcattataccatgaaaacatactctgtgtcttacaccaaggagtatgtggaggcagagtttaaaaagctgggccataggagtttcacacctcaatccttctcagaaaaa------------ttctccaatttggcaaatatctcatccatgttcttggattcctgcaagcgtctcctgtctaacagagagctcatcaaatcccttggagaaagcaaatttgatgctgtctttatggatcctttttttccctgtggacaaatagtagctgaacatcttgccctcccttctgtgtacctcgtgcggggactgccatgcagcctagacttccacgctaccctctgcccgtatcctccttcctacattccgaggttcttcactcgctacacggactgcatggggttcctccagcgtgtgggcaacctccttgctagcctgagcagttccctgccttgcagcttcctttattcaccatacaacagtgtgatcaaagaattcctccgacgagaggcaacagtgcttgagctcttaagccacgcgtctatttggctcatgaaatatgactttgtgtttgagtaccccagacccttaatgcctaacatgatcttgatcggaggcataagctgcactcaggaaaaa
Nno_014205 
atgcgctcactgctggcagcgctcagcacaaaacagcaccacattgtcgctgtcgcaccagaagtaaacttgaacgtgaaggcatctgaatattacactctcaaaacatacccagtgccttcaactagggcagaactgggagcaaggatgcatgcatttgcaaaggatctttttgagagaagaccttttcttcacagaattactgcgctttatgaaaaggctcaagtcatctccaagctctacgtctcctcctgtagcagtttactgcacaacaaggatctaatgcaatatctggaagggagcaaatttgatgctgttcttacagatcctgtggtaccatgtggacaaatactggctctgcatctctctataccatccattttctttctacggggactcccctgcagttttgatttgcaggctactcagtgtccagaccccccttcctatgtcccaagaacatttacggacaactcagaccacatgacgtttatccagcgtgtggaaaacttacttctcaagtcatcagaatcctttctttgcaattttgcctatttaccatttgaacttctggcctcagattttcttcacaggccagtaacaatgaaggagctcttaagccatggatccatttggcttaaaagaatggattttgtttttgagtatcccatgccagtgatgcccaacatagcttttattggaggtattaactgtggaaagaaaaag
Nno_023200 
atgcggccactggttgaaaagctcagcgagaaaggacatgaagtggtggtgattgtaccagaagtaagctggcagatgagagtggcacaggcctacaccgtgaaaacatacccagtgtcctacacattagaagacctgaataatgccttttctgggtatgttgcagctcacctgaagggtctgcctttcccactgaacactctagcaatatacaatggctcggtgcatgttttcgaattactctttactcagtgcaagaacctgttcagcaacaaggagctccttcagtacgtgaatcaaagcagttttgatgctctcctaacagaccccatctttatgtgtggaccgctgcttgctcagtatttttctcttccatacgcgttctttatgagaggatttccttgcaacttacactatgatgcaccacggtgcccaagtcctctgtcctacatccccaggctatttaccttcaactctgaccaaatgactttcttgcagagagtggaaaatgctctggttcacctcctggagcctgcgtactgtaacggtttctacggaattgcattggagtttgcttctgaccttcttcagagggatgtatccctcatagacctcgtggactctgcttccatttggcttctgaggtttgactttgtgtttgagtatgtcagaccggtgatgcccaatatggtctttattggaggtataaactgcgctcagaggaaa
Oho_932456 
ATGCGGCCGGTGGTGGAGCAGCTCAGACAGAGGGGACACGAAATCGTGGTGGTCGCGCCAGAGATAAATTTGCGGATAGACTCATCGGTGCTTTACACCTTGAAAACATACTCTGTGCCTTACACCAAGGAGTATGTGGAGGCAGAATTTAAAAAGCTGGGCTATAGCAGTTTCACACCTCAACCCTTCTTGAAAAAA------------TTCTCAAAAATAGCAAATATTACAACCATGTTCTTTGATTCCTGCAAACAACTTCTGTCTAACAAACAGTTGATCGAATACCTCGAAGAAAGCAAATTTGATGTTGTCTTTATGGATCCATTTTTTCCATGTGGACAGATAGTGGCCGAACACCTCTCCTTACCTTCTGTGTACCTCGTACGGGGACTGCCGTGCAGCCTAGACTTCCACGCTACCCTCTGCCCAAATCCTCCTTCTTACATTCCTAGGTTCTTCACTCGCTACACGGACCGCATGGCGTTCCTCCAACGCCTGGGCAATCTCATAGCTACCCTGAGCAGTTCCCTGGCTTGCAGCTTGCTTTACTCACCGTACGATCGTTTGATCAAAGAATTCCTCCAACACGAGGCAACAGTGCTCGAGTTGTTGAGCCACGCATCTATTTGGCTTATGAAATATGACTTTGTGTTTGAGTACCCCAGGCCCCTAATGCCGAACATGGTCTTGATCGGAGGCATTAGCTGCACTCAGGAAAAA
Oho_943010 
atgagggaggtgttggacggtctcaggcagaaagggcatgaaatagtcgccgttgaacctgagacagatttacacataaagccaatgaagaatgttgtcatgaaaatgtacccagtccctttcacacaggaggagctgcatcgaaatttccaggcgttttcagcagatatattagaagaagcatcttttgtggaaagaaatgttagattatatcaacaggcaaaaataacctctnncgtgtacctgtctacctgtgaacacttactgtccaacaaagagcttctcagataccttgaggaaagcaagtttgatgctgtccttacagaccctatgctaccctgcgggcagaacctggctgagcatctctcagtcccttctgtgttttttttgtatcaaataccatgtggtttagaattcgaagccactcaatgtcccaatcccctttcttatgtccccagggcattcacagaccttacagaccgcatgaactttctctagcgcgtgcagaatctaatctttaacatcccaaattatttcctctgtgattttatccttcaaccatatgcaaaactggcttcggagttccttcagcgggatgtgactctgccagatctcttacacaaggcttccattgggcttctgcgagtagactttgtgttccacaatccccaaccattgatgcccaatatgatcataattggaggagtaaactgcgctcacaggagg
Oho_3022v1 
atgcgggaagtgttggacgttctcaggcagaaggggcatgaaatagtcgtcgttgcaccagaaataaatttacacataaagccaatgaagtatttttttatgaaaatgtacccagttcctttcacacaggaagacatggatggaaatttccaggcattttcagagcatatgttgaaagaaggatcttttgtggaaagagtttttagattttatgaacaggcaaaaataacctctcacgtgtacctgtctacctgtgcacacttactgtccaacaaagagcttctcagatatcttgcggagagcacaagtgatgccgtcctttcagaccctatgataccctccgggcagatcctggctgatcatctgtcagtcccttccaagtttnctttgcaccaaataccgtgtggtttagaatctgaagccactcagtgtcccaatcccctttcttatgtccccagggcatacacagaccttacagactgcatgaactttctccagcgggtgaggaatgttatatttgacagcccaaattatctcctctgtgagtttgtctttcaaccatatgcaaaattggcttctgagttcctccagaaggatgtgactgtgccaggtctcttacacaaggactccatagagcttctgcgagtagactttatgttccaatatcccagaccattgatgaccaacatgatcataattggaagagtaaactgtgctgacaggagg
Oho_943033 
atgcgggaagtgttggacagactgaagcagaaagggcatgaaatagtcgtccttgcaccagagataaatataaacataaaaccaacgaagaatcttgtcatgaaaacgtacccacttcctttcacacaacaagaaatggatgaaaatttccaggcattttttcaagatttatttgaagaaggatcttttatgcaacgatttcttacagcataccagggaatgaaaaaaatctctgatttggcgttctcgcactgtgcacacttactgtccaacaaggagcttctcagatatcttgaggagagcaaatttgatgccgtccttact---gctgtactaccctgcgggcagatcctggctgagcatctctcagtcccttccgtgttttttttgcgactaataccatgtggtttagattctgaagccagtctatgccccaatccctcttcttatgtccccaggatattcacagaccttacagaccacatgaactttttccagcgcgtgaagaatctaatctttgacattccaaattttttcctctgtgattttctctttcaaccatatgcaaaactggcttccgagttcctccagcgggatgtgactgtggcagatctcttacgcaaggcttctatttggctcatgaggttagattttgtgttagattatccaagacctttgatgcccaacatgattttcattggaggaatgaactgcgctcacaagaag
Oho_943044 
atgcgggaggttttaaaccatctcagtcagaaaggacatgaaatagtcgtcgttgcaccagagataaatttacacataaagccaatgaagaattttgtcatgaaaatgtacccagtccctttcacacaggaagacatggatggaaacttccagggattctcagaggatatatttgtagaaggttcttttgtggaaagagttgttacattttatgagcggcaaaaaaaaacttctgccatgttcctgtctacatgtcaacatttactgttcaacaaagagcttctaagatatcttgaggagagcaagtgtgatgccgtcattacagacccttttctaccctgtgggcagatcctggctgaacatctgtcagtcccttccgtgttctttttgcgaggcataccgtgtggtttagaatttgaagccactcaatgtcccaatcccccttcttatgtccccaggacattcacaggactggtagaccacatgaactttctccagcgcgtgaagaatctaatctttgacatcccaaattattttctctgtgattttctctttcaaccatatgcaaagctggcttcggagttccttcagcgggatgtgagtgtgtcagatctcttacgcaaggcttctatttggctcgtgaggttagattttgtgttagattatccaagacctttgatgcccaacatgattttcattggaggaatgaattgcgctcacaagaag
Oho_943068 
atgcgggaagtgttggacagtctcaggcagaaagggcatgaaatagtcgtcgttgcaccagagataaatatacacataaaaccaatgaagaatgttgttatgaaaatgtacccagttccttttacacaggaagagatggatggaaatctccacgcatttttacaagatttatttgaagaagcatcttttgtggaaagatttgttaaaggataccaaggcttaaaaaaaatctctgatttgatattgtcgaactgtgcacacttactgtccaacacagagcttctcagatatcttgaggagagcaagtttgatgccatccttacagaccctgcactaccctgcgggcccatcctggctgagcatctctcagtcccttccgtgttttttttgcgaggaataccctgtggtttagattttgacgccactcaatgtcccaatcccccttcttacgtccccaggggattcacagaccttacagaccgcatgaactttctccagcgtgtgaagaatctagtctttgacaccccaaattatttcctctgtgattttgtccttcaaccatatgcaaaactggcttctgagttcctccagcgggatgtgactctgccagatctcttacgcaaggcttctatttggctcatgaggtcagattttgtgttagattatccaagacctctgatgcccaacatgattttcattggaggaatgaactgcgctcacaagaag
Oho_944782 
ATGCAGCAAGTTGTTGAAAAGCTCGTCGAAAAAGGACACGAAGTGGTGGTGCTTGCACCAGAAGTTAGCTGGGAGATGAAGATGACGCAGGCGTACACGGTGAAAACATATCCAGTGTCTAACACATTACAAGACCTGAATGATCCCTTTCAGGAGTATGTTGCCGCTCACCTGAAGGACCTGCCTTTCCCGCTGAACGCTCTATCACTATACGACAGGTCAGTGCACGTTTTCCGTGTGTTCTATGCTCAGTGCAAGGACCTGTTCAAAAGCAAGGAGACCCTGCAGTTCTTGAACCAGAGTGGCTTCGATGCTGTCATAACAGACCCCATTTTTATGTGCGGAGTGACAGTTGCTAATTATCTGTCTGTTCCATTTGTGTTCTTCCTGAGAGGACTTCCTTGTGACTTACACTATAAAGCATCGCAGTGCCCAGACCCTCTGTCCTATGCCCCGAGAACATTTACCTTCAACTCGGACCGCATGACTTTCTTCCAGAGAGTGGAAAATGCACTAGTTTCCTTCCTAGAGCTTTGGTACTGTGATAGTTACTACAGAGATGCAGTAAAGTTTTCCTCCGAAGTTCTTCAGCGAGATGTGTCCCTGCTGGACCTCCTGAACTCTGCTTCCCTTTGGCTTCTGAGATTTGACTTTGTGTTTGAGTATGCCAGACCAGTGATGCCCAATATGGTCTTTGTTGGAGGTATAAACTGTGTTGAGAAGAAA
Pad_320772 
atgcgggaagtgttggacggtctcaggcagaagggacatgacatagtcattgttacacctgaaataaacatacatataaaaccatcagagaattttattatgaaaatgtatccaatacccttcacaaaggaagaggtggatggaagtatctgttctttttcacgggaagtatttgaagaaggatcttttctggaaataaatgttaaaacatatgaaggagtgaaaaatacttctgccatgttcctgtctacctgtacacacttactttacaacaaagagcttgtcagatatcttgaggagagcaagtttgacactgcccttacagacccggcaataccctgtgggcagattctggctgagcatctttcagtcccttccgtgttttttttgcgaggaatgccatgtggtttagattttgaagccactcagtgtcccagtcccccttcttatgtccccaggatatttacagaccatacaggccgcatgaactttctccaacgggtgaagattctaatctttgacatcccaaattctcttctctgtgagtttctcttttaaccatacacaaaactggcttctgagttcctccagcgggatgcaacagtgcttgagctgttcagccacgcgtctatttggctcatgaaatatgactttgtgtttgagtaccccaggcccctaatgcctaatatggtcttgatcggaggcgtaagctgcactcaggaaaaa
Pad_320840 
atgcggcaagtggtcgaaaagctcaccgagagaggacaccaagtggtggtgcttataccagaagtaagctggcagatgaagacaacacaggcgtgcaccgtgaaaacatacccagtgtcttacacattagaagagctggataatgcctttcatgagtatgtcgccactcacctgaaggacctgcctttcccgctgaatgttctagcgctgtacaacagctcagtgcacgtcttccatacattctttgttcagtgcaagaacctgttcaacagcaaggagaccctgcagtacttgaatcaaagcggcttcgatgctgtcctaacagaccccatttttatgtgcggagcgacacttgctaattatttttctcttccatttgtgttcttcatgagaggatttccttgcaacttacactatgaagcaccacagtgcccaagccctctgtcctacaccccgagactatttaccttcaactcggaccgcatgacttttttccagagagtggaaaatgcactggttgccctcctggagcttgtgtactgtaacagtttctatgaagacatgataaagttttcctctgaagttcttcagagagatgtatccctgctagacctcctgaactcggcttccatttggcttctgcgatttgactttgtgttcgagtacgtcagaccagtgatgcccaatatggtctttattggaggtataaactgtgctcagaggaaa
Pad_323405 
ATGCGGGAAGTGTTGGACGGTCTCAGGCAGAAGGGACATGAAATAGTTGTCATTGCACCTGAAATCAGTTACTACATAAAGCCAACAACGAATTTTGTTATGAAAATGTACCCAGTCCCTTTCACACAGGAAGAGATGGATGAGAATTTCCAGGCATTTTTACGAGATGTACTTAAAGAAGGATCTTACCTGGAAAGATTTCTTAAACTATACCAAAGTACGAAAAGATTCTTTGATTTGGCAAGCTCCAGCTGTGCACACTTACTGTACAACAAAGAGCTTGTCAGATATCTTGAGGAGAGCAAGTTTGACGCTGCCCTTACAGACCCGGCAATACCCTGTGGGCAGATTCTGGCGGAGCATCTTTCAGTCCCTTCCGTGTTTTTTTTGCGAGGAATGCCATGTGGTTTAGATTTTGAAGCCACTCAGTGTCCCAGTCCCCCTTCTTATGTCCCCAGGATGTTTACAGACCATACAGACCGCATGAACTTTCTCCAACGGGTGAAGAACCTAATCCTTGACATCCCAAATTATTTTCTCTGTGATTTTGTCTTTCAACCGTATGCAAAACTGGCTTCTGAGTTCCTCCAGCGGGATGTGACTGTGCCGGATCTCTTACGCCAGGCTTCTATTTGGCTCATGAGGTTAGATTTTGCATTAGATTATCCAAGACCCTTGATGCCCAACATAATTTTCATTGGAGGAGTAAACTGTGCTCACAAGAAG
Pca_511506 
atgcagcaagtggtggaaaagctcactgacagaggacatgaagtggtggtggttgtaccagaagtaagctggcagatgaagacaacacaggcatacagagtgaaaacatacccagtgtcttatacattagaacagctggataatgcctttcacgagtatgttgccatgcacctgaaggacctgcctttcccgctgaacactctagcactgtacaacatctcagtggaagttttccgtttgttctttcttcagtgcaaaaacctgttcagcagcaaggagaccctgcagtacttgaatcaaagcggcttcgatgctgtcctaacagaccccatttgtatgtgcggagcgacacttgctaattatttttctcttccttttgtgttcttcatgagaggatttccttgcgacttacactacaaagcaccgcagtgcccaagccctatgtcctacatcccgagactatttaccttcaactcagaccacatgacttttttccagagagtggaaaatgcactggttgccctcctggagcttgtgtactgtaatggtttctatgaagatgcgataaagttttcctccgaagttcttcagagagatgtatccctgctagacctcctgaactctgcttccatttggcttctgagatttgactttgtgtttgagtacgtcagaccagtgatgcccaatatggtctttattggaggtataaactgtgctcagaggaaa
Pca_515033 
atgcgcccgattgtggagcggctcagacagaggggacatgaaattgtggttgttgcaccagagataaatttgcggatagattcatcggtgcattttaccatgaaaacatactctgtgtcttacaccaaggagtatgtggaggcagaatttaaaaagatgggctacaggagtttcacacctcaacccttcttggaaaaa------------ttctcaaaaatggcaaatattacaaccatgttctttgattcctgcaaacgtcttctgtctaacaaagagctgattgaataccttgaagaaagcaaatttgatgctgtctttatggatcctttttttccatgtggacagatagtggccgaacatctctccctaccttctgtgtatctcgtacggggattgccgtgcagcctagacttccatgctaccctctgtccaaatcctccttcttacattcctaggtccttcactcgctacacagaccacatggcattcctccagcgtgtgggcaatctcatagctggcctgagcagttccctggcttgcagctttctttattcatcgtatgatggtttgatcaaagaattcctccaacaaaaggcaacagtgcttgagctgttcagccatgcatctatttggctcatgaaatatgactttgtgtttgagtaccccaggcccctcatgcctaatatggtcttgatcggaggcataagctgcactcaggaaaaa
Pcr_491260 
atgcgcccggttgtggagcggctcagacagaggggacatgaacttgtggtggttgcgccagagataaatttgcggatagattcgtcggtgcattataccttgaaaacgttctctgtgccttacaccaagaaatatgtggaggcagaatttaaaaagatgggctataggagtttcacacctcaatccttcttggaaaaa------------ttctcaaaaatggcaaatatcacaaccatgttctttgattcctgcaaacgccttctgtctaataaagagctgattgaataccttgaagaaagcaaatttgatgctgtctttatggatccattttttccatgtggacagatagtggctgaacatctctccctaccttctgtgtactttgtacggggactgccatgcagcctagaattccacgctaccctgtgtccaaatcctccttcttacattcctaggttcttcactcactacacggaccacatggtgttcttccagcgcatgggcaatctcatagctagcctgagcagttccctggtttgcagctttctttattcatcatatgatcatttgatcaaagaattcctccaacaagaggcaacagtgcttgagctgttcagccacgcgtctatttggctcatgaaatatgactttgtgtttgaataccccaggcccctaatgcctaatatggtcttgatcggaggcataagctgcactcgggaaaaa
Pcr_492756 
atgcagcaagtggttgaaaagctcactgagagaggacatgaagtggtggtggttataccagaggtaagctggcggatgaagacaacacagtcgtacacagtgaaaacatacccagtgtcttacacattggaagatttggatagtgcctttcatgagtacattgccactcacctgaaggacctgcctttcccgctgaacactctagcactgtacaacagttcagtgcacgttttccatatgttctttgttcagtgcaagaacctgttcggcagcaaggagaccctgcagtacttgaatcaaagcagcttcgatgctgtcctaacagaccccattcttatgtgcggagcaacacttgctaattatttttctcttccatttgtgttcttcatgagaggatttccttgcaacctacactatgaagcaccgcagtgcccaagccctctgtcctacatcccaagactatttaccttcaactcagaccacatgacttttttccagagagtggaaaatacactggttgccctcctggagcttgtgtactgtaatgttttctatgaagatgcgattaagttttcctctgaagttcttcagagagatgtatccctgctagacctcctgaactctgcttccatttggcttctgagatttgactttgtatttgagtatgtcagaccagtgatgcccaatatggtctttattggaggtataaattgtgctcagaggaaa
Pcr_492757 
atgcgcccagtggtggggaaactccagcaaaatggacatgaagttgttgtggttgtaccatcaacaagtttgtatatgaagccaaaggagaattatacagtgaaagtgtatccagtaccttacacagagcaacatttagctgttctgctcaagtcatttgttaacactcattttattgaacaatctgttttgaatattattattacaatgtatcaaaacatattagaaattttcaggttctttttcaccacctgtgagagccttttgcacaacaaagacatgatggactatttgagagagagcaaatttgatgtggtttttgcagatccaattctgatgtgcggaccgataattgctgagtatctttcagttccttctgtctacttcttgcgggggtttccttgcggtatggattatgaagctacccagtgtccaaaccctccttcctatatccccagactcttcctacttaattcagatagcatgacatttgctcaacgtgtgaagaacatgctgatccatatgctggagttcgtttactgtaagcctctattcgctcaatttgaagaacttgcatatgagattttacaaaagaaagtgacagctacagatcttctaagctgtggatctgtttggctgatgagatatgattttgtgtttgagttcccgagaccagtgatgccaaacatgttttttattggaggaataaactgtgatcagaagaaa
Pgu_9179v2 
ATGAAGGAAGTGCTGGCTGAGCTGAGCAAGAGAGGGCACGAAATAGTTGTCATCGCACCAGACACCAAACTTCTGATAGATTCCTCGGGGATGTATGAAATGAAAACGTATCCTGTCCCTATCACAAAGAAATCGATGAAAAGCCTTTTGAATTCACTTGGTGCAAACAGTTTTACCAACGAGCCTTTCCTGACCAGGTTTTTGAAAACTTGGGATCATTTCCAAAAGAGCTCTGCCATGTTTCAAGCTTTCTGCAGTTCCTTACTGTACAACAAAGAGATGATGAACTACATCAAAGAAAGTAAATTTGATGCCGTCTTTACAGATCCTATGACACCCTGTGGACAGGTAGTTGCTTTGCACTTTTCTCTCCCTACTGTTTTCTTCTTGCGGGGTGTCCCATGTGCTATAGACATCCACGCTGCTCAGAGTCCAGACCCACCATCCTACATCCCACGATTGTTCTCAGGCAATACAGATCATATGACGTTCCCGCAGCGAGTAAAGAACTTCTTGATCAGCCTTTCAGAGTATTTCACCTGCAGTATAGCCTTTTCATCATTTGAAAGACTGGCCTCGGACTTTCTCCAAAAGCCGATGACAATTACACAGCTTTTAAGTCATGGATCTGTTTGGCTGAAGAGACTTGACTTTGTCTTCGACTACCCCATGCCTATAATGCCCAATATGATTTTCATTGGAGGCATAAACTGCGGACAGAAGAAA
Pgu_9179v1 
ATGCGCTCAGTGCTGGCAGCCCTCAGCCAGAAAGGGCACAAAATTGTTGTCGTTGCACCAGAAGTAAACTTGAATGTGAAAGCATCTGAATATTACACTCTTAAAACATATCCAGTGCCTTTAATGAGGGAAGAACTGGCAGCACGCATGCATTCATTTGTGAATGATCTTTTTGAGAGAAGACCCTTTCTTCAGAGAATTAAAGCACTTTATGAAAAAGTTCAGGTCATCTCCGGTCTCTACGTCTCCTCCTGTAGAAGTTCACTGCACAATGAGGATCTGATGCGGTACCTTGAGGGGAGTAAATTTGATGCTGTTCTCACAGATCCTGTTGTACCATGTGGACAAATACTGGCTCTGCATCTCTCGATCCCATCTGTTTTCTTTCTACGGGGACTCCCCTGCAGTTTTGATTTGCAGGCTACCCAGTGTGCAGACCCACCTTCCTACGTCCCAAGAACATTTACAGACAACTCAGACCACATGACGTTTATCCAGCGTGTTGAAAACTTATTTCTGAAATCAGCAGAATCCTTTCTTTGCAATTTTGCCTATTTGCCATTTGAACTTCTGGCCTCAGATGTTCTCCACAGACCAGTAACAATGAAGGAGCTTTTAAGCCATGGATCCATTTGGCTTAAAAGAATGGATTTTGGTTTTGAGTATCCCATGCCAATGATGCCCAACATAGTTTACATTGGAGGTATAAACTGTGGAAAGAAAAAG
Pgu_079180 
atgcgggaagtgttggatggtctcaggcagaagggacacaaaatagtcgtcgttgcacctgagataaatttatacataaaaacaacgcaggcttacacggtgaaaacatacccagtgtcttacacactacaagatctggatgatggctttcgtgagtatgttgctgctcacctgagggacctgcctttcccactgaatgctctagcactgttcaacagctcactgcctgctttccggctgttctttgctcaatgcaaggacctgttcaacaacaaggagatcctgcagtacgtgaatcaaagcaacttcgatgctgtcctaacagatcctgtttttatgtgcggagcaacagttgctaattatgtatctcgtccgtttgtgttcttcatgagaggatttccttgcaacttacactacaaagcatcgcagtgcccaagccctctgtcctacaccccgagactattcacctccaactcggatcgtatgacttttttccagagagtggaaaatgcactggttgccctcctggagtttttctactgtgaaagtttctatgcagaggcggtaaagttttcctctgaagttcttcagcgagatgtatccctgctggacctcctgaactccgcttccatttggcttctgagatttgactttgtgtttgagtatgtcagaccagtgatgcccaatatggtctttattggaggtataaactgcgctcagaagaaa
Pgu_079671 
atgcgcccggttgtggagcggctcggacagagaggacatgaaatggtggtggttgcaccggagataaatctgcggataggttcatcagtgcattacaccatgaaaacatattctgtgccttacaccagggagcatgtggaggcagaatttaaaaagatgggctacaggagcttcacacctcaacccttcttggaaaaa------------ttctcaaaaatggcaaatattacaaccatgttcttcgattcctgcaaacttcttctgtctaacaaagagctgatggaataccttgaagaaagcaaatttgacgctgtccttatggatccttttttcccatgtggacagatagtggccgaccacctctccctgccttctgtgtacctcgtccggggactgccgtgcagcctagacttccacgctaccctctgcccaaatcctccctcttacatccctcggttcttcactcgctacacggaccgcatggcgttcctccagcgcacgggcaatctcctagctagcctaagcagttccctgctttgcagttttctttattccccgtatgatcgtttgatcaaagaattccttcgacaagaggcaacgatgcttgagctgttcagccacgcgtctgtttggctcatgaaatacgactttgtgtttgagtatcccaggcccctcatgcctaacatggtcttgatcggaggcataagctgcactcaggaaaaa
Ple_297368 
atgcgggacgtgttggatggtctcaggcagaagggacatgaaatagtcgtcgttgcacctgaaatcagtttgtacataaagccaacaaagaattttgtaatgaaaatgtacccagtccctttcacgcaggaagagctggatgtaaatttccaagcattttcacaggatgtattcaaagaaggatcttttctggaaagagttattagaatttatcaacggttaaaaaaaggatcttccatgttcctgtcttcctgtgcgcacttactgtacaacaaagagcttgtcagatatcttgaggagagcaagtttgatgctgtccttacagaccccgtactaccctgtgggcagatactggctgagcatctttcagtcccttccatatttctcttgcagcaaataccatgtggtttagaatttgaagccactcagtgtcccaatcctccttcttatgtccccaggatatttacagagcatacagaccgcatgaactttttccagcgggtgaagaatctaatctttgacatcccatgttattttctctgtgagtttctttttcaaccatatgcaaaactggcttctgagttccttcagcgggatgtgactgtgttagatctcttacgcaaggcctccatttggcttctgcgattagacttcgtgttccagtatcccagaccattgatgcccaacatggtcataattggaggagtaaactgcgctcacaggaag
Ple_297369 
atgcgctcagtgctggtggccctcagccagaaagagcatgaaattgttgtcgtcgcaccagaagtaaacttgaatgtgaaggcatctgaatattacactctcaaaacatatccagtgcctttaacgacggaagaactgggagcaagcatgcattcatttgcaaatgatctttttgagagaagaccttttcttcaaagaattactgcgctttatgaaaaagttcaagtcatctctagcctctacgtctcttcctgtaccagtttactgcacaataaggacctgatgcaataccttgaagggagtaaatttgatgctgttctcacagatcctgttgtaccatgtggacaaatactggctctgcatctctctgtcccatctgttttctttttacggggactcccctgcagttttgatttgcaggctacccagtgtccagaccccccttcatacgtcccaagaacatttacagacaactcggaccatatgacgtttgtccagcgcgtggaaaacttatttctgaaatcagcagaatcctttctttgcaattttgcctatttgccatttgaacttctggcctcagatattctccacagaccagtatcaatgaaggagctcttaagccatggatccatttggcttaaaagaatggattttgttttcgagtatcccatgccagtgatgcctaacatagttttcattggaggcataaactgcggaaggaaaaag
Ple_297370 
atgcgacaagtggttgaaaagctcaccaagagaggacatgaagtggtggtggttataccagaagtaagctggcagatgggaatgacacaggcatacacggtgaaaacctacccagtgtcttacacactagaagagctggataatgcctttcatgaatatgttgccactcacctgaaggacctgtctttcccactgaacattccagcactgtacaacagctcagtgcatattttccatatgttctttgttcagtgcaagaacttgttcagcagcaaggagaccctgcagtacctgaatcaaaccagctttgatgctgtcctagcagaccccatttttatgtgtggagcgacgcttgctaattatctttctcttccgtctgtgttcttcatgagaggatttccttgcaacttacactatgaagcaacacagtgcccaagtcctctgtcctacaccccaagactatttaccttcaactctgaccacatgacttttttccagagagtggaaaatgcactggttgcccttctggagcttgggtactgtaacagtttctatgaagacatgataaagttttcctctgaagttcttcagagagatgtatcactgctagacctcctgaattctgcttccatttggcttctgagatttgactttgtgtttgactatgtcagaccagtgatgcccaatatggtctttattggaggtataaactgtgctcagaggaaa
Sca_681809 
atgctggaagtgttggatggtctcaagcagaaaggacatgaaataaccgtcgttgcacctcaaataagcttacatataaagccttcagagaattttattaccaaaatgtaccccgtacctttcacacaggaagagctgcgtgaacgtttccattctttctcacagggaacatttgaagaaggatcttttctggaaagatttgttaaaacattccaaagaaccagaggactctctgccctgtacctgtctgcctgtacacacttactatacaacaaagagcttatcagatatcttgaggagagcaaattcgatgctgtctttacagatccctttctaccctgtgggcagatactggcagagcatctttcactcccttctgtgtttttcttaaggagaataccatgtggtttagaacttgaagccactcagtgtcctaatccaccttcttatgtccctgcgctagctacaggcaatacagaccgtatgacctttcttcagcgcatgaaaaatctcatttttgacttaccacgtttttttatctgtgattttgtttatcaaccgtatgcgactctggcttccgagttccttcagcggggcgtgactgtgtcacagctcttaagccaggcatccatttggctcatgaaattagattttgtgcttgaatatccgagaccgttgatgcctaacatgattataattggaggagtaaattgcgctcacaagagg
Sca_681810 
atgcgctcagttgtggaacagctcagacagagaggacatgaaatagtggttcttgcaccagagataaatttgcggatagattcatcggcacattacaccacaaaaacatactctgtgtcctacagcaaggagtatgttgaggcagaatttaaaaagctgggctatgagattttcacacctcaacccttcttggaaaaa------------ttggcaaaaatggcaaatattacaacaatgttttttgattcttgcagacggcttctggctgacaaacagctgatcaaataccttgaagcaagcgcatttgatgctgtctttatggatccttttttcccatgtggacagatagtggctgaacatctatccataccttctgtgtatctcttacgtggccttccatgcagcttagacttccatgctaccctctgtccaagtcctccttcttacattcccaggttcttcacacgctatacagatcgcatgacatttctccagcgtgtgcacaatctcatagttagcttgagcaattctctggtttgcttttttctttactcaccgtatgatcatttgatcaaagaattcctccagcaagaggcaacattgccggaactgttaagtcatgcatccatttggctcatgaaatatgattttgtgtttgagtactccagacctgtaatgcccaatatggttttagttggaggcataagctgcactcgggaaaaa
Sca_681811 
atgcgtcaagtagtggaaaagctcacagaaagaggacatgaagtggtggtaattatgccgaaagtaagctggcagatgggaatgacacagacatacactgtgaaaacatacccagtgtctttcacactagaagaactggatcgttcctttcatgaatatgttcttactcacctgaaggatctgcctttcccacttaatgttcttgcaatatataacagctcaagagccgtattcaatatatttttttctcactgtgagggcctgttcagcagcagggaaatgatgcagtacttgaatcaaagtgactttgatgctctcctaacagatcctatttctctatgtggagcaacagttgctaattatttttcacttcccttcatattcttcatgagaggatttccttgtggtttacactacacagcagctcagtgcccaaaccctctctcatatgtcccgagactatttacattcaactcagaccacatgacttttttccagagagtggaaaatgcactggttgcgctcctggagcttgggtactgtaacggtttctatgcaaaggcgataaagttttcctctgaagttcttcaaagagatgtctccctgctagaccttctgaactctgcttccatttggctactgagatttgactatgtgtttgagtatgtcagaccggtgatgcccaatatgatttttgttggaggtataaactgtgttgagaagaaa
Sca_681813 
atgaaggcagtgctggctgagctgagcaagagggggcatgaaatagttgtcattgcaccagaaagcagaatgctcgtagattcttcagcgatgtacacactgaaaacgtatcctgtacctttcaaaagggaagactttcaagatcttttgcgctcatttggtatggacacttttagtgaaaagtcttttctgttcagatttttggacatttggaagggttttaaaaagagctctgccatgtttaaagccacctgcgaatccttgctgtacaacaaagaactgataaaatatattgaagaaagcaagtttgatgctgtctttacagatcctatgacaccctgtggacagataattgctttgcacttttctatccctactgttttcttcttgcgcggcatcccttgtgctgtagacattcatgctgctcagagtccggacccaccatcttatgtcccacgattgttctcactcaatacagaccatatgacatttcctcagagagtgaagaacgtgctgataagcatttcggagtttttcctttgcagtattgtcttttcgccatttgagagtctggcttcagactttctccaaaagccaatgacagttacgcagcttttaagtcatggatccatttggctgaagagaactgattttgtctttgactatcccatgcctgtgatgcccaatatgattttcattggaggcataaactgtggacagaagaag
Sca_681816 
atgcgcctgttagtgaggaagcttcagcaaaaaggacatgaaactgttgtggtactaccatcaacaagtttgcatatgaagccaaaggataattatacagtgaaagtatatccaataccttatgcagatgaaaacttaactgtcacattcaagtcatttattaacgatcattttaccgaacaatctgttttgaatattattattacaatgtatcaaagcatattaaaaatttccaggctcttttttaccagttgtaagagccttttgcacaacaaagacataatgcaagagttgagagagagcaaatttgatgtgcttctcacagatccagttctgatctgtggaccgataattgctgagtatctttcagttccgtctgtctacttcttgagaggatttccctgtggtatggattttgaagctaccaagtgtccaaatcctccttcctatgtccccagattcttcctgaataatttagatcacatgacattcattcaacgtgtgaagaacttgctggtcagtgtactggagcttttctactgtcaacctctattcagtccctttgaagaacttgcatatgagattcttcaaaagaaagtgactgctgcagagcttctaagccatgcatctgtttggctaatgaggtacgattttgtgcttgagttcccgaggccagtgatgccaaacatggtttttattggagggataaactgtcatgagaagaaa
Tal_971277 
atgcgcttgctgctggcagccctcagccagaaacagcaccaaattactgttgtcgcaccagaagtaaacttgaacgtgaaggcatctgaatattacactctcaaaacatatccagtgcctttaacgagggaagaactgggagcaagcatgcattcctttgcgaacgatctttttgagagaagaccttttcttcaaagaatcgctgcgctttatgaaaaagttcaagtcatctctggtctctacgtctcctcctgtaccagtttactgcacagtaaggatctgatgcagtatcttgaagggagtaaatttgatgctgttctcacagatcctgttgtaccatgcggacaaatactggcgctgcatctctctatcccatctgttttctttttacggggactcccctgcagttttgatttgcaggctacccagtgtccagaccccccttcctacatcccaagaacgtttacagacaactcagaccacatgacgtttatccagcgtgtggaaaacgtatttctcaagtcgtcagaatcctttctttgtaattttgcctatttgccatttgaacttctggcctcagatgttctccacagaccagtaacaatgaaggagctcttaagccatggatccatctggcttaaaagaatggattttgtttttgagtatcccatgccagtgatgcccaacatagttttcattggaggtataaactgtggaaagaaaaag
Tal_971278 
gtgaaggaagtgctggatgagctaagcaagagagggcatgaagtagttgttatcgctccagacagcaaaatgctgatagattcctcgagggtatatgaattgaaaacatatcccatgcctttcaaaaaggaagagatggaagaatttatgcgctcacttagtgcaaactgttttagcaaagagcctttcctgatcagatttttgaatatttgggataatttccgaaagagctctgccatgtttcatgatttctgcagttccttactgtacaacaaagagattatgaaatacattgaagaaagcaaatttgatgccatctttacagatcctctgacaccctgtggacagataattgctttgcacttttctatccctactgtcttcttcttgcggggtgtcccatgtgctagagacattcatgctgctcagagtccagacccaccttcctatgtcccacaaatgttctcactcaatacagaccatatgacgttctctcagagagtgaaaaacttcctgattagcatttcagagtctttcacctgcagtatgatcttttcaccatttgaaagcttggcctcagactttctccaaaagccgatgacaattacacagcttttaagtcatggatccatttggctgaagagacttgactttgtctttgactatcccatgcctgtaatgcccaatatgattttcattgcaggcataaactgtggacggaaaaaa
Tal_971279 
atgcggcaagtggttgaaaagctcaccgagagaggacacgaagtggtggtggttgtaccagaagtaaactggcagatggaaactacacaggcatac---atgaaaacatacccagtgtcttacacgttagaagagctgaataatgcctttaatgagtacgttgccactcacctgaaggacctgcctttcccactgaacactctagcactatacaacagctcagtgcacgttttccgtacattctttgttcagtgcaaggacctgttcagaagcaaggagaccctgcagtacttgaatcaaagtggcttcgatgcagtcctaacagaccccgtttttatgtgtggagcaacacttgctaattatttttctcttccgtttgtgttcttcatgagaggatttccttgcaacttacactatgaagcaccgcagtgcccaagtcctttgtcctacaccccaagactatttaccttcaactcagaccacatgacttttctccagagagtggaaaatgcactggtttccctcctggagcttgtgtactgtaacggtttctatgaagatgcaataaagttttcgtctgaagttcttcagagagatgtatctctgctagacctcatgaactctgcttccatttggcttctgagatttgactttgtgtttgagtacgtcagaccagtgatgcccaatatggtctttattggaggtataaactgtgctcagaagaaa
Tal_971286 
atgcaggaagtgttgggaggcctcaagcagaagggacatgaaatagtcgtcgttgcacctgaaatcaatttatacataaagccaacaaagaattttgtcatgaaaacgtacccagtccctttcacacaggaagatctggatcatgctttctggagtactagccaggatgtatttgaagaaggattttttctgaaaagatttcttaaaacatatgaaagagtgaaaaatacttctgccatgttcctgtctacctgtagacacttactgtacaacgaagagcttgtcagataccttgaggagagcaagtttgatgctgtctttacagatccaatactaccctgtgggcagatcctggctgaacatctttcactcccttctgtgttttatttgcagcaaatgccatgtgatttagaatttgatgccacgcagtgtcccaatcccccttcttatgtccccaggctgttcacagtccttacagaccgcatgagctttctccagcgggtgaagaatctcatctttgacatctcaaatcattttctctgtgatgttgtctttcaaccgtacgcaaaactggcttctgaggtcctccagcgggacgtgacagtgctggatctcttacgccaggcttccatttggctcataaagctagactttgttttacactatccgagaccattgatgcccaacatgattatggttagcggagtaaactgtgctcacaagaca
Ter_982045 
ATGCAAGAAGTGGTTGAAAAGCTCGCCGAGAGAGGACACGAAGTGGTGGTGCTTGTACCAGAAATAGCCTGGCAGATGAGAACAAGACGGATATATACACTGAAAACATACCCAGTGACCTACACATTAGAAGAGCTGGATAACGCATTTCAAGACTTCGTTGCTGCTCACCTGAAGAACTTGCCTTTCCCACTGAAGGCTCTAGCAAGATACAACAGCTCCGTGAACGTTTTCAATAAGTTCTATCTTCAGTGCAAGGACCTGTTCAATCACAAGGAGACCCTGCAGTACCTGAATCAAAGCCGCTTTGATGCCATCCTCACAGACGCTCTTTTTATGTGCGGAGCAACAGTTGCGAATTATTTTTCCCTTCCATTTGTGTTCTTTATGAGAGGGTTTCCTTGCAGCTTACACTACCAAGCACCACAGTGCCCAAACCCTCTGTCCTACATCCCAAGAGTATTCTCCTTCAACTCAGACCGCATGACATTTTTCCAGAGAGTGGAAAATGCACTGATTTCGCTCTTGGAGCTTGAGTACTGTAATGGTTTGTATGCAGATCCAATAAAGTTTTCCTCCAAAGTTCTTCAGAGAGATGTAACCCTGATAGACCTTCTGAACTCTGCTTCTGTTTGGCTTCTGAGATTCGACTTTGTGTTTGAGTATGCCAGACCAGTGATGCCCAATATGGTCTTTATTGGAGGTATAAACTGTGCTCAGAAGAAA
Ter_982048 
ATGCAAGAAGTGGTTGAAAAGCTCGCCGAGAGAGGACACGAAGTGGTGGTGCTTCTACCAGAAGTAACCTGGCAGATGAGAACAAGACGGATATATACACTGAAAACATACCCAGTGACCAGCACATTAGAAGAGCTGGATAATGCATTTCAAGAGTATGTCGCCCTGCACCTGAAGGACCTGCCTTTCCCACTGAACACTCTAGCAATATACAACAGCTCTGTGAACGTTTTCAGTAAGTTCTTTGGTCAGTGCAAGGACCTGTTCAATCACAAGGAGACCCTGCAGTACGTGAATCAAAGCCGCTTTGATGCCATCCTCACAGACCCTATTTTTATGTGCGGAGCAATAGTTGCGAATTACTTTTCCCTTCCATTTGTGTTCTTCATGAGAGGGTTTCCTTGCAGCTTACACTATGAAGCACCACAGTGCCCAAACCCTCTGTCCTACATCCCGAGACTATTCTCCTTCAACTCAGACCGCATGACATTTTTCCAGAGAGTGGAAAATGCACTGATTTCACTCTTGGAGCTTGAGTATTGTAATGGTTTCTACAAAGATGTATTAAAGCTTTCTTCTGAAGTTCTTCAGAGAGATGTAACCCTGATAGACCTTCTGAACTCTGCTTCTGTTTGGCTTCTGAGATTTGACTTTGTGTTTGAGTATGTCAGACCAGTGATGCCCAATATGGTCTTTATAGGAGGTATAAATTGTGCTGTGAAGAAA
Ter_983267 
atgcgcccggttgtggagcggctcagacagaggggacacgaaatggtggtggttgcgccagagataaacttgcggatagactcgtcggtgcattgcaccatgaaaacatactctgtgccttacaccaaggcgtatgtggaggcagaatttaaaaagctggggtacagcagtttcacacctcaacccttcttggaaaaa------------ttgtccaaaatggcaaatattacaaccatgttctttgaatcctgcaaacgtcttctgtctaacaaagagctgatcgaatacctggaagaaagcaaatttgatgctgtctttatggatccttattttccatgtggacaaatagtggccgaacatctctccctaccttctgtgtactttgtacggggactgccgtgcagcctagacttccacgctaccctctgcccaaatcctccttcttacgttcctaggttcttcactcgctacacggaccgcatggccttcctccagcgcgcaggcaatctcatagctagcctgagcagttccctggcttgcagctttctttatgcaccatatgagcgtttgatcaaagaattcctccatcaagaggccacagtgctccagctctttagccatgcgtctatctggctcatgaaatacgactttgtgttcgagtatcccaggcccctaatgcctaacatggtcttgattggaggcataagctgcgctcaggaaaaa
Ter_985787 
ACGCGGGAAATACTGGATAGTCTCAGGCAGAAGGGACATGAAATAGTCGTCATTGCACCTGAATACGGTTTACACATAAAGCCGACAGAGAATTTTGTTATGAAATTGTACCCAGTCCCTTACACACAGGAAGAGATGGATGAAACTTTCGGGACATTTTTTCAAGTCGTTCATGAAGAAGGATCTTTTCTGGAAAGATTTTTTAAAGTATACCAGAGACTGAAAGGCTTCTCTGCCATGACTCTCTCTACCTGTGCACACTTACTGTACAACAAAGAGCTTGTCACATATCTTGAGGAGAGCAAGTTTGATGCTGTCTTCACAGACCCTGTAATACCCTGTGGGCAAATACTGGCTGAGCATCTTTCAGTTCCTTCCGTGCTTTTTTTTCGGGTAATGCCATGTGGTTTAGATTTTCAAGCCACTCAGTGTCCCAATCCCCCTTCTTATGTCCCCNNTCAT------------ACAGACCATATGAACTTTTTCCAGCGGGTGAAGAATCTATTCTTTCACATCCCAAATTATTTTTTCTGTGAGTTTATTATTCAACCATATACAAAACTGGCTTCTGAGTTCCTGCAGCGGGCTGTGACTGTGCCGAATCTCTTTCGTAAGGCTTCTGTTTGGCTCATGAGGTTAGATTTTGTGTTAGACTATCCAAGACCTTTGATGCCCAATATGATTTTCGTTGGAGGAGTAAACTGTGCTCACAAGAAG
Ter_985882 
ATGCGGGAGGTGTTGGACAGTCTCAAGCAGAAGGGACATGAAATCGTCGTCGTTGCACCTGAAGTCAGTATGCACATAAAGCCAACGAAGAATTTTGTTATGAAAATGTTCCCAGTCCCTTTCACACAGGAAGAGATGGATGAACATTTCAAAGAATTTTCACATGAGGTACTTCAAGGAGGATCTTTTTTGGAAAGAGTTGTTAGAAAGTATCAACGGTTAAAACAATCCACTGCGATGTTCCTGTCTACCTGTGCACACTTACTGCACAACAAAGAGCTCGTCAGGTATCTTGAGGAGAGCAAGTTTGATGCGGTGTTCACAGATCCAATACTACCTTGTGGGCAGATACTTGCTGAGCATCTTTCACTCCCTTCCGTCGTTTTTGTGCAGCAAATACCATGTGGTATAGAATTTGAAGCCACTCAGTGTCCCCATCCCCCTTCTTATGTCCCCAGGCTATTTACAGACTATACAGACCACATGAACTTTTTCCAGCGGGCGAACAACTTAATCGTGGACATGTTAAATTATTTTCTCTGTGAGTTTGTTTTTCAACCATACACAAAACTGGCTTCTGAGTTCCTTCAGCGGGATGTGACGGTGCTCGACGTCTTACGCAAGGCTTCCATATGGCTCCTGAAGATAGACTTTGTTTTACACTATCCGAGACCATTGATGCCCAACATGATTATGGTTAGTGGAGTAAACTGTGCTTACAAGAAG
Tgu_190170 
atgcgggaggggctggtcctgctccagcagaagggacatgaggtggttgtggtggcacctgaagtgactttgcatgtcaaaccatcaaagaattttgtgatgaaaatatatccagtccccttcacacaggaagagttggacaaagcattcaaggcattttttaatatcacatttgaagaaggattttttctagaaagatattttaaagcatttgaagctatgaaaagattcactgattttgcgttctccagctgcagaagcctcctgaaaaacaaagagctcatcaggtaccttgaggagagcaagttcgatgccatccttacagaccctgtaataccttgtggggtgatcctggctgagcatctttcacttccttctgtgtatttcttacggggaatcccatgtgggttggattttgaagccactcagtgtcccaatcctccttcctatgtgcccaggggattttcccaatttacagaccacatgacctttttccagcgggtgaagaatctgctctttgacacccaaaaccttttcctctgtgattttgcctttgaaccctactcaaaactggcctctgagttcctgcagcaagacgtgactgtgcaggatctcttacggaagggctcagtttggctcctgaggttggattttgtgcttgactatccaagacccttgatgcccaatatcattccaattggaggagcaaactgtgctcacaaggag
Tgu_190243 
atgcgggaagtggtggacctcctgaggcagaggggacacgaagtggttgtggtggcacctgaagtgactttgcacatcaaaccttcaaagaacttcgtgatgaaaatgtactcagtcccttacacaaaggaagatttgaagaaagaattccaggcattttttcatttttcatttgaacaaggaccttttctggaaagacttgttaaagcataccaaggtatcaaaagaatcactgactttggggtcaccagctgtgagcagctgctgcagaacaaggagctcgtcacctaccttgaggacagcaagtttgatgccatccttacagaccctgtccaactgtgtggggcaatcctggcgaagcacctttcacttcctgctgtgtatttcttacgaggactccattgtgggttggattttgaagccactcagtgtcccaggcccccttcctatgtccccaggggatttacacaatttacagaccacatggcctttctccagcgggtgaagaacctactttatgacatcccagatagttttatctgtgattttgcctttgacccattctcaaaaatggcttcagagttcctgcagcaagacgtgactgtgcaggatctcttacgccaggcttcagtttggctcctgaagttggattttgtgcatgactatccaagacccttgatgcccaatatcattccaattggaggagtaaactgtgctcacaaggag
Tgu_5016v1 
atgcaggaagtggtggagaagctaagcgagagaggacacgaggtggtggtgctggttcccaaggtgagctggcagatggagacgacacaggcctacaaggtggtcacgtacccagtgaggcagaccctgggagagctggataacgccttccaggaatatgttgctgtgcacctgatgcagaagcctttccccctcaatgccctggcaatgtacaaggcctcggtgcatgttttcagcaccttctttgggcagtgcaaggacctgttccacagccaggagaccctgcggttcctcaaccaaagcagctttgatgccatcctgacagatccagccttcatgtgtggggccatcctggctcatcatctctctcttccctttgtgttcttcatgaggggatttggttgcaaccttcactttgcagccccacagtgcccaagccctccgtcctacaccccgagactcttcagcttcaactcggaccacatgaattttttccagagggtggaaaatgccctaattttactcctggagcttgagtactgtaacagtttctatgcagaagcgcttaagctttcctcagaagttcttcagagggatgtgtccctgatggaccttgtgaactctgctgccgtttggctcctgaggtttgactttgtgttcgagtacgtcagaccagtgatgcccaacatggtctttgtaggggggatcaactgtgctaagaagaaa
Tgu_5016v2 
atgcgcccagtagtggaaaaactccagcaaaagggacacgaggttgttgtggttgtaccctcaaccagtctgtatatgaagtcaaaggaaaattatacagtcaaagtgtatccagtaccttacacagatgaatacttgggtgaaatactaaaggccttagttaatgcccattttatggaacagtctgttttgaatgttgttcttaccttgtatcaagtcatgatagaaatcccctccgtcttcttcaccaactgtaagagccttctgcagaacgaggagctgatgcagcacttgaaagagagcaaattcgacgtggttttcacagatcccatcctgatgtgtgggcccctggtggctgagtatctttctgttcctgctgtctacttcctgcggggctttccctgtggaatggattctgctgctacccagtgtccaagccctccttcctacgtccccaggttattcttggataatacagacagcatgatgttttcccagcgggtgaagaacatgctggtcaatctgctggagctcttctactgtaagcctatttatgataactttgaagagcttgcatataaggttttcaaaaagaaagtgacagcgacagaactcctgagccgtggatccttctggctgatgagatacgattttgtgtttgagttcccgagaccagtgatgccaaacatggcttttattggagggattaactgtgttcagaagaat
Tgu_574755 
atgcgggaggggctggccctgctccagcagaagggacacgaggtggttgtgttggcatctgaagtcactttgcacgtcaaaccatcaaagaattttgtgatgaaaatatatccagtccccttcacacaggaagagatggacaatgcattcaaggcactttttaatatcacatttgaagaaggattttttctagaaagatattttaaagcatttgaagctatgaaaagattcactgattttgcgttctccagctgcagaagcctcctgcaaaacaaagagctcatcaggtaccttgaggagagcaagttcgatgccatccttacagaccctgtaataccttgtggggtgatcctggctgagcatctttcacttccttctgtgtatttcttacggggaatcccatgtgggttggattttgaagccactcagtgtcccaatcctccttcctatgtgcccaggggattttcccaatttacagaccacatgacctttttccagcgggtgaagaatctgctctttgacacccaaaaccttttcctctgtgattttgcctttgaaccctactcaaaactggcctctgagttcctgcagcaagacgtgactgtgcaggatctcttacggaagggctcagtttggctcctgaggttggattttgtgcttgactatccaagacccttgatgcccaatatcattccaattggaggagcaaactgtgctcacaaggag
Tgu_574764 
atgcaggaattgctggtcctgctccagcagaagggacacgaggtggttgtggtggcacccgaagtctccttgcacatcaaaccctccaagaccattgtgatgaaaacataccctgtgcctttcactcaggaagagatggacaaagttttcaaagggtcagtaatggatttatttaaaggaggaccttttctggaaagagttattaggcagtaccaacaggcaaaaaagacctctgctctgttcctggccacctgcacacacttaatttacaacaaagagctcctcagctaccttgaggagagcaggtttgatgccatcctcacagaccctatcctcccctgtggggctatactagccaagtatctttccctaccttctgtgtatttcctgcagcaaattccatgtggtttggaatatcaagccacccagtgccccaatcccccttcctatgtccccagagtatttacagagcttacagaccacatgacctttctccagcgggtgaagaacatgctctatgacatcccaaattttttcctctgcgatgttgtcttccaaccttatgcagaactggcttcagaattcttcaagcaggaggtgactgtgccggatctcctgcgccaggcttccgtttggctcatgaaatatgactttgtttttgagtatccgcgccccatcatgcccaacatggtctatattggaggcatcaactgtctgcagaagaag
Tigu_20426 
atgcgcccggtcgtggagcggctcacgcagagaggacatgaactggtggttcttgcgccagagataagtttgcgaataacttcttcggccctttacaccacaaaaacatactccgtgtcctacagcagggactatgtggaggcagaatttaaaaagatgggctataaggttttcacacctcaagccttcttggaaaaa------------ttgcccagaatgacaaatattacagcaatgttttatgattcttgcaaacgccttctggctgacaaacagctgatcaagtaccttgaagaaagcaaattcgatgccgtctttatggatccttttttcccgtgtggccagatagtggccgaatatctctccgtaccttctgtgtacctcctgcggggacttccatgcagcttagacttccatgctacgctctgtccaaatcctccttcttacgttccccagttcttcacccgctacacagatctcatgacgtttccccagcgcgtgcacaacttggtatttagcttgagcagctctctggtttgctttcttctttactcaccatacgatcgtttgatcaaagagttcctccaacgagaggtaacattgcttgagcttttaagccatgcagccatttggctcatgaaatttgattttgtgttcgagtaccccaggcctgtaatgcccaacatggtttttattggaggcataagctgcactcaggaaaga
Tigu_20428 
atgcgtgtggtcgcggagaaactctgggaaaggggacatgatatcgttgcagtaattccagaagcctctttgctcatgaaaagctcagaaaatttcaccatcaaaacatactctgttccttactcgcaggaatctttggatagacattacaattccattggtaaagactcctttcttaaccttccccttctaggaaaacttacaattttattcaaaaatatgtcgaaagtgacgaccatgttctcttctacctgtcggcatctttttcatgatgaagagctaatgaaatacctccgggatagcaactttgatgccattttgatggatcctgtgttgccctgtggaccaatcgttgctgaatttctctctctcccttcagtgtacttcatgcgtggtcttccctgtggcttagactacagcgctgcccagtgtcccaatcctccttcgtacgtgccgaaatttttctcacacagttcagaccatatgacatttagagagcgtgtgaataacttcctgattggttttctggagattataccttgctatctgctctattacaaatatgagaacttggcacgtgagcttcttcagagagacgtaacactgttggaactgtttagcaaagcatccatttggctcatgagatatgactttatttttgagtatccacgcccaataatgccaaatatgttctatattggaggcatcaactgtatgcagaagaaa
Tigu_22835 
atgcgctcgttagtggagaaacttcagcaaaagggacatgaagctgttgtgctagtaccatcaacaagtttgtttatgaagccaaaggagaactatacattgaaagtatatccaataccttttgcggatgaacacttagctcttacactgaattcatttattaatgttcatttcatcaaacaatctgttttgaatattattcttacaatgtatcaaagcgtattagatatttccaagttctattttgccatttgtgagagccttctgcacaatgaaggcttgatgcaggagctgaaggagaccaaatttgatgtgattcttacagatccaattctgatgtgtggaccggtaattgctgagtatctttccattccttctgtctatttcttgaggggatttccgtgtggtttggattttgaagctacccagtgtccacatcctccttcctatgtccccagattattcctgaataattcagatcacatgacattttctcagcgtgtgaagaacttgctggtcagtatgctggagcttttttactgtcagccaattttcagtcccattgaagaacttgcacgtgaaattcttcagaagaaagtgactgctacagagcttctaagacatggatctgtttggctaatgaggtacgattttgtgtttgagttcccgaggccagtgatgccaaacatggtttttattggaggcataaactgtgaaaagaaggaa
frog_1A6   
ATGCGTGTGTTGGTGGACAGGTTAGCACAAAGGGGTCACTATATTGTCGTGGCCATCCCAGAAGTCAATATGCTTTTCAAGGATTTAGATAATTACAAAGTGAAAACATTCTCTTCGCCTTACAGCAAAGACGTTTTGGAAAACCGCATGAGGCGTATGAACCAAGAAATATTTGTAGACCGGATTCTTACAGAGAAGATTACATTCTGGTATGAAAGCATGTCAAACGCTACACAGTGGGTTGTGAGTGCGTGTCAGCACTTCCTGCAGAACTCGACCCTCATTAGGGAACTGGAGAAGGAACATTTTGACGCTATGCTAACTGACTCAGTTTTCCCATGTGGTGAGATAGTCGCTGAACACCTTTCCATCCCTTCTGTGTCCTTCATGAGGGGGACTATATTTGGGATGGACCAAATAGCTTCTCAGACCCCTAGTCCTCCCTCCTATGTACCCAGGATGTTCACTGTGTATACAGACAATATGTCTTTCAGCCAGAGGGTGAAGAACTTCCTTATCCACTCCCTGGAACATATCGTTTGCCATATTTTTTATTATCCATATGCACAGATGGCTTCAGATTTTTTGAAAAAAGAAGTTACTGCTATGAGTCTTTTCAGCCGTACTTCCATTTGGCTGATGAGGTATGACTTTGTCTTTGAATTTCCCAGGCCCATAATGCCAAATGTGATTTTAATTGGAGGCATCAACTGTGCCAAGCAGAAG
frog_1L1   
ATGAGGATACTTGTAGAGAGCTTGGGGCAGAGGGGCAATCAGGTTGTGGTACTGGCCCCTCACAGCAACATTCATATACATCCTTCAGAGAACTACATCCTAAGGACATACCCGGTGCCATACAGTAAGGAGCTTCTGAAAGAACAAATGGTGAAATCTGCCAATGATGTGTTTACTAAGAGACCACTTCTGGACAAAATAACAAATATGTACCAAAGGATAACCAATGTCACAGGAATAGTGTTCTCTGCGTGCCAGCACCTTCTGCACAGTAAGGAGATTATGCAAGAACTCCAGGAATCTGCATTTGATGCTGCTTTAATAGATCCTTTTTTTCCTTGTGGCATGATTGTGGCTGAGTATCTCCATCTGCCTTCTGTGTATTTACTTTATGGTCTTCCATGTGGCATTGACCGTCTGGCCACACAGTGTCCAAGTCCCCTTTCTTATGTGCCCAGGCATTTCACTGGGAATACTGACCACATGAGCTTTCCACAAAGGCTAAAGAACGCTCTGCTGTGGCCAGTGGATACCTTTCTCTGTAATCTTCTCTATTCCCCCTATGCCCAACTAGCCTCAGAGTTCCTGCACAGGGAAATGACCATTCTGCAGCTTTACAGTCAGACGTCCGTTTGGCTGATGAAAACTGACTTCGTTTTTGATTACCCTCGACCACTAATGCCAAACATGGTATTTGTTGGGGGTATTAATTGTGTAGGTGAGCAG
human_1A10 
ATGCAGTCGGTGGTGGAGAAACTTATCCTCAGGGGGCATGAGGTGGTTGTAGTCATGCCAGAGGTGAGTTGGCAACTGGAAAGATCACTGAATTGCACAGTGAAGACTTACTCAACCTCGTACACTCTGGAAGATCAGAACCGGGAATTCATGGTTTTCGCCCATGCTCAATGGAAAGCACAGGCA---CAAAGTATATTTTCTCTATTAATGAGTTCATCCAGTGGTTTTCTTGACTTATTTTTTTCGCATTGCAGGAGTTTGTTTAATGACCGAAAATTAGTAGAATACTTAAAGGAGAGTTCTTTTGATGCAGTGTTTCTGGATCCTTTTGATACCTGTGGCTTAATTGTTGCTAAATATTTCTCCCTCCCCTCTGTGGTCTTCACCAGGGGAATATTTTGCCACCATCTTGAAGAAGGTGCACAGTGCCCTGCTCCTCTTTCCTATGTCCCCAATGATCTCTTAGGGTTCTCAGATGCCATGACTTTCAAGGAGAGAGTATGGAACCACATCGTGCACTTGGAGGACCATTTATTTTGCCAGTATCTTTTTAGAAATGCCCTAGAAATAGCCTCTGAAATTCTCCAAACCCCTGTCACGGCATATGATCTCTACAGTCACACATCAATTTGGTTGTTGCGAACGGACTTTGTTTTGGACTATCCCAAACCCGTGATGCCCAACATGATCTTCATTGGTGGTATCAACTGTCATCAGGGAAAG
human_1A7  
ATGCAGTCGGTGGTGGAGAAACTCATCCTCAGGGGGCATGAGGTGGTCGTAGTCATGCCAGAGGTGAGTTGGCAACTGGGAAGATCACTGAATTGCACAGTGAAGACTTACTCAACCTCATACACTCTGGAGGATCAGGACCGGGAGTTCATGGTTTTTGCCGATGCTCGCTGGACG---GCACCATTGCGAAGTGCATTTTCTCTATTAACAAGTTCATCCAATGGTATTTTTGACTTATTTTTTTCAAATTGCAGGAGTTTGTTTAATGACCGAAAATTAGTAGAATACTTAAAGGAGAGTTGTTTTGATGCAGTGTTTCTCGATCCTTTTGATGCCTGTGGCTTAATTGTTGCCAAATATTTCTCCCTCCCCTCTGTGGTCTTCGCCAGGGGAATATTTTGCCACTATCTTGAAGAAGGTGCACAGTGCCCTGCTCCTCTTTCCTATGTCCCCAGACTTCTCTTAGGGTTCTCAGACGCCATGACTTTCAAGGAGAGAGTATGGAACCACATCATGCACTTGGAGGAACATTTATTTTGCCCCTATTTTTTCAAAAATGTCTTAGAAATAGCCTCTGAAATTCTCCAAACCCCTGTCACGGCATATGATCTCTACAGCCACACATCAATTTGGTTGTTGCGAACTGACTTTGTTTTGGAGTATCCCAAACCCGTGATGCCCAATATGATCTTCATTGGTGGTATCAACTGTCATCAGGGAAAG
human_1A8  
ATGCAGTCGGTGGTGGAGAAACTTATCCTCAGGGGGCATGAGGTGGTTGTAGTCATGCCAGAGGTGAGTTGGCAACTGGGAAAATCACTGAATTGCACAGTGAAGACTTACTCAACCTCATACACTCTGGAGGATCTGGACCGGGAATTCATGGATTTCGCCGATGCTCAATGGAAAGCACAA---GTACGAAGTTTGTTTTCTCTATTTCTGAGTTCATCCAATGGTTTTTTTAACTTATTTTTTTCGCATTGCAGGAGTTTGTTTAATGACCGAAAATTAGTAGAATACTTAAAGGAGAGTTCTTTTGATGCGGTGTTTCTTGATCCTTTTGATGCCTGTGGCTTAATTGTTGCCAAATATTTCTCCCTCCCCTCTGTGGTCTTCGCCAGGGGAATAGCTTGCCACTATCTTGAAGAAGGTGCACAGTGCCCTGCTCCTCTTTCCTATGTCCCCAGAATTCTCTTAGGGTTCTCAGATGCCATGACTTTCAAGGAGAGAGTACGGAACCACATCATGCACTTGGAGGAACATTTATTTTGCCAGTATTTTTCCAAAAATGCCCTAGAAATAGCCTCTGAAATTCTCCAAACACCTGTCACAGCATATGATCTCTACAGCCACACATCAATTTGGTTGTTGCGAACAGACTTTGTTTTGGACTATCCCAAACCCGTGATGCCCAATATGATCTTCATTGGTGGTATCAACTGCCATCAGGGAAAG
human_1A9  
ATGAGGTCGGTGGTGGAGAAACTCATTCTCAGGGGGCATGAGGTGGTTGTAGTCATGCCAGAGGTGAGTTGGCAACTGGGAAGATCACTGAATTGCACAGTGAAGACTTATTCAACTTCATATACCCTGGAGGATCTGGACCGGGAGTTCAAGGCTTTTGCCCATGCTCAATGGAAAGCACAA---GTACGAAGTATATATTCTCTATTAATGGGTTCATACAATGACATTTTTGACTTATTTTTTTCAAATTGCAGGAGTTTGTTTAAAGACAAAAAATTAGTAGAATACTTAAAGGAGAGTTCTTTTGATGCAGTGTTTCTCGATCCTTTTGATAACTGTGGCTTAATTGTTGCCAAATATTTCTCCCTCCCCTCCGTGGTCTTCGCCAGGGGAATACTTTGCCACTATCTTGAAGAAGGTGCACAGTGCCCTGCTCCTCTTTCCTATGTCCCCAGAATTCTCTTAGGGTTCTCAGATGCCATGACTTTCAAGGAGAGAGTACGGAACCACATCATGCACTTGGAGGAACATTTATTATGCCACCGTTTTTTCAAAAATGCCCTAGAAATAGCCTCTGAAATTCTCCAAACACCTGTTACGGAGTATGATCTCTACAGCCACACATCAATTTGGTTGTTGCGAACGGACTTTGTTTTGGACTATCCCAAACCCGTGATGCCCAACATGATCTTCATTGGTGGTATCAACTGCCATCAGGGAAAG
human_1A6  
ATGAAGGATATAGTTGAGGTTCTCAGTGACCGGGGTCATGAGATTGTAGTGGTGGTGCCTGAAGTTAATTTGCTTTTGAAAGAATCCAAATACTACACAAGAAAAATCTATCCAGTGCCGTATGACCAAGAAGAGCTGAAGAACCGTTACCAATCATTTGGAAACAATCACTTTGCTGAGCGATCATTCCTAACTGCTCCTCAGACAGAGTACAGGAATAACATGATTGTTATTGGCCTGTACTTCATCAACTGCCAGAGCCTCCTGCAGGACAGGGACACCCTGAACTTCTTTAAGGAGAGCAAGTTTGATGCTCTTTTCACAGACCCAGCCTTACCCTGTGGGGTGATCCTGGCTGAGTATTTGGGCCTACCATCTGTGTACCTCTTCAGGGGTTTTCCGTGTTCCCTGGAGCATACATTCAGCAGAAGCCCAGACCCTGTGTCCTACATTCCCAGGTGCTACACAAAGTTTTCAGACCACATGACTTTTTCCCAACGAGTGGCCAACTTCCTTGTTAATTTGTTGGAGCCCTATCTATTTTATTGTCTGTTTTCAAAGTATGAAGAACTCGCATCAGCTGTCCTCAAGAGAGATGTGGATATAATCACCTTATATCAGAAGGTCTCTGTTTGGCTGTTAAGATATGACTTTGTGCTTGAATATCCTAGGCCGGTCATGCCCAACATGGTCTTCATTGGAGGTATCAACTGTAAGAAGAGGAAA
human_1A1  
ATGCTTGGGGCCATCCAGCAGCTGCAGCAGAGGGGACATGAAATAGTTGTCCTAGCACCTGACGCCTCGTTGTACATCAGAGACGGAGCATTTTACACCTTGAAGACGTACCCTGTGCCATTCCAAAGGGAGGATGTGAAAGAGTCTTTTGTTAGTCTCGGGCATAATGTTTTTGAGAATGATTCTTTCCTGCAGCGTGTGATCAAAACATACAAGAAAATAAAAAAGGACTCTGCTATGCTTTTGTCTGGCTGTTCCCACTTACTGCACAACAAGGAGCTCATGGCCTCCCTGGCAGAAAGCAGCTTTGATGTCATGCTGACGGACCCTTTCCTTCCTTGCAGCCCCATCGTGGCCCAGTACCTGTCTCTGCCCACTGTATTCTTCTTGCATGCACTGCCATGCAGCCTGGAATTTGAGGCTACCCAGTGCCCCAACCCATTCTCCTACGTGCCCAGGCCTCTCTCCTCTCATTCAGATCACATGACCTTCCTGCAGCGGGTGAAGAACATGCTCATTGCCTTTTCACAGAACTTTCTGTGCGACGTGGTTTATTCCCCGTATGCAACCCTTGCCTCAGAATTCCTTCAGAGAGAGGTGACTGTCCAGGACCTATTGAGCTCTGCATCTGTCTGGCTGTTTAGAAGTGACTTTGTGAAGGATTACCCTAGGCCCATCATGCCCAATATGGTTTTTGTTGGTGGAATCAACTGCCTTCACCAAAAT
human_1A3  
ATGCGGGAGGTCTTGCGGGAGCTCCATGCCAGAGGCCACCAGGCAGTGGTCCTCACCCCAGAGGTGAATATGCACATCAAAGAAGAGAACTTTTTCACCCTGACAACCTATGCCATTTCGTGGACCCAGGATGAATTTGATCGCCATGTGCTGGGCCACACTCAACTGTACTTTGAAACAGAACATTTTCTGAAGAAATTTTTCAGAAGTATGGCAATGTTGAACAATATGTCTTTGGTCTATCATAGGTCTTGTGTGGAGCTACTACATAATGAGGCCCTGATCAGGCACCTGAATGCTACTTCCTTTGATGTGGTTTTAACAGACCCCGTTAACCTCTGCGCGGCAGTGCTGGCTAAGTACCTGTCGATTCCTACTGTGTTTTTTTTGAGGAACATTCCATGTGATTTAGACTTTAAGGGCACACAGTGTCCAAACCCTTCCTCCTATATTCCTAGATTACTAACAACCAATTCAGACCACATGACATTCATGCAAAGGGTCAAGAACATGCTCTACCCTCTGGCCCTGTCCTACATTTGCCATGCTTTTTCTGCTCCTTATGCAAGCCTTGCCTCTGAGCTTTTTCAGAGAGAGGTGTCAGTGGTGGATATTCTCAGTCATGCATCTGTGTGGCTGTTCCGAGGGGACTTTGTGATGGACTACCCCAGGCCAATCATGCCCAACATGGTCTTCATTGGGGGCATCAACTGTGCCAACAGGAAG
human_1A5  
ATGCGGGAGGCCTTGCGGGACCTCCATGCGAGAGGCCACCAGGTGGTGGTCCTCACCCTGGAGGTGAATATGTACATCAAAGAAGAGAACTTTTTCACCCTGACAACGTATGCCATTTCATGGACCCAGGACGAATTTGATCGCCTTTTGCTGGGTCACACTCAATCGTTCTTTGAAACAGAACATCTTCTGATGAAATTTTCTAGAAGAATGGCAATTATGAACAATATGTCTTTGATCATACATAGGTCTTGTGTGGAGCTACTGCATAATGAGGCCCTGATCAGGCACCTGCATGCTACTTCCTTTGATGTGGTTCTAACAGACCCCTTTCACCTCTGCGCGGCGGTGCTGGCTAAGTACCTGTCGATTCCTGCTGTGTTTTTCTTGAGGAACATTCCATGTGATTTAGACTTTAAGGGCACACAGTGTCCAAACCCTTCCTCCTATATTCCTAGATTACTAACGACCAATTCAGACCACATGACATTCCTGCAAAGGGTCAAGAACATGCTCTACCCTCTGGCCCTGTCCTACCTTTGCCATGCTGTTTCTGCTCCTTATGCAAGCCTTGCCTCTGAGCTTTTTCAGAGAGAGGTGTCAGTGGTGGATCTTGTCAGCCATGCATCTGTGTGGCTGTTCCGAGGGGACTTTGTGATGGATTACCCCAGGCCGATCATGCCCAACATGGTCTTCATTGGGGGCATCAACTGTGCCAACGGGAAG
human_1A4  
ATGCGGGAGGCCTTGCGGGAGCTCCATGCCAGAGGCCACCAGGCGGTGGTCCTCACCCCAGAGGTGAATATGCACATCAAAGAAGAGAAATTTTTCACCCTGACAGCCTATGCTGTTCCATGGACCCAGAAGGAATTTGATCGCGTTACGCTGGGCTACACTCAAGGGTTCTTTGAAACAGAACATCTTCTGAAGAGATATTCTAGAAGTATGGCAATTATGAACAATGTATCTTTGGCCCTTCATAGGTGTTGTGTGGAGCTACTGCATAATGAGGCCCTGATCAGGCACCTGAATGCTACTTCCTTTGATGTGGTTTTAACAGACCCCGTTAACCTCTGTGGGGCGGTGCTGGCTAAGTACCTGTCGATTCCTGCTGTGTTTTTTTGGAGGTACATTCCATGTGACTTAGACTTTAAGGGCACACAGTGTCCAAATCCTTCCTCCTATATTCCTAAGTTACTAACGACCAATTCAGACCACATGACATTCCTGCAAAGGGTCAAGAACATGCTCTACCCTCTGGCCCTGTCCTACATTTGCCATACTTTTTCTGCCCCTTATGCAAGTCTTGCCTCTGAGCTTTTTCAGAGAGAGGTGTCAGTGGTGGATCTTGTCAGCTATGCATCCGTGTGGCTGTTCCGAGGGGACTTTGTGATGGACTACCCCAGGCCGATCATGCCCAACATGGTCTTCATTGGGGGCATCAACTGTGCCAACGGGAAG
anole_1A   
ATGAAACCGGTGCTGAAACAACTCAGGCAGAATGGGCATGAAATGGTAATCATTGCACCTGAAGTAAGTATCCACATCAAGCCAGAAGAGGATTTCACCTTAAAAACATATCCAGTCCCCTTCACTTCTGAAGAAATGAATGAAAATATTCAAAGCTTCAGTGATCATGTGTTTGAAGATGTTCCTTTTCTAGTTATGATTGCTAAGACATTTGAACTCATGAAAAAGTCATCTGCTATGTTCCTGGGAAGTTGTACACACTTACTGTATAATGAGGAATTGAAAATGTACTTCAGAGAGAACAAATTTGATGCCGTTTTTTCGGATCCTTTCTGGCCTTGTGGTCAGATTGTTGCAGAGTACCTTGAGATCCCTTCAGTATTTTTCTTGCGGGGAATTCCATGTGGATATGAATTTGAGGCTACTCAGTGTCCAAGGCCTCCTTCCTATGTTCCAAGAGGTTTCACAAGATATTCAGATCATATGACGTTTCCACAACGTGTGAAAAATATGCTGTTCCATTTCACCGAGTTCTTCCTTTGTAGTTCTGTTTACACTCCTTATGCAAAGCTTGCTTCTGAATTTCTACAAAGAGAAATGACTTTTGTTGAACTTGTAAGTAATGGATCTGTATGGCTGATACGAGAGGACTTGGCTTTTACTTATCCTAAACCACTGATGCCTAATATGATCATGATTGGAGGGATCAACTGTGCTGGCAAGAAG
mouse1A7c3 
ATGCAGACGGTTGTGGAGAAACTCCTTCACAAAGGCCATGAGGTCGTAGTGGTTGTTCCGGAGGTGAGTTGGCAGCTGACGAAACCATTGAATTTTGTAGTGAAAACATATGCAGTTTCTCATACGCAGGAGGATTTAAACCGGGAGTTCAAGATTTTTATTGATGCACAATGGAAAAGTCAGCAGGAGGGAGGAATACTTCCTCTGCTTGATTCTCCAGCCAAAGGTTTCTTCGAATTACTGTTTTCACACTGTAGGAGTTTGTTTAACGACAAGAAGTTAGTGGAATACTTGAAGCAGACTTCTTTTGATGCTGTGTTTCTGGATCCTTTCGATGTGTGCGGCTTAACTGTAGCCAAGTACTTTTCTCTCCCATCCGTGGTCTTCAGCAGAGGAATATTTTGTCATTATCTTGAAGATGCTGCCCAGTGCCCCAGTCCTCCTTCTTATATCCCCAGAATGCTCTTAAAATTCACAGACACCATGACTTTCAAGGAAAGAACTCGGAACCTTTTGGCCTACATGGGGGAGCGTGCATTTTGTCATAAGTTTTTCAAAAGTGCTGCAGATATTGCCTCTGAAGTTCTCCAGACCCCAGTGACTATGACAGACCTCTTCAGCCCAGTGTCCATTTGGTTGTTACGCACAGACTTTGTCTTGGAGTTCCCCAGACCTGTGATGCCCAATGTGATCTACATTGGTGGAATCAACTGCCACCAGGGAAAG
mouse_1A6a 
ATGAAGGAGATAGTAGAACATCTCAGTGAACGAGGACATGACATTATGGTCCTAGTGCCAGAAGTCAATTTGCTTTTGGGAGAATCCAAATACTACAGGAGGAAAATCTTCTCAGTTACCTACAGCCTAGAAGAACTGCAGACCCGTTTTCGCACCTTTGGAAACAACCACTTTCTTCCCGGTGCCTCCCTGATGGGTCCTCTAAGAGAGTACAGGAACAACATGATTGTCGTGGACATGTTCTTTTCCAACTGCCAGAGCCTCCTGAAGGACTCTGCCACCCTCAGCTTCCTCAGGGAGAACAAGTTTGATGCTCTGTTCACAGACCCAGCCATGCCCTGTGGTGTGATCCTGGCTGAGTATCTCAACCTGCCCTCTGTCTACCTCTTCAGAGGTTTCCCATGCTCTCTGGAACACATGCTTGGTCAAAGCCCAAGCCCTGTGTCCTATGTGCCCAGATTCTACACCAAATTCTCAGACCACATGACGTTTCCCCAACGGCTGGCCAACTTCATTGTTAACATCTTGGAAAACTACCTATATTATTGTCTGTATTCAAAGTATGAAATCATTGCCTCAGACCTCCTCAAGAGAGATGTGTCCCTACCTTCCTTA---CACCAGAATTCTCTGTGGCTGTTACGGTACGATTTTGTGTTCGAATATCCCAGGCCGGTCATGCCCAACATGATCTTCCTAGGAGGGATCAACTGTAAGAAGAAGGGA
mouse1A7c1 
ATGAAGGAGATAGTAGAACATCTCAGTGAACGAGGACATGACATTATGGTCCTAGTGCCAGAAGTCAATTTGCTTTTGGGAGAATCCAAATACTACAGGAGGAAAATCTTCTCAGTTACCTACAGCCTAGAAGAACTGCAGACCCGTTTTCGCACCTTTGGAAACAACCACTTTCTTCCCGGTGCCTCCCTGATGGGTCCTCTAAGAGAGTACAGGAACAACATGATTGTCGTGGACATGTTCTTTTCCAACTGCCAGAGCCTCCTGAAGGACTCTGCCACCCTCAGCTTCCTCAGGGAGAACAAGTTTGATGCTCTGTTCACAGACCCAGCCATGCCCTGTGGTGTGATCCTGGCTGAGTATCTCAACCTGCCCTCTGTCTACCTCTTCAGAGGTTTCCCATGCTCTCTGGAACACATGCTTGGTCAAAGCCCAAGCCCTGTGTCCTATGTGCCCAGATTCTACACCAAATTCTCAGACCACATGACGTTTCCCCAACGGCTGGCCAACTTCATTGTTAACATCTTGGAAAACTACCTATATTATTGTCTGTATTCAAAGTATGAAATCATTGCCTCAGACCTCCTCAAGAGAGATGTGTCCCTACCTTCCTTA---CACCAGAATTCTCTGTGGCTGTTACGGTACGATTTTGTGTTCGAATATCCCAGGCCGGTCATGCCCAACATGATCTTCCTAGGAGGGATCAACTGTAAGAAGAAGGGA
mouse_1A6b 
ATGAAGGAGATAGTGGAGCATCTCAGTGAACGAGGACATGACATTGTGGTCCTAGTGCCAGAAGTCAATTTGCTTTTGGGAGAATCCAAATACTACAGGAGGAAAATTTTCTCAGTTCCCTACAGCCTAGAAGAACTACAGACCCGTTTTCGCACCTTTGGACGCAACCAGTTTGTTCCTGGTGCCCCCCTGATGGGTCCTCTAAGAGAGTACAGGAACAGCATGCTTACATTGGAGATGTTCTTTTCCAACTGCCAGAGCCTCCTGAAGGACTCTGCCACCCTCAGCTTCCTCAGGGAGAACAAGTTTGATGCTCTGTTCACAGACCCAGCCATGCCCTGTGGTGTGATCCTGGCTGAGTATCTCAACCTGCCCTCTGTCTACCTCTTCAGAGGTTTCCCATGCTCTCTGGAACACATGCTTGGTCAAAGCCCAAGCCCTGTGTCCTATGTGCCCAGATTCTACACCAAATTCTCAGACCACATGACATTTCCCCAACGGCTGGCCAACTTCATTGTTAACATCTTGGAAAACTACCTATATTATTGTCTGTATTCAAAGTATGAAATCATTGTCACAGACCTCCTCAAGAGAGATGTGTCCCTACCTTCCTTA---CACCAGAATTCTCTGTGGCTGTTACGGTACGATTTTGTGTTCGAATATCCCAGGCCAATCATGCCCAACATGATCTTCATTGGAGGGATCAACTGTAAGAAGAAGGGA
mouse_1A1  
ATGCTTGGAGTTATTCAGCAGCTCCAGCAGAAGGGGCACGAAGTTGTGGTCATAGCACCTGAAGCCTCAATACACATAAAAGAAGGATCATTTTACACTCTGAGGAAGTTCCCTGTGCCATTCCAGAAGGAAAATGTGACAGCTACTTTGGTGGAACTTGGACGGACTGCCTTTAATCAAGATTCTTTTCTGCTGCGCGTGGTCAAAATATATATGAAAGTCAAAAGGGATTCCAGTATGCTCCTAGCTGGCTGCTCCCACCTGCTGCACAATGCCGAGTTTATGGCCTCTCTGGAAGAAAGTCACTTTGATGCTCTGCTGACAGACCCTTTCCTTCCCTGTGGCTCCATTGTGGCCCAGTACCTGACTGTGCCCACTGTGTACTTCTTGAATAAATTGCCATGCAGCCTGGATTCAGAAGCTACCCAATGCCCCGTCCCATTGTCCTACGTGCCCAAGAGTTTGTCTTTCAACTCAGACCGCATGAACTTCCTACAGCGAGTGAAGAACGTGCTCCTGGCCGTGTCAGAGAACTTTATGTGCAGAGTGGTTTATTCCCCCTATGGGTCACTTGCCACTGAAATCTTACAGAAAGAAGTGACTGTCCAGGATCTTCTGAGCCCTGCATCTATCTGGCTGATGAGAAGTGACTTTGTGAAAGATTACCCCAGGCCCATCATGCCCAACATGGTTTTTATTGGTGGTATAAATTGCCTTCAGAAAAAG
mouse_1A2  
ATGAGGGATGTTGTGCGGGAGCTCCACGCCCGAGGTCACCAGACTGTGGTCCTGGCTTCAGAGGTGACTGTGCACATCAAAGGAGAAGACTTCTTCACCCTCAAAACCTATGCCTTTCCATATACCAAGGAAGAATATCAGCAAGAAATACTGAGCGACATTGAGAAGACCTTTAAAACACAACATTTTGTGAAGGCCTTTTTTGAAACTACAGCATCTATAAGAAACTTTTTTGACCTCTACTCAAATTCTTGTATAGCTTTATTGCACAATAAGATGCTGATCCAGCAACTGAATTCCAGTTTTTTTGATGTGATCTTAACAGACCCCATTTTCCCCTGTGGAGCAGTACTGGCCAAGTACCTACAGATTCCTGCTGTGTTTATTCTGCGTTCTCTTTCCTGTGGCATAGAATATGAGGCCACACAATGTCCAAATCCTTCCTCTTATATTCCGAACCTACTCACAAGGCTTTCTGACCACATGGACTTCCTGCAAAGGGTCCAGAACATGCTGTACTATCTGGTCCTGAAGTACATTTGCCGTTTATCAATCACTCCCTATGAAAGCCTGGCCTCTGAGCTTTTGCAGAGAGAAGTATCCTTAGTGGAGGTTCTCAGCCATGCATCCGTGTGGCTGTTCCGAGGGGACTTTGTACTCGACTACCCCAGGCCCATCATGCCTAACATGGTCTTCATTGGGGGCATAAACTGTGTTACCAAGAAG
mouse_1A5  
ATGAGGGATGTTGTGAGAGAGCTCCACGCCCAAGGTCACCAGACTGTGGTCCTGGCTCCAGAGGTGAACATGCGCATCAAAGAAGAGGACTTTTTCACTTTCAAAGTCTATGCCGTTCCCTATACAAGACAAGAATTGGAAGAAATGATGGAAAACCTT---AAAGTGTTTTTTGACACAGGAAACTATATGAAGAAAATCTTTAAAACATCTGAGGCTTTGAGAAACATGTCAACCGTTCTCTTAAAGACTTGTACAAATATATTGCACAACGAGTCCCTGCTCCACCACCTGAATTCCAGCTCCTTTGATGTAGTCTTTACAGATCCCGTGTTTCCCTGTGGGGCATTGTTGGCCAAGTACTTAGGTATTCCTGCTGTGTTCTTTCTACGATACATCCCCTGTGGCATAGAATATGAGGCCACACAGTGTCCAAGCCCTTCCTCTTATATTCCGAACCTATTCACAAGGCTTTCCGACCACATGGACTTCCTGCAAAGGGTCCAGAACATGCTGTACCATCTGGTCTTGAAGTACATTTGCCATTTATTGATCACTCCCTATGAAAGCCTGGCCTCTGAGCTTTTTCAGAGAGAAGTGTCCTCAGTGGAGCTTTTCAGCTATGCATCCGTGTGGCTGTTCCGAGGGGACTTTGTACTCGACTACCCCAGGCCCATCATGCCTAACATGGTCTTCATTGGGGGCATAAACTGTGTTACCAAGAAG
