# Supplementary material for: The evolution of UDP-glycosyl/glucuronosyltransferase 1E (UGT1E) genes in bird lineages is linked to feeding habits but UGT2 genes is not
Source: PLoS One. 2018 Oct 31;13(10):e0205266. doi: 10.1371/journal.pone.0205266 (PMC6209164; doi:10.1371/journal.pone.0205266)
Supplement: S2 Data — (ZIP) [file pone.0205266.s010.zip › S2DATA_tree.nwk]

(frog_1A6:0.50941812,frog_1L1:0.42960021,((((((((((((Afo_472708:0.013110009999999894,Pad_320840:0.008214034000000092):0.018327839999999984,(Bre_298483:0.04139881999999995,Ehe_0886v1:0.05741756999999992):0.010614410000000074):0.008297245999999925,(((((Avi_873404:0.06147685000000003,Cpe_005892:0.12752699999999995):0.0479497900000001,(Brh_143559:0.06017538,Mnu_946158:0.13936149999999992):0.03023873999999993):0.016377059999999943,(((Can_495025:0.01902019999999993,Can_495028:0.018058059999999987):0.10219120000000004,((Cbr_743422:0.04139226000000007,(Gfo_1033v1:0.05202682000000003,Tgu_5016v1:0.07004673000000006):0.013017980000000096):0.051343169999999994,(Mvi_084458:0.02179221000000009,(Mvi_084459:0.018124709999999933,Mvi_087228:0.00812580400000007):0.021265539999999916):0.06794236999999992):0.060569400000000106):0.020330139999999997,Ccr_695886:0.09786827999999992):0.026408409999999938,((((Gga_942503:0.024689780000000106,Mga_726367:0.04784948):0.04391433,(Gga_289256:0.044138699999999975,Mga_713215:0.11464959999999991):0.03574680000000008):0.019758369999999914,Gga_289254:0.03348397000000003):0.06897559999999991,(Ter_982045:0.048470840000000015,Ter_982048:0.026411839999999964):0.08545570000000002):0.027260229999999996):0.019991840000000094,Ldi_952178:0.048271010000000114):0.019350999999999896,((Cli_509223:0.03251146999999999,Cli_509234:0.019339420000000107):0.07914278999999991,(Oho_944782:0.13183769999999995,Pgu_079180:0.14186239999999994):0.034102070000000095):0.03352377999999989,Cpe_005905:0.1720389,Sca_681811:0.1371834999999999):0.024367150000000004,Fgl_585081:0.03443226999999993,Gst_810013:0.017794620000000094,Hal_917854:0.01263879999999995,Ple_297370:0.0458624700000001,Tal_971279:0.046654799999999996):0.014536019999999983,(Ega_4698v1:0.02159923000000008,Fpe_304867:0.12148179999999997,Pca_511506:0.03249261999999997):0.01227346000000007):0.009655559000000036,(Cvo_885819:0.02278288000000006,Pcr_492756:0.036760029999999944):0.007999926999999962):0.03328923000000006,Muni_89092:0.08378799999999997):0.04219108999999999,Nno_023200:0.12306529999999993):0.15568380000000004,(((human_1A10:0.044446530000000095,human_1A7:0.01347937999999993):0.015214159999999977,human_1A8:0.01087214999999997,human_1A9:0.031382749999999904):0.12857399999999997,mouse1A7c3:0.16735480000000003):0.3913822):0.14193440000000002,((((Cbr_743417:0.023702279999999964,Gfo_1033v2:0.07599580000000006):0.019203349999999952,Tgu_5016v2:0.0412298499999999):0.05525157999999997,Mvi_929275:0.14622939999999995):0.05386933000000016,((((Cli_509221:0.09941017000000008,Pcr_492757:0.05389255000000004):0.011853939999999952,Gga_289251:0.1222882999999999):0.022489720000000046,((Ega_4698v2:0.05943655999999997,Mun_129913:0.2130664):0.04637424999999995,Fgl_575107:0.023750919999999898):0.010154559999999924):0.03904441000000003,(Sca_681816:0.12308760000000007,Tigu_22835:0.10776690000000011):0.043920700000000146):0.04299235000000001):0.2043603999999999):0.04458845,(human_1A6:0.10872919999999997,((mouse_1A6a:0.003152986999999996,mouse1A7c1:0.0033425199999999045):0.01966369000000001,mouse_1A6b:0.017691459999999992):0.21466509999999994):0.3549549000000001):0.04443606,(((((Avi_5574v2:0.07995427,Cst_207242:0.05150784999999991):0.020267889999999955,((Bre_304980:0.03440533999999995,Cpe_005871:0.11013359999999994):0.015570249999999897,Can_495032:0.07627330999999993):0.014012040000000114,((Cbr_743423:0.03679005999999996,Gfo_311036:0.05422817000000002):0.07576655999999993,Mun_129923:0.09235651000000011):0.04813939999999994,(Hal_914114:0.003841410000000156,Hle_577904:0.0035252199999999956):0.019476489999999957):0.022207479999999835,Cma_118886:0.029851719999999915):0.028988040000000215,Cli_509232:0.08478219000000009):0.04983081,Tigu_20428:0.1502112000000002):0.1782672999999999):0.062325359999999996,((Ach_082511:0.049990750000000084,(Apl_102405:0.07553425999999996,(Sca_681810:0.056372989999999845,Tigu_20426:0.11806539999999988):0.043184270000000025):0.02576493999999996,Brh_139391:0.05621797000000006,Can_504311:0.06578813000000006,((Cbr_640710:0.09504966000000015,Mvi_084478:0.11636690000000005):0.06730718000000002,Mnu_939992:0.18420639999999988):0.08199405000000004,((Cca_561283:0.056594800000000056,Ter_983267:0.03902766000000013):0.011426009999999875,Muni_92775:0.06954658000000014):0.01192236999999996,((Ccr_710010:0.05597493000000009,Nni_462116:0.025566650000000024):0.010803619999999903,(Cli_515858:0.0472322300000001,Pgu_079671:0.05048601000000019):0.023826029999999943,Ldi_959099:0.04059589000000008):0.011087260000000043,Cst_207243:0.06289717000000006,(Ega_634684:0.04332475000000002,Oho_932456:0.04310952000000001):0.01029469999999999,Fpe_244429:0.04403818999999998,Gst_810010:0.01545166000000009,Hle_577903:0.015575140000000154,Mga_0789v1:0.0937279499999999,(Mun_152710:0.05454566999999999,Nno_014204:0.042599000000000053):0.05283254999999998,Pca_515033:0.03414359,Pcr_491260:0.06035484000000002):0.2351991,(((Afo_472705:0.012985800000000047,Cvo_885822:0.03791375999999991,(Fpe_244455:0.03166786999999993,Muni_92774:0.03545876999999997):0.012395939999999994,((Hal_917852:0.0034447470000000813,Hle_577998:0.0034965680000000887):0.02571746000000008,((Mnu_939196:0.11177180000000009,Nno_014205:0.041243230000000075):0.02138076,Tal_971277:0.032609190000000066):0.01018074999999996):0.009085349999999881,Nni_462361:0.021242420000000095,Pgu_9179v1:0.07186446999999996,Ple_297369:0.03847213000000016):0.20697149999999986,((Apl_102407:0.1434629999999999,((Cvo_885821:0.02746971000000009,Pgu_9179v2:0.11456709999999992,Tal_971278:0.06617969999999995):0.021582210000000046,Mnu_939195:0.27248110000000003):0.026159379999999954,Sca_681813:0.07150336000000013):0.04967370000000004,(Gga_289249:0.037807020000000024,Mga_713223:0.03590523000000001):0.08511424999999995):0.16690319999999992):0.13076679999999996,((anole_1A:0.299285,((human_1A1:0.11745530000000004,mouse_1A1:0.21777559999999996):0.18627609999999994,(((human_1A3:0.03395613999999991,human_1A5:0.045637609999999995):0.02932286999999989,human_1A4:0.04053020000000007):0.15412669999999995,(mouse_1A2:0.14145019999999997,mouse_1A5:0.11607049999999997):0.09150088000000012):0.27147070000000006):0.09888210999999991):0.047304339999999945,(Sca_681809:0.1517065000000002,((((((Apl_102401:0.05241121999999998,(Gga_289255:0.024716059999999818,Mga_616846:0.04610089999999989):0.06772238000000019):0.044949130000000004,(Cbr_743418:0.07589146000000002,(Gfo_430457:0.03925948999999984,Tgu_574764:0.1479486000000001):0.03977801999999997):0.13615350000000004,Hal_915219:0.05305706999999993):0.020543729999999982,(Can_495031:0.08176585000000003,Cpe_005948:0.17308880000000015):0.08077808999999991,Cca_561284:0.12359900000000001,Cli_370671:0.1580013,Ehe_150885:0.04104063000000013,Tal_971286:0.09050691):0.023214620000000075,Cma_121854:0.0705104700000001,Ega_634682:0.02792634999999999,Ter_985882:0.14225830000000017):0.035404669999999694,((Apl_102402:0.11160110000000012,(Gga_289250:0.023634869999999975,Mga_713219:0.03911730000000002):0.08329523999999999):0.06854987000000001,((Bre_304981:0.1229587999999997,Fgl_575111:0.027319299999999824):0.00929751900000042,(Ldi_950501:0.057567839999999926,Ple_297368:0.04638914999999999):0.014193080000000302):0.025944469999999775,(Oho_943010:0.08773656000000019,Oho_3022v1:0.15314550000000016):0.08101009999999986):0.01743661999999979):0.03263383000000042,(((Avi_5574v1:0.10406070000000023,Cca_561288:0.09356907999999997):0.03181541999999982,((Cst_207244:0.1270484999999999,Cst_207245:0.0978647399999999):0.07773790999999997,(Fgl_575109:0.1056842,Ldi_952180:0.0460640699999999):0.01219017):0.022420789999999968,Ega_634683:0.054186120000000004,Pad_320772:0.15582529999999983):0.04148426000000005,Brh_143561:0.18069449999999998):0.04648828000000016,Brh_143562:0.07404293000000006,((Can_495029:0.025012900000000116,Can_495030:0.011688589999999888):0.20203229999999994,((Oho_943033:0.09075425999999998,Oho_943068:0.07547252999999987):0.019414209999999876,Oho_943044:0.08425941999999997):0.026630780000000076):0.019445500000000226,(Cca_561286:0.1523528999999999,Cca_561287:0.12659259999999994):0.05920444000000025,Ter_985787:0.14265070000000013,((((((((Ccr_709609:0.09598832000000002,Cma_121853:0.11152600000000001):0.030686750000000096,Cli_369284:0.11946710000000005):0.019246009999999814,Fgl_575110:0.08663131000000002):0.00980540600000035,Pad_323405:0.053388360000000246):0.011287249999999638,Cvo_885811:0.05050067999999985):0.012746830000000209,Ehe_150883:0.033352680000000134):0.017662829999999907,Ldi_950500:0.08314608000000012):0.014235820000000121,(((Gga_289252:0.05547785000000016,((Gga_289259:0.12821859999999985,Mga_713221:0.13296129999999984):0.036056050000000006,Mga_713218:0.06563078):0.03419626000000009):0.07277723999999997,(Gga_289253:0.05163432999999995,Mga_207360:0.0676232699999999):0.07422452000000002):0.08442852999999984,((Apl_102400:0.04810611999999992,Apl_102404:0.044037369999999854):0.05417386000000013,((Gfo_311035:0.06819942000000001,Tgu_190243:0.09935292999999978):0.07574484000000004,((((Cbr_743415:0.011523300000000347,(Cbr_743420:0.022344549999999685,Cbr_743421:0.029849909999999813):0.021037920000000376):0.06038423999999987,((Gfo_311030:0.06635676000000013,(Tgu_190170:0.018954180000000154,Tgu_574755:0.017384859999999946):0.05112143999999974):0.05072264000000004,(Gfo_311031:0.020111429999999597,Gfo_311032:0.03914369999999989):0.01580086000000014):0.023427540000000135):0.020113889999999746,Gfo_430460:0.10873189999999999):0.02024272000000016,Gfo_430461:0.03566314000000004,(Ach_081606:0.09719719000000016,(Mvi_919547:0.13576889999999997,Mvi_084480:0.06005889000000009):0.07086924999999988):0.03335233000000004):0.030365030000000015):0.08028616):0.031156010000000123):0.046366969999999785):0.013411099999999898):0.050358389999999975):0.1298942000000003):0.04007198000000001):0.05947230999999986):0.053436669999999964):0.08736067000000003);
