# Supplementary material for: The evolution of UDP-glycosyl/glucuronosyltransferase 1E (UGT1E) genes in bird lineages is linked to feeding habits but UGT2 genes is not
Source: PLoS One. 2018 Oct 31;13(10):e0205266. doi: 10.1371/journal.pone.0205266 (PMC6209164; doi:10.1371/journal.pone.0205266)
Supplement: S1 Table — Common name, scientific name, code used in this study, and ecological factors (feeding habit, habitat, and migration; based on Almeida et al. [27]). (CSV) [file pone.0205266.s011.csv]

Common name	Scientific name	name code	feeding habits	habitat	migration
Rifleman	Acanthisitta chloris	Ach	carnivorous	semi-moist	non-migratory
Mallard	Anas platyrhynchos	Apl	omnivorous	moist	migratory
Bar-tailed trogon	Apaloderma vittatum	Avi	carnivorous	semi-moist	non-migratory
Emperor penguin	Aptenodytes forsteri	Afo	carnivorous	moist	migratory
Grey-crowned crane	Balearica regulorum	Bre	omnivorous	moist	non-migratory
Rhinoceros hornbill	Buceros rhinoceros	Brh	omnivorous	semi-moist	migratory
Anna's hummingbird	Calypte anna	Can	omnivorous	semi-moist	migratory
Red-legged seriema	Cariama cristata	Ccr	carnivorous	semi-moist	non-migratory
Chimney swift	Chaetura pelagica	Cpe	carnivorous	semi-moist	migratory
Killdeer	Charadrius vociferus	Cvo	omnivorous	moist	migratory
McQueen's bustard	Chlamydotis macqueenii	Cma	omnivorous	dry	migratory
Speckled mousebird	Colius striatus	Cst	herbivorous	semi-moist	non-migratory
Pigeon	Columba livia	Cli	herbivorous	semi-moist	non-migratory
American crow	Corvus brachyrhynchos	Cbr	omnivorous	semi-moist	migratory
Common cuckoo	Cuculus canorus	Cca	carnivorous	semi-moist	migratory
Little egret	Egretta garzetta	Ega	carnivorous	moist	migratory
Sunbittern	Eurypyga helias	Ehe	carnivorous	moist	non-migratory
Peregrine falcon	Falco peregrinus	Fpe	carnivorous	semi-moist	migratory
Northern fulmar	Fulmarus glacialis	Fgl	carnivorous	moist	migratory
Chicken	Gallus gallus	Gga	omnivorous	semi-moist	non-migratory
Red-throated loon	Gavia stellata	Gst	carnivorous	moist	migratory
Medium ground-finch	Geospiza fortis	Gfo	herbivorous	semi-moist	non-migratory
White-tailed eagle	Haliaeetus albicilla	Hal	carnivorous	semi-moist	migratory
Bald eagle	Haliaeetus leucocephalus	Hle	carnivorous	semi-moist	migratory
Cuckoo-roller	Leptosomus discolor	Ldi	carnivorous	semi-moist	migratory
Golden-collared manakin	Manacus vitellinus	Mvi	herbivorous	semi-moist	non-migratory
Turkey	Meleagris gallopavo	Mga	omnivorous	semi-moist	non-migratory
Budgerigar	Melopsittacus undulatus	Mun	herbivorous	semi-moist	migratory
Carmine bee-eater	Merops nubicus	Mnu	carnivorous	dry	migratory
Brown mesite	Mesitornis unicolor	Muni	omnivorous	semi-moist	non-migratory
Kea	Nestor notabilis	Nno	omnivorous	semi-moist	non-migratory
Crested ibis	Nipponia nippon	Nni	carnivorous	moist	non-migratory
Hoatizin	Opisthocomus hoazin	Oho	herbivorous	semi-moist	non-migratory
Dalmatian pelican	Pelecanus crispus	Pcr	carnivorous	moist	migratory
White-tailed tropicbird	Phaethon lepturus	Ple	carnivorous	moist	migratory
Great cormorant	Phalacrocorax carbo	Pca	carnivorous	moist	migratory
Yellow-thoated sandgrouse	Pterocles gutturalis	Pgu	herbivorous	dry	migratory
Adelie penguin	Pygoscelis adeliae	Pad	carnivorous	moist	migratory
Common ostrich	Struthio camelus	Sca	herbivorous	dry	non-migratory
Zebra finch	Taeniopygia guttata	Tgu	herbivorous	semi-moist	non-migratory
Red-crested turaco	Tauraco erythrolophus	Ter	omnivorous	semi-moist	non-migratory
White-throated tinamou	Tinamus guttatus	Tigu	omnivorous	semi-moist	non-migratory
Barn owl	Tyto alba	Tal	carnivorous	semi-moist	migratory
