# Supplementary material for: The evolution of UDP-glycosyl/glucuronosyltransferase 1E (UGT1E) genes in bird lineages is linked to feeding habits but UGT2 genes is not
Source: PLoS One. 2018 Oct 31;13(10):e0205266. doi: 10.1371/journal.pone.0205266 (PMC6209164; doi:10.1371/journal.pone.0205266)
Supplement: S2 Table — Sequence data of avian UGT genes were obtained from GenBank. (CSV) [file pone.0205266.s012.csv]

Accession Number	Scientific Name	family	nomenclature_in_phylogram	remarks
XM_009073581.1	Acanthisitta chloris	1
XM_009081606.1	Acanthisitta chloris	1	UGT1E_group III-4
XM_009081765.1	Acanthisitta chloris	2	UGT2_group III
XM_009082510.1	Acanthisitta chloris	1
XM_009082511.1	Acanthisitta chloris	1	UGT1E_group I
XM_009084690.1	Acanthisitta chloris	1
XM_005011822.2	Anas platyrhynchos	2	UGT2_group II
XM_013092291.1	Anas platyrhynchos	2	UGT2_group I & UGT2_group III	containing 2 exon1s
XM_013102400.1	Anas platyrhynchos	1	UGT1E_group III-4a
XM_013102401.1	Anas platyrhynchos	1	UGT1E_group III-1
XM_013102402.1	Anas platyrhynchos	1	UGT1E_group III-2
XM_013102403.1	Anas platyrhynchos	1
XM_013102404.1	Anas platyrhynchos	1	UGT1E_group III-4b
XM_013102405.1	Anas platyrhynchos	1	UGT1E_group I
XM_013102407.1	Anas platyrhynchos	1	UGT1E_group IV-2
XM_013102408.1	Anas platyrhynchos	1
XM_013102409.1	Anas platyrhynchos	1
XM_009873404.1	Apaloderma vittatum	1	UGT1E_group VI
XM_009873783.1	Apaloderma vittatum	2	UGT2_group II & UGT2_group III	containing 2 exon1s
XM_009875573.1	Apaloderma vittatum	1
XM_009875574.1	Apaloderma vittatum	1	UGT1E_group II & UGT1E_group III-6	containing 2 exon1s
XM_009878579.1	Apaloderma vittatum	2
XM_009273598.1	Aptenodytes forsteri	2	UGT2_group III
XM_019472705.1	Aptenodytes forsteri	1	UGT1E_group IV-1	containing 2 exon1s
XM_019472708.1	Aptenodytes forsteri	1	UGT1E_group VI
XM_010298482.1	Balearica regulorum	1
XM_010298483.1	Balearica regulorum	1	UGT1E_group VI
XM_010301838.1	Balearica regulorum	2	UGT2_group III
XM_010301839.1	Balearica regulorum	2	UGT2_group I
XM_010304980.1	Balearica regulorum	1	UGT1E_group II
XM_010304981.1	Balearica regulorum	1	UGT1E_group III-2
XM_010131825.1	Buceros rhinoceros silvestris	2	UGT2_group III
XM_010137967.1	Buceros rhinoceros silvestris	1
XM_010139338.1	Buceros rhinoceros silvestris	1
XM_010139391.1	Buceros rhinoceros silvestris	1	UGT1E_group I
XM_010143559.1	Buceros rhinoceros silvestris	1	UGT1E_group VI
XM_010143560.1	Buceros rhinoceros silvestris	1
XM_010143561.1	Buceros rhinoceros silvestris	1	UGT1E_group III-6
XM_010143562.1	Buceros rhinoceros silvestris	1	UGT1E_group III-misc
XM_008495025.1	Calypte anna	1	UGT1E_group VI-1
XM_008495028.1	Calypte anna	1	UGT1E_group VI-2
XM_008495029.1	Calypte anna	1	UGT1E_group III-5a
XM_008495030.1	Calypte anna	1	UGT1E_group III-5b
XM_008495031.1	Calypte anna	1	UGT1E_group III-1
XM_008495032.1	Calypte anna	1	UGT1E_group II
XM_008499596.1	Calypte anna	2	UGT2_group III
XM_008499597.1	Calypte anna	2	UGT2_group I
XM_008504311.1	Calypte anna	1	UGT1E_group I
XM_009695885.1	Cariama cristata	1
XM_009695886.1	Cariama cristata	1	UGT1E_group VI
XM_009703297.1	Cariama cristata	2	UGT2_group III
XM_009703298.1	Cariama cristata	2	UGT2_group I
XM_009709609.1	Cariama cristata	1	UGT1E_group III-4
XM_009710010.1	Cariama cristata	1	UGT1E_group I
XM_010005871.1	Chaetura pelagica	1	UGT1E_group II
XM_010005892.1	Chaetura pelagica	1	UGT1E_group VI-1
XM_010005905.1	Chaetura pelagica	1	UGT1E_group VI-2
XM_010005948.1	Chaetura pelagica	1	UGT1E_group III-1
XM_010008959.1	Chaetura pelagica	2	UGT2_group III
XM_010008960.1	Chaetura pelagica	2	UGT2_group I
XM_009881128.1	Charadrius vociferus	2	UGT2_group III
XM_009881129.1	Charadrius vociferus	2	UGT2_group I
XM_009885811.1	Charadrius vociferus	1	UGT1E_group III-4
XM_009885812.1	Charadrius vociferus	1
XM_009885813.1	Charadrius vociferus	1
XM_009885819.1	Charadrius vociferus	1	UGT1E_group VI
XM_009885821.1	Charadrius vociferus	1	UGT1E_group IV-2
XM_009885822.1	Charadrius vociferus	1	UGT1E_group IV-1
XM_010118886.1	Chlamydotis macqueenii	1	UGT1E_group II
XM_010120868.1	Chlamydotis macqueenii	2	UGT2_group III
XM_010120869.1	Chlamydotis macqueenii	2	UGT2_group I
XM_010121853.1	Chlamydotis macqueenii	1	UGT1E_group III-4
XM_010121854.1	Chlamydotis macqueenii	1	UGT1E_group III-1
XM_010128889.1	Chlamydotis macqueenii	1
XM_010201711.1	Colius striatus	2	UGT2_group I
XM_010207242.1	Colius striatus	1	UGT1E_group II
XM_010207243.1	Colius striatus	1	UGT1E_group I
XM_010207244.1	Colius striatus	1	UGT1E_group III-6a
XM_010207245.1	Colius striatus	1	UGT1E_group III-6b
XM_010209004.1	Colius striatus	1
XM_005509221.2	Columba livia	1	UGT1E_group V
XM_005509223.1	Columba livia	1	UGT1E_group VI-1
XM_005509232.1	Columba livia	1	UGT1E_group II
XM_005509234.1	Columba livia	1	UGT1E_group VI-2
XM_005511921.2	Columba livia	2	UGT2_group III	with XM_013370227.1 and XM_013370228.1
XM_005515858.1	Columba livia	1	UGT1E_group I
XM_013369284.1	Columba livia	1	UGT1E_group III-4
XM_013369285.1	Columba livia	1
XM_013370227.1	Columba livia	2	UGT2_group III	with XM_005511921.2 and XM_013370228.1
XM_013370228.1	Columba livia	2	UGT2_group III	with XM_005511921.2 and XM_013370227.1
XM_013370229.1	Columba livia	2	UGT2_group II
XM_013370230.1	Columba livia	2	UGT2_group I	containing 2 exon1s
XM_013370671.1	Columba livia	1	UGT1E_group III-1
XM_008635625.2	Corvus brachyrhynchos	2	UGT2_group I
XM_008640710.2	Corvus brachyrhynchos	1	UGT1E_group I
XM_017736794.1	Corvus brachyrhynchos	2	UGT2_group II
XM_017743415.1	Corvus brachyrhynchos	1	UGT1E_group III-4a
XM_017743416.1	Corvus brachyrhynchos	1
XM_017743417.1	Corvus brachyrhynchos	1	UGT1E_group V
XM_017743418.1	Corvus brachyrhynchos	1	UGT1E_group III-1
XM_017743419.1	Corvus brachyrhynchos	1
XM_017743420.1	Corvus brachyrhynchos	1	UGT1E_group III-4b
XM_017743421.1	Corvus brachyrhynchos	1	UGT1E_group III-4c
XM_017743422.1	Corvus brachyrhynchos	1	UGT1E_group VI
XM_017743423.1	Corvus brachyrhynchos	1	UGT1E_group II
XM_017743424.1	Corvus brachyrhynchos	1
XM_017743425.1	Corvus brachyrhynchos	1
XM_009561283.1	Cuculus canorus	1	UGT1E_group I
XM_009561284.1	Cuculus canorus	1	UGT1E_group III-1
XM_009561286.1	Cuculus canorus	1	UGT1E_group III-misc1
XM_009561287.1	Cuculus canorus	1	UGT1E_group III-misc2
XM_009561288.1	Cuculus canorus	1	UGT1E_group III-6
XM_009561289.1	Cuculus canorus	1
XM_009567056.1	Cuculus canorus	2	UGT2_group II & UGT2_group I & UGT2_group III	containing 3 exon1s
XM_009634682.1	Egretta garzetta	1	UGT1E_group III-1
XM_009634683.1	Egretta garzetta	1	UGT1E_group III-6
XM_009634684.1	Egretta garzetta	1	UGT1E_group I
XM_009634685.1	Egretta garzetta	1
XM_009634698.1	Egretta garzetta	1	UGT1E_group VI & UGT1E_group V	containing 2 exon1s
XM_009649204.1	Egretta garzetta	2	UGT2_group III
XM_009649205.1	Egretta garzetta	2	UGT2_group I
XM_010149862.1	Eurypyga helias	2	UGT2
XM_010150883.1	Eurypyga helias	1	UGT1E_group III-4
XM_010150885.1	Eurypyga helias	1	UGT1E_group III-1
XM_010150886.1	Eurypyga helias	1	UGT1E_group VI	containing 2 exon1s
XM_010155093.1	Eurypyga helias	2	UGT2_group I
XM_005244429.1	Falco peregrinus	1	UGT1E_group I
XM_005244455.1	Falco peregrinus	1	UGT1E_group IV-1
XM_013299694.1	Falco peregrinus	2	UGT2_group II
XM_013304867.1	Falco peregrinus	1	UGT1E_group VI
XM_009575107.1	Fulmarus glacialis	1	UGT1E_group V
XM_009575109.1	Fulmarus glacialis	1	UGT1E_group III-6
XM_009575110.1	Fulmarus glacialis	1	UGT1E_group III-4
XM_009575111.1	Fulmarus glacialis	1	UGT1E_group III-2
XM_009575112.1	Fulmarus glacialis	1
XM_009579738.1	Fulmarus glacialis	2	UGT2_group II
XM_009579739.1	Fulmarus glacialis	2	UGT2_group I & UGT2_group III	containing 2 exon1s
XM_009583991.1	Fulmarus glacialis	1	UGT1E
XM_009584512.1	Fulmarus glacialis	2	UGT2
XM_009585081.1	Fulmarus glacialis	1	UGT1E_group VI
XM_009586327.1	Fulmarus glacialis	1	UGT1E
XM_004941193.2	Gallus gallus	2	UGT2_group I
XM_004941194.2	Gallus gallus	2	UGT2_group III
XM_004942503.2	Gallus gallus	1	UGT1E_group VI-1
XM_015276390.1	Gallus gallus	2	UGT2_group II	containing 2 exon1s
XM_015276391.1	Gallus gallus	2
XM_015289249.1	Gallus gallus	1	UGT1E_group IV-2
XM_015289250.1	Gallus gallus	1	UGT1E_group III-2
XM_015289251.1	Gallus gallus	1	UGT1E_group V
XM_015289252.1	Gallus gallus	1	UGT1E_group III-4c
XM_015289253.1	Gallus gallus	1	UGT1E_group III-4a
XM_015289254.1	Gallus gallus	1	UGT1E_group VI-3
XM_015289255.1	Gallus gallus	1	UGT1E_group III-1
XM_015289256.1	Gallus gallus	1	UGT1E_group VI-2
XM_015289258.1	Gallus gallus	1
XM_015289259.1	Gallus gallus	1	UGT1E_group III-4b
XM_009807659.1	Gavia stellata	2	UGT2_group III
XM_009807660.1	Gavia stellata	2	UGT2_group I
XM_009810010.1	Gavia stellata	1	UGT1E_group I
XM_009810013.1	Gavia stellata	1	UGT1E_group VI
XM_005418148.1	Geospiza fortis	2	UGT2_group I
XM_005430457.1	Geospiza fortis	1	UGT1E_group III-1
XM_005430460.1	Geospiza fortis	1	UGT1E_group III-4e
XM_005430461.1	Geospiza fortis	1	UGT1E_group III-4f
XM_014311030.1	Geospiza fortis	1	UGT1E_group III-4b
XM_014311031.1	Geospiza fortis	1	UGT1E_group III-4c
XM_014311032.1	Geospiza fortis	1	UGT1E_group III-4d
XM_014311033.1	Geospiza fortis	1	UGT1E_group VI & UGT1E_group V	containing 2 exon1s
XM_014311035.1	Geospiza fortis	1	UGT1E_group III-4a
XM_014311036.1	Geospiza fortis	1	UGT1E_group II
XM_014311933.1	Geospiza fortis	2	UGT2_group II
XM_014311934.1	Geospiza fortis	2
XM_009914114.1	Haliaeetus albicilla	1	UGT1E_group II
XM_009915219.1	Haliaeetus albicilla	1	UGT1E_group III-1
XM_009917850.1	Haliaeetus albicilla	1
XM_009917852.1	Haliaeetus albicilla	1	UGT1E_group IV-1
XM_009917853.1	Haliaeetus albicilla	1
XM_009917854.1	Haliaeetus albicilla	1	UGT1E_group VI
XM_009930168.1	Haliaeetus albicilla	2	UGT2_group I
XM_009930169.1	Haliaeetus albicilla	2	UGT2_group III
XM_010577903.1	Haliaeetus leucocephalus	1	UGT1E_group I
XM_010577904.1	Haliaeetus leucocephalus	1	UGT1E_group II
XM_010577998.1	Haliaeetus leucocephalus	1	UGT1E_group IV-1
XM_010586268.1	Haliaeetus leucocephalus	2	UGT2_group I
XM_010586269.1	Haliaeetus leucocephalus	2	UGT2_group III
XM_009949644.1	Leptosomus discolor	2	UGT2_group III
XM_009949645.1	Leptosomus discolor	2
XM_009949646.1	Leptosomus discolor	2	UGT2_group I
XM_009950500.1	Leptosomus discolor	1	UGT1E_group III-4
XM_009950501.1	Leptosomus discolor	1	UGT1E_group III-2
XM_009952178.1	Leptosomus discolor	1	UGT1E_group VI
XM_009952179.1	Leptosomus discolor	1
XM_009952180.1	Leptosomus discolor	1	UGT1E_group III-6
XM_009959099.1	Leptosomus discolor	1	UGT1E_group I
XM_008919547.2	Manacus vitellinus	1	UGT1E_group III-4b
XM_008929275.2	Manacus vitellinus	1	UGT1E_group V
XM_008933176.2	Manacus vitellinus	2	UGT2_group III
XM_018072064.1	Manacus vitellinus	2	UGT2_group I
XM_018072071.1	Manacus vitellinus	2	UGT2_group II	containing 2 exon1s
XM_018084458.1	Manacus vitellinus	1	UGT1E_group VI-1
XM_018084459.1	Manacus vitellinus	1	UGT1E_group VI-2
XM_018084478.1	Manacus vitellinus	1	UGT1E_group I
XM_018084480.1	Manacus vitellinus	1	UGT1E_group III-4a
XM_018087228.1	Manacus vitellinus	1	UGT1E_group VI-3
XM_003207360.3	Meleagris gallopavo	1	UGT1E_group III-4a
XM_010709903.2	Meleagris gallopavo	2	UGT2_group I
XM_010709904.2	Meleagris gallopavo	2	UGT2_group II
XM_010713215.2	Meleagris gallopavo	1	UGT1E_group VI-2
XM_010713216.1	Meleagris gallopavo	1
XM_010713218.2	Meleagris gallopavo	1	UGT1E_group III-4c
XM_010713219.2	Meleagris gallopavo	1	UGT1E_group III-2
XM_010713221.2	Meleagris gallopavo	1	UGT1E_group III-4b
XM_010713223.2	Meleagris gallopavo	1	UGT1E_group VI-2
XM_010726367.2	Meleagris gallopavo	1	UGT1E_group VI-1
XM_019610789.1	Meleagris gallopavo	1	UGT1E_group I	containing 2 exon1s
XM_019616846.1	Meleagris gallopavo	1	UGT1E_group III-1
XM_005148615.1	Melopsittacus undulatus	2	UGT2_group III
XM_005152710.1	Melopsittacus undulatus	1	UGT1E_group I
XM_013128938.1	Melopsittacus undulatus	2		containing 2 exon1s
XM_013128939.1	Melopsittacus undulatus	2	UGT2_group I
XM_013128940.1	Melopsittacus undulatus	2	UGT2_group II
XM_013129913.1	Melopsittacus undulatus	1	UGT1E_group V
XM_013129923.1	Melopsittacus undulatus	1	UGT1E_group II
XM_008939195.1	Merops nubicus	1	UGT1E_group IV-2
XM_008939196.1	Merops nubicus	1	UGT1E_group IV-1
XM_008939197.1	Merops nubicus	1
XM_008939490.1	Merops nubicus	2	UGT2_group III
XM_008939491.1	Merops nubicus	2	UGT2_group I
XM_008939992.1	Merops nubicus	1	UGT1E_group I
XM_008946158.1	Merops nubicus	1	UGT1E_group VI
XM_010186816.1	Mesitornis unicolor	2	UGT2
XM_010189092.1	Mesitornis unicolor	1	UGT1E_group VI
XM_010192774.1	Mesitornis unicolor	1	UGT1E_group IV-1
XM_010192775.1	Mesitornis unicolor	1	UGT1E_group I
XM_010194258.1	Mesitornis unicolor	2	UGT2_group II & UGT2_group III	containing 2 exon1s
XM_010014204.1	Nestor notabilis	1	UGT1E_group I
XM_010014205.1	Nestor notabilis	1	UGT1E_group IV-1
XM_010018539.1	Nestor notabilis	2	UGT2_group III
XM_010018540.1	Nestor notabilis	2	UGT2_group I
XM_010023200.1	Nestor notabilis	1	UGT1E_group VI
XM_010023201.1	Nestor notabilis	1
XM_009462116.1	Nipponia nippon	1	UGT1E_group I
XM_009462361.1	Nipponia nippon	1	UGT1E_group IV-1
XM_009474640.1	Nipponia nippon	2	UGT2_group III
XM_009474641.1	Nipponia nippon	2	UGT2_group II
XM_009932456.1	Opisthocomus hoazin	1	UGT1E_group I
XM_009934293.1	Opisthocomus hoazin	2	UGT2_group III
XM_009936340.1	Opisthocomus hoazin	1
XM_009942538.1	Opisthocomus hoazin	1
XM_009942997.1	Opisthocomus hoazin	1
XM_009943010.1	Opisthocomus hoazin	1	UGT1E_group III-2a
XM_009943022.1	Opisthocomus hoazin	1	UGT1E_group III-2b	containing 2 exon1s
XM_009943033.1	Opisthocomus hoazin	1	UGT1E_group III-5a
XM_009943044.1	Opisthocomus hoazin	1	UGT1E_group III-5c
XM_009943057.1	Opisthocomus hoazin	1
XM_009943068.1	Opisthocomus hoazin	1	UGT1E_group III-5b
XM_009943087.1	Opisthocomus hoazin	1
XM_009944578.1	Opisthocomus hoazin	1
XM_009944782.1	Opisthocomus hoazin	1	UGT1E_group VI
XM_009480823.1	Pelecanus crispus	1		containing 2 exon1s
XM_009491260.1	Pelecanus crispus	1	UGT1E_group I
XM_009492756.1	Pelecanus crispus	1	UGT1E_group VI
XM_009492757.1	Pelecanus crispus	1	UGT1E_group V
XM_009493554.1	Pelecanus crispus	2	UGT2_group III
XM_009493562.1	Pelecanus crispus	2	UGT2_group I
XM_010284498.1	Phaethon lepturus	2	UGT2_group III
XM_010284499.1	Phaethon lepturus	2	UGT2_group II
XM_010297368.1	Phaethon lepturus	1	UGT1E_group III-2
XM_010297369.1	Phaethon lepturus	1	UGT1E_group IV-1
XM_010297370.1	Phaethon lepturus	1	UGT1E_group VI
XM_009505230.1	Phalacrocorax carbo	2	UGT2_group III
XM_009511504.1	Phalacrocorax carbo	1
XM_009511506.1	Phalacrocorax carbo	1	UGT1E_group VI
XM_009515033.1	Phalacrocorax carbo	1	UGT1E_group I
XM_010072984.1	Pterocles gutturalis	2	UGT2_group I
XM_010078688.1	Pterocles gutturalis	2	UGT2
XM_010079179.1	Pterocles gutturalis	1	UGT1E_group IV-1 & UGT1E_group IV-2	containing 2 exon1s
XM_010079180.1	Pterocles gutturalis	1	UGT1E_group VI
XM_010079671.1	Pterocles gutturalis	1	UGT1E_group I
XM_010080550.1	Pterocles gutturalis	1
XM_010080852.1	Pterocles gutturalis	1
XM_010086350.1	Pterocles gutturalis	2	UGT2_group II & UGT2_group III	containing 2 exon1s
XM_009320772.1	Pygoscelis adeliae	1	UGT1E_group III-6
XM_009320840.1	Pygoscelis adeliae	1	UGT1E_group VI
XM_009323405.1	Pygoscelis adeliae	1	UGT1E_group III-4
XM_009331801.1	Pygoscelis adeliae	2	UGT2_group III
XM_009681809.1	Struthio camelus australis	1	UGT1E_group III-3
XM_009681810.1	Struthio camelus australis	1	UGT1E_group I
XM_009681811.1	Struthio camelus australis	1	UGT1E_group VI
XM_009681813.1	Struthio camelus australis	1	UGT1E_group IV-2
XM_009681814.1	Struthio camelus australis	1
XM_009681815.1	Struthio camelus australis	1
XM_009681816.1	Struthio camelus australis	1	UGT1E_group V
XM_009687221.1	Struthio camelus australis	2	UGT2_group I & UGT2_group III	containing 2 exon1s
XM_002190170.2	Taeniopygia guttata	1	UGT1E_group III-4b
XM_002190243.3	Taeniopygia guttata	1	UGT1E_group III-4a
XM_002190373.1	Taeniopygia guttata	1	UGT1E
XM_002195687.3	Taeniopygia guttata	2	UGT2_group II & UGT2_group III	containing 2 exon1s
XM_004175016.2	Taeniopygia guttata	1	UGT1E_group VI & UGT1E_group V	containing 3 exon1s
XM_012574755.1	Taeniopygia guttata	1	UGT1E_group III-4c
XM_012574764.1	Taeniopygia guttata	1	UGT1E_group III-1
XM_009982045.1	Tauraco erythrolophus	1	UGT1E_group VI-1
XM_009982048.1	Tauraco erythrolophus	1	UGT1E_group VI-2
XM_009982049.1	Tauraco erythrolophus	1
XM_009983267.1	Tauraco erythrolophus	1	UGT1E_group I
XM_009984985.1	Tauraco erythrolophus	1
XM_009985787.1	Tauraco erythrolophus	1	UGT1E_group III-misc
XM_009985882.1	Tauraco erythrolophus	1	UGT1E_group III-1
XM_009986304.1	Tauraco erythrolophus	1
XM_010211493.1	Tinamus guttatus	2	UGT2_group III
XM_010211494.1	Tinamus guttatus	2	UGT2_group II
XM_010220426.1	Tinamus guttatus	1	UGT1E_group I
XM_010220428.1	Tinamus guttatus	1	UGT1E_group II
XM_010220429.1	Tinamus guttatus	1
XM_010222835.1	Tinamus guttatus	1	UGT1E_group V
XM_009965223.1	Tyto alba	2	UGT2_group II	containing 2 exon1s
XM_009965224.1	Tyto alba	2	UGT2_group III
XM_009965225.1	Tyto alba	2	UGT2
XM_009965226.1	Tyto alba	2
XM_009966099.1	Tyto alba	1	UGT1E
XM_009971276.1	Tyto alba	1
XM_009971277.1	Tyto alba	1	UGT1E_group IV-1
XM_009971278.1	Tyto alba	1	UGT1E_group IV-2
XM_009971279.1	Tyto alba	1	UGT1E_group VI
XM_009971286.1	Tyto alba	1	UGT1E_group III-1
