# Supplementary material for: The evolution of UDP-glycosyl/glucuronosyltransferase 1E (UGT1E) genes in bird lineages is linked to feeding habits but UGT2 genes is not
Source: PLoS One. 2018 Oct 31;13(10):e0205266. doi: 10.1371/journal.pone.0205266 (PMC6209164; doi:10.1371/journal.pone.0205266)
Supplement: S3 Table — (CSV) [file pone.0205266.s013.csv]

	Model	MCMC generations	burn-in generations
UGT1_exon1	JTT+F_Gamma	2000000	200100
UGT1_exon2-5	LG_Gamma	1000000	100100
UGT2_exon1	JTT+F_Gamma	1200000	120100
UGT2_exon2-6	LG_Gamma	1000000	100100
